# Supplementary material for: High output mode-locked laser empowered by defect regulation in 2D Bi2O2Se saturable absorber
Source: Nat Commun. 2022 Jul 5;13:3855. doi: 10.1038/s41467-022-31606-8 (PMC9256711; doi:10.1038/s41467-022-31606-8)
Supplement: Supplementary file 3 — Source Data [file 41467_2022_31606_MOESM3_ESM.zip]

Archive with 11 entries (10 files):
- source data/
- source data/Fig.1.xlsx
- source data/Fig.3.xlsx
- source data/Fig.4.xlsx
- source data/Supplementary Fig.1.xlsx
- source data/Supplementary Fig.10.xlsx
- source data/Supplementary Fig.2.xlsx
- source data/Supplementary Fig.4.xlsx
- source data/Supplementary Fig.7.xlsx
- source data/Supplementary Fig.8.xlsx
- source data/Supplementary Fig.9.xlsx
