# Supplementary material for: High output mode-locked laser empowered by defect regulation in 2D Bi2O2Se saturable absorber
Source: Nat Commun. 2022 Jul 5;13:3855. doi: 10.1038/s41467-022-31606-8 (PMC9256711; doi:10.1038/s41467-022-31606-8)
Supplement: Supplementary file 3 — Source Data [file 41467_2022_31606_MOESM3_ESM.zip › source data/Fig.1.xlsx]

## Sheet: Sheet1
	Fig.1a		Fig.1b		Fig.1c		inset of Fig.1c	Fig.1d	pristine		2 min		3 min		5 min	Fig.1e	carrier density	trapped carrier density
2.33	0	1.88346	0	38.4869	-86.4705	-18.7842	-86.0307	242.333	0.04844	240	0.12025	160	0.11949	160.333	0.01137	0	46.942	3
2.85	0.0256	1.82357	0.00547	38.4947	-97.0508	-17.7204	-91.0494	242	0.0613	239.667	0.11231	159.667	0.11087	160	0.01726	0.333	25.9215	31.2885
3.28	0.0819	1.76326	0.01381	38.5024	-88.8102	-16.6565	-84.5999	241.667	0.09045	239.333	0.1038	159.333	0.11568	159.667	0.02443	0.667	17.8727	36.5817
3.76	0.0961	1.70248	0.02206	38.5102	-99.1054	-15.5926	-93.9231	241.333	0.1153	239	0.10266	159	0.12797	159.333	0.0337	1	15.6062	38.7714
4.18	0.12319	1.64138	0.02758	38.5179	-88.6162	-14.5288	-85.9189	241	0.13331	238.667	0.10097	158.667	0.11913	159	0.04463	1.333	14.8364	39.8717
4.7	0.1594	1.57973	0.0288	38.5256	-95.8165	-13.4649	-95.6067	240.667	0.14532	238.333	0.0953	158.333	0.11967	158.667	0.04633	1.667	14.5219	40.4815
5.26	0.18873	1.51761	0.02611	38.5334	-89.1254	-12.401	-86.1	240.333	0.15517	238	0.09077	158	0.12014	158.333	0.04801	2	14.3151	40.8372
5.8	0.22035	1.455	0.02174	38.5411	-95.8282	-11.3372	-92.6812	240	0.16545	237.667	0.09189	157.667	0.11622	158	0.04801	2.333	13.9074	41.0535
6.22	0.28962	1.39191	0.01855	38.5489	-86.882	-10.2733	-83.759	239.667	0.1706	237.333	0.10664	157.333	0.1208	157.667	0.04169	2.667	13.4658	41.1889
6.67	0.3433	1.32835	0.01875	38.5566	-96.2644	-9.20945	-92.4093	239.333	0.17789	237	0.12763	157	0.13553	157.333	0.03791	3	13.0614	41.2753
7.12	0.3824	1.2646	0.02284	38.5643	-88.0851	-8.14559	-84.2349	239	0.18089	236.667	0.13443	156.667	0.12132	157	0.03916	3.333	12.6104	41.3317
7.63	0.421	1.20032	0.02958	38.5721	-95.9962	-7.08173	-88.6846	238.667	0.17532	236.333	0.12933	156.333	0.11355	156.667	0.0438	3.667	11.9852	41.3695
8.44087	0.45416	1.1357	0.03714	38.5798	-86.813	-6.01786	-82.1997	238.333	0.16889	236	0.11912	156	0.11808	156.333	0.05305	4	11.4925	41.3953
		1.07087	0.04462	38.5876	-98.1863	-4.954	-91.1947	238	0.16846	235.667	0.11288	155.667	0.13065	156	0.05811	4.333	11.2001	41.4134
		1.00575	0.05279	38.5953	-86.5734	-3.89014	-80.8805	237.667	0.1676	235.333	0.11119	155.333	0.12851	155.667	0.05475	4.667	10.7125	41.4265
		0.94043	0.06411	38.603	-95.5184	-2.82627	-85.6529	237.333	0.16718	235	0.11231	155	0.12692	155.333	0.04422	5	10.1517	41.4363
		0.87472	0.08135	38.6108	-87.507	-1.76241	-70.7183	237	0.16718	234.667	0.12308	154.667	0.12638	155	0.03832	5.333	9.84063	41.4439
		0.80856	0.10656	38.6185	-98.3621	-0.69854	-77.0235	236.667	0.16288	234.333	0.135	154.333	0.12317	154.667	0.03621	5.667	9.71024	41.45
		0.74229	0.14067	38.6263	-88.7166	0.36532	-17.2213	236.333	0.15346	234	0.14181	154	0.11622	154.333	0.032	6	9.71024	41.4551
		0.67574	0.18411	38.634	-95.6877	1.42918	-84.1427	236	0.14231	233.667	0.14918	153.667	0.12666	154	0.03327	6.333	9.61571	41.4595
		0.60875	0.238	38.6417	-88.7479	2.49305	-73.5684	235.667	0.13588	233.333	0.15768	153.333	0.11972	153.667	0.03791	6.667	9.37032	41.4634
		0.54173	0.30476	38.6495	-95.4976	3.55691	-90.8655	235.333	0.13675	233	0.16278	153	0.11864	153.333	0.03832	7	9.11555	41.4669
		0.47455	0.38697	38.6572	-89.4302	4.62078	-82.196	235	0.13502	232.667	0.16223	152.667	0.12239	153	0.0337	7.333	8.90904	41.4701
		0.40703	0.48531	38.665	-99.4767	5.68464	-93.6463	234.667	0.12989	232.333	0.15883	152.333	0.12076	152.667	0.03538	7.667	8.8181	41.4732
		0.33933	0.59632	38.6727	-90.4067	6.7485	-82.5512	234.333	0.1316	232	0.16052	152	0.11141	152.333	0.04295	8	8.79523	41.4761
		0.27177	0.71175	38.6804	-96.8791	7.81237	-91.2913	234	0.13716	231.667	0.16676	151.667	0.11676	152	0.04801	8.333	8.74993	41.4788
		0.20383	0.81998	38.6882	-89.0122	8.87623	-83.3891	233.667	0.14532	231.333	0.15825	151.333	0.12211	151.667	0.05054	8.667	8.63688	41.4814
		0.13589	0.90921	38.6959	-95.3688	9.9401	-92.4983	233.333	0.15303	231	0.14408	151	0.12157	151.333	0.04548	9	8.59188	41.484
		0.06783	0.97062	38.7037	-87.1269	11.004	-83.5209	233	0.15645	230.667	0.1401	150.667	0.11676	151	0.03663	9.333	8.6596	41.4864
		0	1	38.7114	-97.8921	12.0678	-92.7477	232.667	0.15431	230.333	0.13614	150.333	0.12347	150.667	0.03621	9.667	8.71611	41.4888
		-0.068	0.99718	38.7191	-88.9953	13.1317	-84.9778	232.333	0.15303	230	0.13443	150	0.13178	150.333	0.03791	10	8.77276	41.4911
		-0.1361	0.96466	38.7269	-99.4637	14.1956	-92.3388	232	0.14831	229.667	0.13955	149.667	0.12857	150	0.03285	10.333	8.7275	41.4934
		-0.2045	0.9057	38.7346	-86.9915	15.2594	-85.3345	231.667	0.14402	229.333	0.13955	149.333	0.13393	149.667	0.03074	10.667	8.52436	41.4956
		-0.27277	0.82443	38.7424	-97.3023	16.3233	-94.1252	231.333	0.14446	229	0.13726	149	0.12186	149.333	0.03242	11	8.2677	41.4977
		-0.34058	0.72662	38.7501	-87.5657	17.3871	-83.9022	231	0.14788	228.667	0.13614	148.667	0.12293	149	0.03495	11.333	8.16802	41.4998
		-0.40896	0.62035	38.7578	-95.0355	18.451	-92.7996	230.667	0.15774	228.333	0.1384	148.333	0.12399	148.667	0.03791	11.667	8.21223	41.5018
		-0.47708	0.51559	38.7656	-87.6582	19.5149	-84.7459	230.333	0.17188	228	0.13671	148	0.11034	148.333	0.03538	12	8.39025	41.5038
		-0.54541	0.42153	38.7733	-95.2686	20.5787	-90.7293	230	0.17446	227.667	0.13047	147.667	0.12774	148	0.03327	12.333	8.35656	41.5057
		-0.61317	0.3439	38.7811	-85.9721	21.6426	-84.3513	229.667	0.16846	227.333	0.12253	147.333	0.12561	147.667	0.03791	12.667	8.17878	41.5076
		-0.68116	0.28294	38.7888	-98.5536	22.7065	-93.2122	229.333	0.15603	227	0.11912	147	0.14301	147.333	0.04422	13	8.00267	41.5094
		-0.74913	0.23428	38.7966	-89.5878	23.7703	-84.4684	229	0.14402	226.667	0.12025	146.667	0.14193	147	0.04633	13.333	7.91471	41.5112
		-0.81702	0.19191	38.8043	-96.2191	24.8342	-96.1535	228.667	0.13632	226.333	0.1248	146.333	0.13713	146.667	0.0438	13.667	7.83842	41.513
		-0.88452	0.15183	38.812	-88.5189	25.8981	-85.9337	228.333	0.14746	226	0.13104	146	0.13393	146.333	0.04127	14	7.7401	41.5147
		-0.95195	0.11412	38.8198	-95.3585	26.9619	-94.5464	228	0.16803	225.667	0.1333	145.667	0.13607	146	0.03916	14.333	7.71859	41.5164
		-1.01912	0.08225	38.8275	-89.153	28.0258	-87.0387	227.667	0.17703	225.333	0.13783	145.333	0.12561	145.667	0.0358	14.667	7.78391	41.5181
		-1.08606	0.06035	38.8353	-97.1136	29.0896	-94.6267	227.333	0.17532	225	0.14634	145	0.13255	145.333	0.03411	15	7.71859	41.5197
		-1.153	0.04989	38.843	-89.6569	30.1535	-86.6202	227	0.17188	224.667	0.15258	144.667	0.12424	145	0.0337	15.333	7.57758	41.5213
		-1.21965	0.0485	38.8507	-97.1605	31.2174	-94.8059	226.667	0.16718	224.333	0.15542	144.333	0.12745	144.667	0.03495	15.667	7.34132	41.5229
		-1.2859	0.0507	38.8585	-89.0463	32.2812	-84.7462	226.333	0.15859	224	0.1543	144	0.12745	144.333	0.03874	16	7.24493	41.5244
		-1.35204	0.05115	38.8662	-97.3715	33.3451	-92.6415	226	0.15431	223.667	0.14691	143.667	0.12851	144	0.04001	16.333	7.24493	41.5259
		-1.41771	0.04707	38.874	-88.8171	34.409	-83.8121	225.667	0.15774	223.333	0.14577	143.333	0.12851	143.667	0.03538	16.667	7.36251	41.5273
		-1.48298	0.03935	38.8817	-99.8961	35.4728	-92.4939	225.333	0.16718	223	0.14975	143	0.12692	143.333	0.0337	17	7.63164	41.5288
		-1.54813	0.03126	38.8894	-88.0646	36.5367	-85.6801	225	0.17103	222.667	0.15372	142.667	0.12905	143	0.0337	17.333	7.9478	41.5302
		-1.6129	0.02603	38.8972	-99.568	37.6006	-96.1469	224.667	0.16931	222.333	0.15995	142.333	0.13386	142.667	0.03538	17.667	8.15688	41.5316
		-1.67752	0.02496	38.9049	-89.6296	38.6644	-87.1262	224.333	0.16417	222	0.16278	142	0.13653	142.333	0.03874	18	8.20107	41.5329
		-1.74188	0.02717	38.9127	-94.3469	39.7283	-95.722	224	0.16374	221.667	0.16564	141.667	0.14967	142	0.04042	18.333	8.05729	41.5343
		-1.80583	0.03064	38.9204	-88.5294	40.7921	-85.1753	223.667	0.16889	221.333	0.15656	141.333	0.12851	141.667	0.03791	18.667	7.93676	41.5356
		-1.86935	0.03424	38.9281	-98.5733	41.856	-91.4105	223.333	0.17575	221	0.13726	141	0.13332	141.333	0.03453	19	7.92573	41.5368
		-1.93255	0.03845	38.9359	-88.1583	42.9199	-33.3953	223	0.18303	220.667	0.12763	140.667	0.14028	141	0.03242	19.333	7.762	41.5381
		-1.9951	0.04519	38.9436	-98.0369	43.9837	-93.6131	222.667	0.1856	220.333	0.13443	140.333	0.14188	140.667	0.0358	19.667	7.61022	41.5393
		-2.05725	0.05602	38.9514	-89.9096	45.0476	-83.6432	222.333	0.17532	220	0.14408	140	0.13867	140.333	0.04253	20	7.58846	41.5405
		-2.1192	0.0706	38.9591	-95.4875	46.1115	-92.9186	222	0.16589	219.667	0.15144	139.667	0.15021	140	0.0438	20.333	7.58846	41.5417
				38.9668	-87.8368	47.1753	-84.627	221.667	0.16461	219.333	0.15711	139.333	0.13065	139.667	0.0438	20.667	7.50232	41.5429
				38.9746	-96.2544	48.2392	-92.4429	221.333	0.16974	219	0.16166	139	0.14807	139.333	0.04548	21	7.35173	41.544
				38.9823	-89.0203	49.3031	-85.9664	221	0.17188	218.667	0.15315	138.667	0.14432	139	0.04463	21.333	7.28788	41.5452
				38.9901	-97.2049	50.3669	-95.4853	220.667	0.1766	218.333	0.13671	138.333	0.13576	138.667	0.0438	21.667	7.23455	41.5463
				38.9978	-87.7183	51.4308	-84.3371	220.333	0.18218	218	0.12365	138	0.12988	138.333	0.04505	22	7.15994	41.5474
				39.0055	-98.4966	52.4947	-95.2545	220	0.18432	217.667	0.12422	137.667	0.13309	138	0.04463	22.333	7.13856	41.5484
				39.0133	-87.9123	53.5585	-86.7273	219.667	0.18474	217.333	0.12933	137.333	0.13738	137.667	0.04422	22.667	7.04328	41.5495
				39.021	-96.3599	54.6224	-94.9651	219.333	0.17874	217	0.13897	137	0.14592	137.333	0.04674	23	6.99046	41.5505
				39.0288	-87.4124	55.6862	-87.0356	219	0.16974	216.667	0.15032	136.667	0.1344	137	0.04801	23.333	6.83263	41.5515
				39.0365	-95.7649	56.7501	-94.4388	218.667	0.16032	216.333	0.15542	136.333	0.17029	136.667	0.04843	23.667	6.5926	41.5525
				39.0442	-86.3239	57.814	-87.7943	218.333	0.16117	216	0.16109	136	0.16707	136.333	0.05054	24	6.46801	41.5535
				39.052	-94.666	58.8778	-95.0543	218	0.16803	215.667	0.1594	135.667	0.1628	136	0.0539	24.333	6.44718	41.5545
				39.0597	-88.9124	59.9417	-86.0141	217.667	0.17575	215.333	0.15542	135.333	0.14219	135.667	0.05475	24.667	6.41632	41.5555
				39.0675	-96.7571	61.0056	-98.6619	217.333	0.17917	215	0.1679	135	0.1489	135.333	0.04926	25	6.44718	41.5564
				39.0752	-87.557	62.0694	-86.3275	217	0.17831	214.667	0.17243	134.667	0.13804	135	0.04337	25.333	6.44718	41.5573
				39.0829	-96.2155	63.1333	-94.3531	216.667	0.18045	214.333	0.16847	134.333	0.13844	134.667	0.04253	25.667	6.39554	41.5582
				39.0907	-87.9905	64.1971	-85.4574	216.333	0.18946	214	0.16676	134	0.13553	134.333	0.04843	26	6.32361	41.5591
				39.0984	-95.8887	65.261	-95.3814	216	0.19632	213.667	0.16507	133.667	0.14247	134	0.05264	26.333	6.25153	41.56
				39.1062	-88.6663	66.3249	-85.8568	215.667	0.19331	213.333	0.15656	133.333	0.14676	133.667	0.05305	26.667	6.23122	41.5609
				39.1139	-96.7624	67.3888	-93.2678	215.333	0.18688	213	0.15089	133	0.1489	133.333	0.05137	27	6.11856	41.5617
				39.1217	-89.7587	68.4526	-86.2835	215	0.18389	212.667	0.14975	132.667	0.13363	133	0.04969	27.333	6.04702	41.5626
				39.1294	-99.5058	69.5165	-96.1775	214.667	0.17874	212.333	0.15258	132.333	0.13416	132.667	0.04926	27.667	6.06754	41.5634
				39.1371	-90.1728	70.5803	-87.3431	214.333	0.17575	212	0.16336	132	0.14997	132.333	0.04926	28	6.01661	41.5642
				39.1449	-98.3873	71.6442	-92.8231	214	0.1766	211.667	0.17131	131.667	0.14676	132	0.04716	28.333	6.00637	41.565
				39.1526	-89.3825	72.7081	-84.6514	213.667	0.18218	211.333	0.17074	131.333	0.14676	131.667	0.04674	28.667	6.03677	41.5658
				39.1604	-96.7481	73.7719	-96.4529	213.333	0.18775	211	0.16052	131	0.14676	131.333	0.04716	29	6.08773	41.5666
				39.1681	-86.4959	74.8358	-86.0924	213	0.18989	210.667	0.14975	130.667	0.14997	131	0.04801	29.333	6.13879	41.5674
				39.1758	-97.3002	75.8997	-97.0814	212.667	0.18903	210.333	0.15201	130.333	0.15959	130.667	0.04843	29.667	6.22089	41.5681
				39.1836	-88.3904	76.9635	-84.3057	212.333	0.18903	210	0.1594	130	0.1518	130.333	0.04884	30	6.23122	41.5689
				39.1913	-95.9565	78.0274	-95.7842	212	0.18517	209.667	0.16507	129.667	0.14188	130	0.04969	30.333	6.16968	41.5696
				39.199	-87.8032	79.0913	-85.9589	211.667	0.18045	209.333	0.16336	129.333	0.14617	129.667	0.05137	30.667	6.05728	41.5703
				39.2068	-94.5881	80.1551	-92.5483	211.333	0.17789	209	0.15883	129	0.14936	129.333	0.04801	31	5.88443	41.5711
				39.2145	-86.6222	81.219	-86.7906	211	0.17746	208.667	0.15768	128.667	0.15152	129	0.0438	31.333	5.74306	41.5718
				39.2223	-95.1297	82.2828	-95.0635	210.667	0.1766	208.333	0.15883	128.333	0.15471	128.667	0.04042	31.667	5.68259	41.5725
				39.23	-88.3253	83.3467	-84.3567	210.333	0.18175	208	0.16109	128	0.15633	128.333	0.04253	32	5.71298	41.5732
				39.2378	-98.9564	84.4106	-94.6608	210	0.19461	207.667	0.16336	127.667	0.15205	128	0.04716	32.333	5.76336	41.5738
				39.2455	-89.3969	85.4744	-42.1002	209.667	0.20918	207.333	0.16278	127.333	0.1499	127.667	0.05347	32.667	5.71298	41.5745
				39.2532	-96.532	86.5383	-94.5694	209.333	0.20833	207	0.1645	127	0.1483	127.333	0.05979	33	5.62225	41.5752
				39.261	-87.2069	87.6022	-85.4979	209	0.20575	206.667	0.16676	126.667	0.14884	127	0.06064	33.333	5.5523	41.5758
				39.2687	-96.6857	88.666	-95.6549	208.667	0.20575	206.333	0.16676	126.333	0.14723	126.667	0.06274	33.667	5.46242	41.5765
				39.2765	-87.5246	89.7299	-86.9637	208.333	0.20833	206	0.15542	126	0.14777	126.333	0.06232	34	5.39252	41.5771
				39.2842	-96.0412	90.7938	-94.5596	208	0.20489	205.667	0.14295	125.667	0.14884	126	0.05685	34.333	5.39252	41.5777
				39.2919	-88.1001	91.8576	-86.505	207.667	0.19846	205.333	0.13671	125.333	0.15044	125.667	0.05475	34.667	5.33279	41.5784
				39.2997	-97.1219	92.9215	-96.0579	207.333	0.19546	205	0.14124	125	0.15525	125.333	0.05643	35	5.13478	41.579
				39.3074	-88.4009	93.9853	-87.0125	207	0.19461	204.667	0.15201	124.667	0.14373	125	0.05685	35.333	5.01648	41.5796
				39.3152	-95.9514	95.0492	-95.6448	206.667	0.19203	204.333	0.16278	124.333	0.14533	124.667	0.05979	35.667	5.09541	41.5802
				39.3229	-90.3644	96.1131	-88.4222	206.333	0.18474	204	0.16564	124	0.15179	124.333	0.06317	36	5.22365	41.5808
				39.3306	-95.04	97.1769	-92.4766	206	0.18818	203.667	0.15089	123.667	0.15579	124	0.0678	36.333	5.30314	41.5813
				39.3384	-87.8918	98.2408	-85.2306	205.667	0.1929	203.333	0.13897	123.333	0.15686	123.667	0.07201	36.667	5.34279	41.5819
				39.3461	-95.2522	99.3047	-93.3343	205.333	0.19331	203	0.14465	123	0.15148	123.333	0.07495	37	5.39252	41.5825
				39.3539	-88.2369	100.369	-85.337	205	0.19504	202.667	0.15825	122.667	0.15846	123	0.07201	37.333	5.42227	41.583
				39.3616	-97.7639	101.432	-93.9498	204.667	0.19976	202.333	0.16223	122.333	0.14908	122.667	0.07242	37.667	5.37249	41.5836
				39.3693	-86.6667	102.496	-86.0372	204.333	0.2019	202	0.15599	122	0.15602	122.333	0.07453	38	5.25356	41.5841
				39.3771	-95.1468	103.56	-96.2671	204	0.20489	201.667	0.1486	121.667	0.15602	122	0.07537	38.333	5.16427	41.5847
				39.3848	-85.5938	104.624	-86.5121	203.667	0.20703	201.333	0.14805	121.333	0.15764	121.667	0.07622	38.667	5.06566	41.5852
				39.3926	-99.1102	105.688	-96.8383	203.333	0.20446	201	0.15372	121	0.15869	121.333	0.07663	39	5.01648	41.5857
				39.4003	-89.8827	106.752	-84.7227	203	0.20017	200.667	0.16676	120.667	0.15496	121	0.08086	39.333	5.06566	41.5863
				39.4081	-98.1975	107.816	-95.2039	202.667	0.19461	200.333	0.17358	120.333	0.1681	120.667	0.08422	39.667	5.09541	41.5868
				39.4158	-88.3984	108.879	-85.8291	202.333	0.19331	200	0.17698	120	0.16113	120.333	0.08758	40	5.00692	41.5873
				39.4235	-96.8838	109.943	-93.7805	202	0.19632	199.667	0.17641	119.667	0.15311	120	0.09096	40.333	4.89897	41.5878
				39.4313	-87.3503	111.007	-87.0305	201.667	0.19675	199.333	0.17753	119.333	0.16517	119.667	0.09179	40.667	4.72306	41.5883
				39.439	-95.5075	112.071	-92.676	201.333	0.19675	199	0.18549	119	0.16357	119.333	0.09053	41	4.55823	41.5888
				39.4468	-87.5534	113.135	-85.7151	201	0.19418	198.667	0.18549	118.667	0.16517	119	0.08758	41.333	4.529	41.5893
				39.4545	-99.4527	114.199	-94.6183	200.667	0.19589	198.333	0.1747	118.333	0.15833	118.667	0.08379	41.667	4.63565	41.5897
				39.4622	-88.1224	115.263	-84.8385	200.333	0.19589	198	0.1696	118	0.16008	118.333	0.0779	42	4.73286	41.5902
				39.47	-99.0074	116.326	-96.1817	200	0.19075	197.667	0.17584	117.667	0.16221	118	0.07622	42.333	4.82055	41.5907
				39.4777	-89.4049	117.39	-85.6546	199.667	0.18603	197.333	0.17925	117.333	0.16275	117.667	0.07748	42.667	4.83039	41.5911
				39.4855	-97.3578	118.454	-94.7022	199.333	0.18045	197	0.17641	117	0.16542	117.333	0.08043	43	4.80123	41.5916
				39.4932	-88.8607	119.518	-86.55	199	0.17446	196.667	0.16564	116.667	0.16167	117	0.08211	43.333	4.71359	41.5921
				39.5009	-97.0427	120.582	-92.3999	198.667	0.17532	196.333	0.15825	116.333	0.16969	116.667	0.08254	43.667	4.55823	41.5925
				39.5087	-88.3998	121.646	-86.4807	198.333	0.17703	196	0.15883	116	0.16862	116.333	0.08464	44	4.41334	41.593
				39.5164	-99.3447	122.71	-96.2783	198	0.17831	195.667	0.15599	115.667	0.16327	116	0.08969	44.333	4.32678	41.5934
				39.5241	-87.8842	123.774	-86.5259	197.667	0.18045	195.333	0.15599	115.333	0.15738	115.667	0.09053	44.667	4.31711	41.5938
				39.5319	-94.4595	124.837	-95.0267	197.333	0.17575	195	0.15883	115	0.15471	115.333	0.08885	45	4.31711	41.5943
				39.5396	-87.8946	125.901	-62.3195	197	0.17575	194.667	0.15711	114.667	0.15365	115	0.08422	45.333	4.27876	41.5947
				39.5474	-95.6287	126.965	-95.0446	196.667	0.17831	194.333	0.15825	114.333	0.15471	114.667	0.08379	45.667	4.37455	41.5951
				39.5551	-88.4233	128.029	-42.9644	196.333	0.1826	194	0.15656	114	0.16221	114.333	0.0859	46	4.53874	41.5955
				39.5629	-98.2588	129.093	-95.8346	196	0.19374	193.667	0.14577	113.667	0.17183	114	0.08505	46.333	4.6552	41.5959
				39.5706	-87.5015	130.157	-85.6694	195.667	0.2006	193.333	0.14465	113.333	0.17612	113.667	0.08464	46.667	4.78159	41.5963
				39.5783	-99.6208	131.221	-94.527	195.333	0.19976	193	0.15315	113	0.17504	113.333	0.08505	47	4.93809	41.5967
				39.5861	-87.4129	132.284	-87.2706	195	0.20489	192.667	0.15995	112.667	0.17077	113	0.08464	47.333	5.01648	41.5971
				39.5938	-94.664	133.348	-95.9693	194.667	0.21047	192.333	0.1679	112.333	0.16594	112.667	0.08926	47.667	4.94796	41.5975
				39.6016	-88.0757	134.412	-85.4279	194.333	0.20918	192	0.16903	112	0.17694	112.333	0.09685	48	4.58716	41.5979
				39.6093	-95.2733	135.476	-94.7021	194	0.21218	191.667	0.1696	111.667	0.16892	112	0.10063	48.333	4.23081	41.5983
				39.617	-88.4442	136.54	-87.322	193.667	0.21476	191.333	0.1747	111.333	0.16679	111.667	0.10063	48.667	4.0394	41.5987
				39.6248	-99.7797	137.604	-92.4021	193.333	0.21476	191	0.17698	111	0.17213	111.333	0.09642	49	4.05859	41.5991
				39.6325	-87.9195	138.668	-86.5121	193	0.21647	190.667	0.17641	110.667	0.15954	111	0.09137	49.333	4.09667	41.5994
				39.6403	-97.7746	139.731	-96.029	192.667	0.21303	190.333	0.17186	110.333	0.16862	110.667	0.08843	49.667	4.02054	41.5998
				39.648	-87.6812	140.795	-88.6156	192.333	0.21004	190	0.16676	110	0.15923	110.333	0.09137	50	3.94427	41.6002
				39.6557	-95.5338	141.859	-94.4439	192	0.21218	189.667	0.16109	109.667	0.16298	110	0.09474	50.333	3.89681	41.6005
				39.6635	-88.0015	142.923	-87.7999	191.667	0.21818	189.333	0.17131	109.333	0.16458	109.667	0.10021	50.667	3.88758	41.6009
				39.6712	-94.543	143.987	-95.7596	191.333	0.22333	189	0.18378	109	0.16671	109.333	0.10274	51	3.88758	41.6013
				39.679	-87.0172	145.051	-86.8905	191	0.23275	188.667	0.18435	108.667	0.17314	109	0.10232	51.333	3.87803	41.6016
				39.6867	-97.1679	146.115	-95.69	190.667	0.24433	188.333	0.18492	108.333	0.17689	108.667	0.0977	51.667	3.78336	41.602
				39.6944	-87.7698	147.179	-85.1231	190.333	0.24904	188	0.18549	108	0.17902	108.333	0.09306	52	3.72662	41.6023
				39.7022	-94.7201	148.242	-95.5749	190	0.24775	187.667	0.18265	107.667	0.17741	108	0.09096	52.333	3.69812	41.6027
				39.7099	-86.6995	149.306	-85.4441	189.667	0.24132	187.333	0.17698	107.333	0.17314	107.667	0.09053	52.667	3.651	41.603
				39.7177	-95.4844	150.37	-92.8153	189.333	0.2319	187	0.1747	107	0.17046	107.333	0.09685	53	3.74531	41.6033
				39.7254	-88.5784	151.434	-87.1908	189	0.22805	186.667	0.17358	106.667	0.171	107	0.10021	53.333	3.73612	41.6037
				39.7332	-97.3932	152.498	-92.8631	188.667	0.23318	186.333	0.17131	106.333	0.16671	106.667	0.09853	53.667	3.69812	41.604
				39.7409	-86.8168	153.562	-86.4598	188.333	0.23275	186	0.17358	106	0.16191	106.333	0.096	54	3.69812	41.6043
				39.7486	-98.7668	154.626	-92.4401	188	0.22805	185.667	0.17584	105.667	0.17344	106	0.09011	54.333	3.73612	41.6046
				39.7564	-87.2373	155.689	-85.1852	187.667	0.22589	185.333	0.17415	105.333	0.16756	105.667	0.088	54.667	3.74531	41.605
				39.7641	-98.9543	156.753	-95.2383	187.333	0.23061	185	0.17527	105	0.18496	105.333	0.08758	55	3.75482	41.6053
				39.7719	-88.2321	157.817	-86.6645	187	0.23404	184.667	0.17415	104.667	0.17129	105	0.09011	55.333	3.81161	41.6056
				39.7796	-103.573	158.881	-95.3088	186.667	0.22589	184.333	0.17074	104.333	0.16617	104.667	0.09179	55.667	3.86849	41.6059
				39.7873	-87.542	159.945	-86.3209	186.333	0.21476	184	0.17358	104	0.16862	104.333	0.09306	56	3.90636	41.6062
				39.7951	-95.7422	161.009	-95.555	186	0.20918	183.667	0.18151	103.667	0.16566	104	0.09096	56.333	3.94427	41.6065
				39.8028	-88.335	162.073	-86.4734	185.667	0.21089	183.333	0.18604	103.333	0.18466	103.667	0.09221	56.667	3.86849	41.6068
				39.8105	-97.3919	163.137	-95.8559	185.333	0.2156	183	0.19116	103	0.16619	103.333	0.09432	57	3.84019	41.6071
				39.8183	-87.0161	164.2	-85.9671	185	0.21303	182.667	0.19512	102.667	0.17154	103	0.09853	57.333	3.89681	41.6074
				39.826	-96.9818	165.264	-94.0319	184.667	0.21175	182.333	0.19286	102.333	0.17902	102.667	0.10191	57.667	3.92547	41.6077
				39.8338	-88.5616	166.328	-84.6886	184.333	0.2169	182	0.19457	102	0.18062	102.333	0.10695	58	3.86849	41.608
				39.8415	-97.6224	167.392	-94.2092	184	0.21904	181.667	0.1991	101.667	0.18008	102	0.11116	58.333	3.82113	41.6083
				39.8492	-87.1567	168.456	-43.818	183.667	0.22032	181.333	0.20193	101.333	0.19483	101.667	0.11033	58.667	3.72662	41.6086
				39.857	-95.0132	169.52	-90.897	183.333	0.21989	181	0.20024	101	0.18895	101.333	0.10863	59	3.61342	41.6089
				39.8647	-88.9744	170.584	-55.2539	183	0.21517	180.667	0.20193	100.667	0.18709	101	0.10905	59.333	3.49146	41.6092
				39.8725	-98.8516	171.647	-93.1744	182.667	0.21261	180.333	0.20646	100.333	0.18949	100.667	0.10695	59.667	3.48202	41.6095
				39.8802	-88.5942	172.711	-85.9716	182.333	0.20746	180	0.20363	100	0.18895	100.333	0.10569	60	3.51002	41.6097
				39.888	-98.1563	173.775	-93.8021	182	0.2019	179.667	0.19059	99.667	0.19108	100	0.10822	60.333	3.44462	41.61
				39.8957	-86.3326	174.839	-86.9535	181.667	0.1929	179.333	0.17811	99.333	0.18936	99.667	0.10905	60.667	3.45404	41.6103
				39.9034	-97.7605	175.903	-93.8062	181.333	0.18132	179	0.16619	99	0.18895	99.333	0.10822	61	3.49146	41.6106
				39.9112	-89.3858	176.967	-86.619	181	0.17489	178.667	0.16109	98.667	0.19673	99	0.1099	61.333	3.48202	41.6108
				39.9189	-95.7267	178.031	-97.8609	180.667	0.1766	178.333	0.15883	98.333	0.19566	98.667	0.11243	61.667	3.51947	41.6111
				39.9267	-86.6633	179.094	-86.4239	180.333	0.18218	178	0.15599	98	0.19132	98.333	0.11326	62	3.46316	41.6114
				39.9344	-95.2099	180.158	-94.5994	180	0.19117	177.667	0.16278	97.667	0.1927	98	0.11243	62.333	3.35112	41.6116
				39.9421	-88.0239	181.222	-84.9918	179.667	0.19589	177.333	0.1679	97.333	0.19592	97.667	0.11116	62.667	3.33232	41.6119
				39.9499	-94.9312	182.286	-95.2519	179.333	0.20275	177	0.16676	97	0.1972	97.333	0.1099	63	3.28568	41.6121
				39.9576	-87.3899	183.35	-86.6651	179	0.21175	176.667	0.1747	96.667	0.19828	97	0.1099	63.333	3.23911	41.6124
				39.9654	-93.2126	184.414	-92.8446	178.667	0.21432	176.333	0.17982	96.333	0.19758	96.667	0.11243	63.667	3.22974	41.6126
				39.9731	-86.705	185.478	-88.1482	178.333	0.21861	176	0.17925	96	0.20874	96.333	0.11875	64	3.19259	41.6129
				39.9808	-97.5431	186.542	-93.2953	178	0.22805	175.667	0.17753	95.667	0.20553	96	0.12085	64.333	3.12776	41.6131
				39.9886	-89.3885	187.605	-86.5573	177.667	0.23275	175.333	0.1747	95.333	0.19856	95.667	0.11748	64.667	3.10907	41.6134
				39.9963	-95.7281	188.669	-96.8144	177.333	0.22933	175	0.17584	95	0.19846	95.333	0.11411	65	3.16484	41.6136
				40.0041	-88.9315	189.733	-87.0125	177	0.21989	174.667	0.18208	94.667	0.20208	95	0.11454	65.333	3.22974	41.6139
				40.0118	-94.8805	190.797	-93.5785	176.667	0.21175	174.333	0.18265	94.333	0.20208	94.667	0.11916	65.667	3.24848	41.6141
				40.0195	-87.7766	191.861	-85.4887	176.333	0.21004	174	0.18265	94	0.20743	94.333	0.12632	66	3.26723	41.6144
				40.0273	-98.3596	192.925	-96.3162	176	0.21604	173.667	0.18661	93.667	0.19984	94	0.12842	66.333	3.24848	41.6146
				40.035	-88.3977	193.989	-86.3372	175.667	0.23019	173.333	0.18378	93.333	0.20337	93.667	0.12758	66.667	3.21132	41.6148
				40.0428	-95.1266	195.052	-91.9292	175.333	0.24175	173	0.18208	93	0.20606	93.333	0.12674	67	3.14614	41.6151
				40.0505	-88.6633	196.116	-86.7768	175	0.23918	172.667	0.18549	92.667	0.20712	93	0.1259	67.333	3.09974	41.6153
				40.0583	-97.814	197.18	-92.7308	174.667	0.23489	172.333	0.17982	92.333	0.19185	92.667	0.12253	67.667	3.09974	41.6155
				40.066	-87.5006	198.244	-85.8884	174.333	0.24047	172	0.173	92	0.20766	92.333	0.11579	68	3.07205	41.6157
				40.0737	-96.8987	199.308	-93.4999	174	0.24218	171.667	0.16903	91.667	0.1991	92	0.11326	68.333	3.03506	41.616
				40.0815	-87.7233	200.372	-87.4817	173.667	0.23833	171.333	0.17358	91.333	0.19108	91.667	0.11243	68.667	2.97019	41.6162
				40.0892	-96.1774	201.436	-94.6439	173.333	0.22933	171	0.17811	91	0.19941	91.333	0.11537	69	2.9978	41.6164
				40.0969	-88.1556	202.499	-86.9383	173	0.22632	170.667	0.18265	90.667	0.20364	91	0.11707	69.333	3.06272	41.6166
				40.1047	-95.6774	203.563	-95.245	172.667	0.22933	170.333	0.19171	90.333	0.20385	90.667	0.11454	69.667	3.06272	41.6169
				40.1124	-88.1127	204.627	-86.1709	172.333	0.22805	170	0.1991	90	0.20661	90.333	0.11369	70	3.21132	41.6171
				40.1202	-96.6931	205.691	-91.9622	172	0.22589	169.667	0.2042	89.667	0.21918	90	0.11664	70.333	3.36961	41.6173
				40.1279	-89.3756	206.755	-83.5039	171.667	0.22247	169.333	0.20818	89.333	0.20782	89.667	0.12043	70.667	3.38842	41.6175
				40.1356	-96.8089	207.819	-93.4747	171.333	0.21732	169	0.21668	89	0.21141	89.333	0.12085	71	3.26723	41.6177
				40.1434	-87.0502	208.883	-85.786	171	0.21818	168.667	0.22576	88.667	0.22668	89	0.12379	71.333	3.03506	41.6179
				40.1511	-95.4614	209.947	-91.9764	170.667	0.22547	168.333	0.21668	88.333	0.2272	88.667	0.12927	71.667	2.85932	41.6181
				40.1589	-87.3862	211.01	-44.5852	170.333	0.23446	168	0.19512	88	0.21141	88.333	0.1318	72	2.74907	41.6184
				40.1666	-97.6644	212.074	-94.1186	170	0.24346	167.667	0.17925	87.667	0.21355	88	0.13138	72.333	2.77653	41.6186
				40.1743	-87.394	213.138	-83.364	169.667	0.2469	167.333	0.17811	87.333	0.20904	87.667	0.13432	72.667	2.89644	41.6188
				40.1821	-94.2401	214.202	-92.8287	169.333	0.24775	167	0.18208	87	0.21622	87.333	0.13769	73	2.88716	41.619
				40.1898	-89.045	215.266	-86.4085	169	0.24261	166.667	0.18549	86.667	0.21141	87	0.14022	73.333	2.90542	41.6192
				40.1976	-101.137	216.33	-94.7261	168.667	0.23147	166.333	0.18492	86.333	0.2208	86.667	0.14358	73.667	2.91471	41.6194
				40.2053	-88.8497	217.394	-84.9884	168.333	0.23019	166	0.18492	86	0.21491	86.333	0.14443	74	2.95158	41.6196
				40.2131	-102.681	218.457	-95.5103	168	0.23575	165.667	0.18718	85.667	0.21315	86	0.14105	74.333	2.9333	41.6198
				40.2208	-89.6661	219.521	-84.9497	167.667	0.23532	165.333	0.18661	85.333	0.21461	85.667	0.13769	74.667	2.85932	41.62
				40.2285	-96.3481	220.585	-91.8311	167.333	0.23147	165	0.19059	85	0.21349	85.333	0.13812	75	2.71209	41.6202
				40.2363	-88.0021	221.649	-85.8237	167	0.2319	164.667	0.1991	84.667	0.2272	85	0.14022	75.333	2.56571	41.6204
				40.244	-95.7336	222.713	-93.8549	166.667	0.23532	164.333	0.20363	84.333	0.21995	84.667	0.14022	75.667	2.53809	41.6206
				40.2518	-87.8875	223.777	-85.6249	166.333	0.23489	164	0.20987	84	0.22692	84.333	0.13895	76	2.5565	41.6207
				40.2595	-95.4771	224.841	-96.031	166	0.23318	163.667	0.21668	83.667	0.21432	84	0.13937	76.333	2.6296	41.6209
				40.2672	-87.4787	225.904	-87.1712	165.667	0.23489	163.333	0.22178	83.333	0.21592	83.667	0.13642	76.667	2.72133	41.6211
				40.275	-96.6021	226.968	-93.8993	165.333	0.24004	163	0.22236	83	0.21801	83.333	0.13138	77	2.84108	41.6213
				40.2827	-88.0178	228.032	-85.9704	165	0.24647	162.667	0.21497	82.667	0.22099	83	0.13138	77.333	2.90542	41.6215
				40.2905	-99.6085	229.096	-96.1645	164.667	0.24647	162.333	0.20589	82.333	0.2253	82.667	0.13138	77.667	2.924	41.6217
				40.2982	-88.829	230.16	-86.8086	164.333	0.24047	162	0.20024	82	0.21933	82.333	0.13306	78	2.89644	41.6219
				40.3059	-97.481	231.224	-93.8961	164	0.23747	161.667	0.20136	81.667	0.22584	82	0.13684	78.333	2.75802	41.622
				40.3137	-89.3055	232.288	-86.0739	163.667	0.23404	161.333	0.20818	81.333	0.21997	81.667	0.13937	78.667	2.71209	41.6222
				40.3214	-98.0304	233.352	-94.5793	163.333	0.22933	161	0.21156	81	0.22072	81.333	0.14233	79	2.75802	41.6224
				40.3292	-88.9397	234.415	-85.9617	163	0.23019	160.667	0.21497	80.667	0.22191	81	0.14569	79.333	2.78579	41.6226
				40.3369	-94.9394	235.479	-95.2521	162.667	0.22933	160.333	0.21271	80.333	0.2234	80.667	0.14654	79.667	2.78579	41.6228
				40.3446	-87.5087	236.543	-85.5655	162.333	0.22333	160	0.20646	80	0.23357	80.333	0.1499	80	2.76727	41.6229
				40.3524	-97.1568	237.607	-93.442	162	0.21775	159.667	0.20703	79.667	0.2274	80	0.152	80.333	2.72133	41.6231
				40.3601	-88.6337	238.671	-86.362	161.667	0.21818	159.333	0.21044	79.333	0.22019	79.667	0.15285	80.667	2.64806	41.6233
				40.3679	-96.2584	239.735	-95.9598	161.333	0.22075	159	0.2093	79	0.2164	79.333	0.15285	81	2.6296	41.6234
				40.3756	-88.7639	240.799	-86.212	161	0.22589	158.667	0.21101	78.667	0.22216	79	0.15158	81.333	2.5565	41.6236
				40.3834	-98.343	241.862	-94.6679	160.667	0.23104	158.333	0.21156	78.333	0.22365	78.667	0.14948	81.667	2.49241	41.6238
				40.3911	-88.2223	242.926	-85.3901	160.333	0.23275	158	0.20646	78	0.22494	78.333	0.15158	82	2.43759	41.624
				40.3988	-96.3821	243.99	-94.8017	160	0.22933	157.667	0.20193	77.667	0.23036	78	0.15791	82.333	2.35566	41.6241
				40.4066	-87.6051	245.054	-86.4106	159.667	0.22805	157.333	0.2025	77.333	0.22715	77.667	0.15917	82.667	2.31933	41.6243
				40.4143	-95.1582	246.118	-96.7323	159.333	0.22589	157	0.19286	77	0.22661	77.333	0.15832	83	2.31933	41.6244
				40.422	-87.2953	247.182	-86.3165	159	0.22418	156.667	0.19228	76.667	0.22555	77	0.15538	83.333	2.31933	41.6246
				40.4298	-96.6231	248.246	-95.1617	158.667	0.22547	156.333	0.1974	76.333	0.22928	76.667	0.1499	83.667	2.42841	41.6248
				40.4375	-88.0778	249.309	-85.4842	158.333	0.22718	156	0.20079	76	0.23678	76.333	0.14569	84	2.49241	41.6249
				40.4453	-94.2885	250.373	-95.3658	158	0.22846	155.667	0.20363	75.667	0.24106	76	0.14233	84.333	2.48321	41.6251
				40.453	-88.3356	251.437	-85.5607	157.667	0.22846	155.333	0.20193	75.333	0.24052	75.667	0.14148	84.667	2.5108	41.6253
				40.4607	-95.5502	252.501	-92.9958	157.333	0.22976	155	0.18833	75	0.24777	75.333	0.14275	85	2.5108	41.6254
				40.4685	-87.3031	253.565	-44.6049	157	0.22933	154.667	0.17641	74.667	0.25234	75	0.14948	85.333	2.46514	41.6256
				40.4762	-97.8353	254.629	-92.6517	156.667	0.22889	154.333	0.1696	74.333	0.26601	74.667	0.15621	85.667	2.45596	41.6257
				40.484	-87.8266	255.693	-85.8191	156.333	0.22846	154	0.17415	74	0.25715	74.333	0.15959	86	2.52889	41.6259
				40.4917	-98.0541	256.757	-97.8713	156	0.22976	153.667	0.17982	73.667	0.26784	74	0.16042	86.333	2.60225	41.626
				40.4995	-89.1104	257.82	-86.781	155.667	0.23703	153.333	0.18265	73.333	0.25792	73.667	0.15874	86.667	2.58382	41.6262
				40.5072	-99.3066	258.884	-93.7565	155.333	0.24261	153	0.18775	73	0.26008	73.333	0.15832	87	2.5108	41.6263
				40.5149	-88.3526	259.948	-86.1518	155	0.24261	152.667	0.1991	72.667	0.25205	73	0.15749	87.333	2.45596	41.6265
				40.5227	-97.8575	261.012	-92.9867	154.667	0.23489	152.333	0.20193	72.333	0.25982	72.667	0.15791	87.667	2.38285	41.6266
				40.5304	-87.2537	262.076	-84.4524	154.333	0.22889	152	0.19967	72	0.25288	72.333	0.15243	88	2.31933	41.6268
				40.5382	-97.3419	263.14	-97.024	154	0.22333	151.667	0.20363	71.667	0.25021	72	0.15117	88.333	2.32849	41.6269
				40.5459	-88.3123	264.204	-88.4818	153.667	0.22418	151.333	0.21328	71.333	0.25234	71.667	0.15621	88.667	2.27389	41.6271
				40.5536	-96.5802	265.267	-95.9651	153.333	0.22589	151	0.22689	71	0.25448	71.333	0.16422	89	2.15577	41.6272
				40.5614	-87.8332	266.331	-85.979	153	0.22933	150.667	0.23937	70.667	0.23975	71	0.17475	89.333	2.09258	41.6274
				40.5691	-99.1869	267.395	-94.4883	152.667	0.23104	150.333	0.23823	70.333	0.24402	70.667	0.18022	89.667	2.08348	41.6275
				40.5769	-86.9179	268.459	-87.5229	152.333	0.22846	150	0.23653	70	0.2483	70.333	0.17937	90	2.0022	41.6277
				40.5846	-98.545	269.523	-93.07	152	0.22632	149.667	0.22803	69.667	0.24669	70	0.17222	90.333	1.93893	41.6278
				40.5923	-87.8501	270.587	-86.6385	151.667	0.22889	149.333	0.21554	69.333	0.24563	69.667	0.16548	90.667	1.95708	41.6279
				40.6001	-98.5164	271.651	-93.8002	151.333	0.22589	149	0.20987	69	0.2499	69.333	0.16548	91	2.0113	41.6281
				40.6078	-88.5806	272.714	-87.1876	151	0.21989	148.667	0.21101	68.667	0.23463	69	0.16253	91.333	1.97494	41.6282
				40.6156	-96.691	273.778	-95.7503	150.667	0.21175	148.333	0.21952	68.333	0.25311	68.667	0.16127	91.667	1.91201	41.6284
				40.6233	-88.6418	274.842	-88.1651	150.333	0.21175	148	0.23143	68	0.25257	68.333	0.16422	92	1.92985	41.6285
				40.631	-97.7821	275.906	-93.892	150	0.22805	147.667	0.23539	67.667	0.23625	68	0.16591	92.333	1.98403	41.6286
				40.6388	-89.0402	276.97	-86.0972	149.667	0.25632	147.333	0.2337	67.333	0.23998	67.667	0.16716	92.667	2.12872	41.6288
				40.6465	-96.0699	278.034	-94.0271	149.333	0.27647	147	0.22519	67	0.25205	67.333	0.16716	93	2.20109	41.6289
				40.6543	-87.427	279.098	-88.2726	149	0.27948	146.667	0.21497	66.667	0.24563	67	0.16927	93.333	2.21936	41.629
				40.662	-94.8825	280.162	-95.4512	148.667	0.27433	146.333	0.19853	66.333	0.24418	66.667	0.17222	93.667	2.23732	41.6292
				40.6697	-88.6262	281.225	-86.3492	148.333	0.26919	146	0.19228	66	0.24735	66.333	0.1739	94	2.2556	41.6293
				40.6775	-97.6024	282.289	-93.0398	148	0.26318	145.667	0.19796	65.667	0.25229	66	0.17475	94.333	2.21022	41.6294
				40.6852	-88.4479	283.353	-86.4813	147.667	0.27047	145.333	0.20534	65.333	0.25069	65.667	0.1739	94.667	2.05617	41.6296
				40.693	-95.9762	284.417	-94.9613	147.333	0.28376	145	0.20589	65	0.25044	65.333	0.17305	95	1.95708	41.6297
				40.7007	-88.1523	285.481	-87.0682	147	0.29147	144.667	0.20306	64.667	0.25342	65	0.17012	95.333	1.948	41.6298
				40.7084	-94.2458	286.545	-100.745	146.667	0.29062	144.333	0.20306	64.333	0.25234	64.667	0.16759	95.667	2.02008	41.63
				40.7162	-88.5143	287.609	-85.956	146.333	0.28205	144	0.19967	64	0.25823	64.333	0.16844	96	2.09258	41.6301
				40.7239	-99.3485	288.672	-94.9047	146	0.27905	143.667	0.19343	63.667	0.25044	64	0.17137	96.333	2.04737	41.6302
				40.7317	-87.0964	289.736	-86.1002	145.667	0.28504	143.333	0.19286	63.333	0.2574	63.667	0.17305	96.667	1.91201	41.6304
				40.7394	-96.5491	290.8	-96.4187	145.333	0.28805	143	0.1991	63	0.25044	63.333	0.17348	97	1.85791	41.6305
				40.7471	-87.7578	291.864	-87.4501	145	0.28933	142.667	0.21156	62.667	0.2609	63	0.17558	97.333	1.85791	41.6306
				40.7549	-96.3174	292.928	-95.5252	144.667	0.29277	142.333	0.21668	62.333	0.25205	62.667	0.17769	97.667	1.8848	41.6307
				40.7626	-87.6263	293.992	-86.1009	144.333	0.29491	142	0.21156	62	0.2606	62.333	0.17854	98	1.91201	41.6309
				40.7704	-94.199	295.056	-93.9989	144	0.29448	141.667	0.21328	61.667	0.25636	62	0.18358	98.333	1.92985	41.631
				40.7781	-86.9988	296.119	-44.0788	143.667	0.29747	141.333	0.21725	61.333	0.259	61.667	0.18611	98.667	1.91201	41.6311
				40.7859	-95.7654	297.183	-96.5428	143.333	0.30004	141	0.21725	61	0.26085	61.333	0.18443	99	1.85791	41.6312
				40.7936	-88.5769	298.247	-86.2071	143	0.29961	140.667	0.21101	60.667	0.2625	61	0.18485	99.333	1.82198	41.6313
				40.8013	-96.2784	299.311	-95.5946	142.667	0.29705	140.333	0.21497	60.333	0.25769	60.667	0.18317	99.667	1.83979	41.6315
				40.8091	-87.1538	300.375	-88.1573	142.333	0.29533	140	0.22972	60	0.27136	60.333	0.18275	100	1.82198	41.6316
				40.8168	-98.4072	301.439	-94.7493	142	0.28762	139.667	0.23539	59.667	0.26311	60	0.18569	100.333	1.76798	41.6317
				40.8246	-88.2357	302.503	-86.8836	141.667	0.27905	139.333	0.23256	59.333	0.26379	59.667	0.18443	100.667	1.79482	41.6318
				40.8323	-97.5804	303.567	-97.1265	141.333	0.27519	139	0.22293	59	0.26411	59.333	0.18485	101	1.83979	41.632
				40.84	-88.7553	304.63	-87.32	141	0.2829	138.667	0.21895	58.667	0.27052	59	0.19032	101.333	1.83073	41.6321
				40.8478	-99.0492	305.694	-93.9316	140.667	0.28976	138.333	0.22803	58.333	0.27106	58.667	0.19538	101.667	1.86697	41.6322
				40.8555	-88.3764	306.758	-86.5125	140.333	0.29533	138	0.24616	58	0.27323	58.333	0.19959	102	1.8848	41.6323
				40.8633	-97.6378	307.822	-93.5954	140	0.29576	137.667	0.25581	57.667	0.28206	58	0.20169	102.333	1.79482	41.6324
				40.871	-89.5548	308.886	-84.1933	139.667	0.29277	137.333	0.25241	57.333	0.29198	57.667	0.20422	102.667	1.68726	41.6325
				40.8787	-98.3383	309.95	-95.0938	139.333	0.2769	137	0.24845	57	0.28556	57.333	0.20295	103	1.61537	41.6326
				40.8865	-87.5483	311.014	-87.439	139	0.25675	136.667	0.25014	56.667	0.28288	57	0.20044	103.333	1.52588	41.6328
				40.8942	-96.2824	312.077	-97.4267	138.667	0.23703	136.333	0.24674	56.333	0.27807	56.667	0.20169	103.667	1.4812	41.6329
				40.902	-89.0444	313.141	-86.9634	138.333	0.22805	136	0.24278	56	0.27378	56.333	0.20506	104	1.45453	41.633
				40.9097	-100.097	314.205	-95.1114	138	0.22846	135.667	0.24616	55.667	0.2754	56	0.20337	104.333	1.49919	41.6331
				40.9174	-88.5275	315.269	-88.2496	137.667	0.2319	135.333	0.25412	55.333	0.27967	55.667	0.20169	104.667	1.47221	41.6332
				40.9252	-96.4621	316.333	-93.9107	137.333	0.23961	135	0.25865	55	0.28342	55.333	0.19916	105	1.43655	41.6333
				40.9329	-88.7736	317.397	-87.222	137	0.25247	134.667	0.25808	54.667	0.28556	55	0.19663	105.333	1.38296	41.6334
				40.9407	-95.621	318.461	-97.5796	136.667	0.26705	134.333	0.25979	54.333	0.28181	54.667	0.19621	105.667	1.39194	41.6335
				40.9484	-87.65	319.524	-87.4939	136.333	0.27262	134	0.25979	54	0.27646	54.333	0.1958	106	1.43655	41.6337
				40.9561	-96.2811	320.588	-96.1991	136	0.27348	133.667	0.25412	53.667	0.27432	54	0.19411	106.333	1.5616	41.6337
				40.9639	-88.7228	321.652	-88.4285	135.667	0.27775	133.333	0.249	53.333	0.27861	53.667	0.19411	106.667	1.61537	41.6339
				40.9716	-97.1054	322.716	-96.3955	135.333	0.28119	133	0.24221	53	0.28663	53.333	0.1958	107	1.65115	41.634
				40.9794	-88.9013	323.78	-87.7394	135	0.27989	132.667	0.23482	52.667	0.28823	53	0.19621	107.333	1.57962	41.6341
				40.9871	-95.0521	324.844	-94.256	134.667	0.28205	132.333	0.2388	52.333	0.28769	52.667	0.192	107.667	1.44554	41.6342
				40.9948	-88.8336	325.908	-87.7775	134.333	0.28762	132	0.24335	52	0.29144	52.333	0.19411	108	1.45453	41.6343
				41.0026	-99.785	326.972	-94.0555	134	0.28933	131.667	0.24164	51.667	0.29679	52	0.19538	108.333	1.49919	41.6344
				41.0103	-87.5315	328.035	-87.0086	133.667	0.2889	131.333	0.23427	51.333	0.30214	51.667	0.19791	108.667	1.59764	41.6345
				41.0181	-98.8488	329.099	-92.1513	133.333	0.29405	131	0.22121	51	0.30641	51.333	0.20212	109	1.69598	41.6346
				41.0258	-87.5237	330.163	-86.2489	133	0.3069	130.667	0.21668	50.667	0.30856	51	0.20254	109.333	1.70502	41.6347
				41.0335	-97.6965	331.227	-94.5842	132.667	0.31976	130.333	0.22462	50.333	0.30214	50.667	0.20254	109.667	1.65115	41.6348
				41.0413	-87.2516	332.291	-87.3836	132.333	0.32619	130	0.23086	50	0.29304	50.333	0.20295	110	1.53489	41.6349
				41.049	-94.8764	333.355	-95.3374	132	0.32362	129.667	0.23653	49.667	0.28609	50	0.20506	110.333	1.46322	41.635
				41.0568	-88.3414	334.419	-86.288	131.667	0.32019	129.333	0.2388	49.333	0.28396	49.667	0.20843	110.667	1.40092	41.6351
				41.0645	-98.121	335.482	-97.8796	131.333	0.32147	129	0.24164	49	0.29144	49.333	0.21179	111	1.46322	41.6352
				41.0722	-88.141	336.546	-87.6323	131	0.31848	128.667	0.25128	48.667	0.30481	49	0.21011	111.333	1.57061	41.6353
				41.08	-97.8333	337.61	-94.7854	130.667	0.3129	128.333	0.25241	48.333	0.31337	48.667	0.20927	111.667	1.66017	41.6354
				41.0877	-88.2907	338.674	-45.6763	130.333	0.30305	128	0.25014	48	0.31604	48.333	0.2177	112	1.66017	41.6355
				41.0955	-97.4219	339.738	-96.6805	130	0.2979	127.667	0.23823	47.667	0.31872	48	0.23327	112.333	1.57962	41.6356
				41.1032	-86.9965	340.802	-87.1141	129.667	0.29361	127.333	0.21895	47.333	0.3246	47.667	0.24885	112.667	1.41858	41.6357
				41.111	-97.5495	341.866	-94.7281	129.333	0.2919	127	0.20703	47	0.32674	47.333	0.25179	113	1.32076	41.6358
				41.1187	-87.1098	342.93	-85.9924	129	0.29576	126.667	0.20363	46.667	0.32193	47	0.24843	113.333	1.32943	41.6359
				41.1264	-95.8269	343.993	-94.993	128.667	0.29876	126.333	0.21442	46.333	0.31229	46.667	0.24169	113.667	1.32076	41.636
				41.1342	-87.9249	345.057	-87.1219	128.333	0.29619	126	0.23143	46	0.30641	46.333	0.23622	114	1.32943	41.6361
				41.1419	-97.1823	346.121	-95.5874	128	0.29533	125.667	0.24561	45.667	0.30856	46	0.23116	114.333	1.34736	41.6362
				41.1497	-88.1059	347.185	-87.0106	127.667	0.30047	125.333	0.25922	45.333	0.31283	45.667	0.224	114.667	1.30283	41.6363
				41.1574	-95.5652	348.249	-95.1871	127.333	0.30861	125	0.26546	45	0.31604	45.333	0.2198	115	1.31179	41.6364
				41.1651	-87.1189	349.313	-87.7027	127	0.31504	124.667	0.25922	44.667	0.31818	45	0.22149	115.333	1.4099	41.6365
				41.1729	-95.9285	350.377	-94.7216	126.667	0.31719	124.333	0.25298	44.333	0.31925	44.667	0.22149	115.667	1.44554	41.6366
				41.1806	-88.8949	351.44	-86.0654	126.333	0.31504	124	0.25014	44	0.31337	44.333	0.22191	116	1.42757	41.6367
				41.1883	-97.8269	352.504	-95.9175	126	0.30991	123.667	0.25184	43.667	0.30106	44	0.2257	116.333	1.32076	41.6367
				41.1961	-87.7153	353.568	-86.8095	125.667	0.30777	123.333	0.25184	43.333	0.29144	43.667	0.23201	116.667	1.27624	41.6368
				41.2038	-96.534	354.632	-96.1669	125.333	0.30305	123	0.25298	43	0.29198	43.333	0.23875	117	1.26728	41.6369
				41.2116	-89.2608	355.696	-85.9625	125	0.29361	122.667	0.25241	42.667	0.3016	43	0.24254	117.333	1.23176	41.637
				41.2193	-94.0523	356.76	-93.6455	124.667	0.28419	122.333	0.25128	42.333	0.31391	42.667	0.24379	117.667	1.16942	41.6371
				41.2271	-87.8442	357.824	-86.7887	124.333	0.28547	122	0.25184	42	0.32674	42.333	0.24337	118	1.14289	41.6372
				41.2348	-94.6187	358.887	-93.9808	124	0.29491	121.667	0.25298	41.667	0.33797	42	0.23958	118.333	1.17836	41.6373
				41.2425	-87.5474	359.951	-85.0407	123.667	0.3039	121.333	0.24731	41.333	0.34491	41.667	0.23537	118.667	1.30283	41.6374
				41.2503	-96.7528	361.015	-98.795	123.333	0.31119	121	0.24164	41	0.34759	41.333	0.23074	119	1.38296	41.6375
				41.258	-88.1476	362.079	-87.7301	123	0.31548	120.667	0.23711	40.667	0.35455	41	0.23201	119.333	1.44554	41.6376
				41.2658	-96.8179	363.143	-99.1147	122.667	0.3142	120.333	0.23539	40.333	0.36043	40.667	0.23916	119.667	1.47221	41.6376
				41.2735	-90.7257	364.207	-86.8206	122.333	0.31504	120	0.23711	40	0.36417	40.333	0.24675	120	1.45453	41.6377
				41.2812	-97.2697	365.271	-96.3134	122	0.3219	119.667	0.25412	39.667	0.36578	40	0.25138	120.333	1.38296	41.6378
				41.289	-87.6151	366.334	-87.7014	121.667	0.32619	119.333	0.26999	39.333	0.35722	39.667	0.25517	120.667	1.31179	41.6379
				41.2967	-97.5327	367.398	-94.305	121.333	0.33262	119	0.27567	39	0.34866	39.333	0.2539	121	1.24071	41.638
				41.3045	-89.6646	368.462	-87.357	121	0.33606	118.667	0.27397	38.667	0.3492	39	0.25179	121.333	1.15153	41.6381
				41.3122	-96.2906	369.526	-98.4214	120.667	0.33134	118.333	0.27056	38.333	0.34974	38.667	0.2539	121.667	1.14289	41.6382
				41.3199	-88.4133	370.59	-85.1182	120.333	0.31805	118	0.26887	38	0.34759	38.333	0.25811	122	1.12502	41.6382
				41.3277	-98.9403	371.654	-94.6553	120	0.30348	117.667	0.26942	37.667	0.34437	38	0.26191	122.333	1.10715	41.6383
				41.3354	-89.7492	372.718	-87.3271	119.667	0.29019	117.333	0.26263	37.333	0.34599	37.667	0.26695	122.667	1.06279	41.6384
				41.3432	-97.6786	373.782	-92.3644	119.333	0.28076	117	0.25753	37	0.34866	37.333	0.26906	123	1.05416	41.6385
				41.3509	-88.0032	374.845	-85.7237	119	0.27433	116.667	0.26036	36.667	0.34974	37	0.2678	123.333	1.11608	41.6386
				41.3586	-96.8232	375.909	-98.133	118.667	0.2769	116.333	0.26092	36.333	0.3508	36.667	0.26569	123.667	1.05416	41.6387
				41.3664	-87.8691	376.973	-87.3727	118.333	0.28076	116	0.25753	36	0.35401	36.333	0.26401	124	0.96555	41.6388
				41.3741	-97.8752	378.037	-97.7613	118	0.2829	115.667	0.25865	35.667	0.35509	36	0.26063	124.333	0.86816	41.6388
				41.3819	-87.9811	379.101	-87.7171	117.667	0.28547	115.333	0.26092	35.333	0.35722	35.667	0.25517	124.667	0.79729	41.6389
				41.3896	-95.9665	380.165	-96.4156	117.333	0.29147	115	0.26887	35	0.35936	35.333	0.25179	125	0.73566	41.639
				41.3974	-86.7364	381.229	-45.5787	117	0.29533	114.667	0.27283	34.667	0.3599	35	0.25685	125.333	0.72678	41.6391
				41.4051	-97.9222	382.292	-96.1911	116.667	0.2979	114.333	0.26942	34.333	0.35722	34.667	0.26527	125.667	0.69155	41.6392
				41.4128	-86.6231	383.356	-86.4424	116.333	0.29919	114	0.26942	34	0.35293	34.333	0.2678	126	0.73566	41.6392
				41.4206	-97.8558	384.42	-97.0576	116	0.29361	113.667	0.28191	33.667	0.34437	34	0.2678	126.333	0.85037	41.6393
				41.4283	-87.032	385.484	-87.7034	115.667	0.28634	113.333	0.28872	33.333	0.3353	33.667	0.27075	126.667	0.85926	41.6394
				41.4361	-95.9158	386.548	-94.3708	115.333	0.27818	113	0.29723	33	0.33368	33.333	0.27454	127	0.81508	41.6395
				41.4438	-87.5085	387.612	-86.9112	115	0.27175	112.667	0.30233	32.667	0.33851	33	0.27748	127.333	0.79729	41.6396
				41.4515	-93.5148	388.676	-95.8857	114.667	0.2709	112.333	0.29494	32.333	0.34707	32.667	0.28128	127.667	0.66492	41.6396
				41.4593	-86.894	389.74	-87.5876	114.333	0.27733	112	0.27681	32	0.35241	32.333	0.28338	128	0.53277	41.6397
				41.467	-95.9522	390.803	-94.7745	114	0.28119	111.667	0.26432	31.667	0.35347	32	0.28128	128.333	0.43593	41.6398
				41.4748	-86.6011	391.867	-87.0858	113.667	0.28119	111.333	0.25979	31.333	0.35347	31.667	0.28	128.667	0.39197	41.6399
				41.4825	-97.6293	392.931	-95.2441	113.333	0.28547	111	0.25979	31	0.35615	31.333	0.28253	129	0.46249	41.6399
				41.4902	-89.5684	393.995	-86.9043	113	0.2889	110.667	0.25696	30.667	0.35828	31	0.28842	129.333	0.5505	41.64
				41.498	-94.8078	395.059	-93.8217	112.667	0.28976	110.333	0.25922	30.333	0.36363	30.667	0.29559	129.667	0.62084	41.6401
				41.5057	-86.4435	396.123	-87.0678	112.333	0.29104	110	0.25922	30	0.36524	30.333	0.30022	130	0.58566	41.6402
				41.5134	-96.184	397.187	-95.3186	112	0.29491	109.667	0.25639	29.667	0.36684	30	0.30275	130.333	0.56793	41.6403
				41.5212	-87.1453	398.25	-86.0596	111.667	0.29405	109.333	0.26546	29.333	0.37486	29.667	0.30233	130.667	0.55936	41.6403
				41.5289	-95.2987	399.314	-96.0615	111.333	0.29361	109	0.27397	29	0.38342	29.333	0.29895	131	0.5505	41.6404
				41.5367	-87.3524	400.378	-87.5369	111	0.29705	108.667	0.27226	28.667	0.38769	29	0.29685	131.333	0.53277	41.6405
				41.5444	-96.3963	401.442	-98.3109	110.667	0.29705	108.333	0.27397	28.333	0.38931	28.667	0.29474	131.667	0.52391	41.6405
				41.5522	-85.7574	402.506	-86.2421	110.333	0.29961	108	0.27454	28	0.38931	28.333	0.29348	132	0.53277	41.6406
				41.5599	-94.8105	403.57	-93.8992	110	0.31033	107.667	0.2785	27.667	0.3909	28	0.29391	132.333	0.5768	41.6407
				41.5676	-87.3212	404.634	-87.5645	109.667	0.32106	107.333	0.28758	27.333	0.38663	27.667	0.29601	132.667	0.5768	41.6408
				41.5754	-92.0059	405.697	-97.8555	109.333	0.32662	107	0.29042	27	0.377	27.333	0.29516	133	0.58566	41.6408
				41.5831	-87.3368	406.761	-87.2255	109	0.32234	106.667	0.29494	26.667	0.3754	27	0.29812	133.333	0.62084	41.6409
				41.5909	-93.511	407.825	-96.3499	108.667	0.3142	106.333	0.31027	26.333	0.37967	26.667	0.30275	133.667	0.65604	41.641
				41.5986	-87.0178	408.889	-87.7549	108.333	0.30777	106	0.32559	26	0.38128	26.333	0.30358	134	0.64746	41.6411
				41.6063	-95.4459	409.953	-94.5135	108	0.29961	105.667	0.3182	25.667	0.37807	26	0.30654	134.333	0.55936	41.6411
				41.6141	-87.4032	411.017	-86.455	107.667	0.29961	105.333	0.29609	25.333	0.37432	25.667	0.30948	134.667	0.43593	41.6412
				41.6218	-97.0435	412.081	-97.578	107.333	0.30091	105	0.26942	25	0.36951	25.333	0.31158	135	0.45364	41.6413
				41.6296	-87.6012	413.145	-87.8021	107	0.29619	104.667	0.25298	24.667	0.3663	25	0.31158	135.333	0.5768	41.6414
				41.6373	-96.9081	414.208	-96.6192	106.667	0.29705	104.333	0.25865	24.333	0.36898	24.667	0.31032	135.667	0.69155	41.6414
				41.645	-87.2613	415.272	-85.8472	106.333	0.29318	104	0.26887	24	0.3738	24.333	0.31158	136	0.67379	41.6415
				41.6528	-96.3587	416.336	-93.1227	106	0.29019	103.667	0.28191	23.667	0.37915	24	0.31243	136.333	0.6034	41.6416
				41.6605	-86.3825	417.4	-85.0889	105.667	0.29233	103.333	0.29211	23.333	0.38502	23.667	0.31749	136.667	0.55936	41.6416
				41.6683	-94.6022	418.464	-95.0102	105.333	0.29747	103	0.29835	23	0.39198	23.333	0.32716	137	0.5505	41.6417
				41.676	-87.872	419.528	-86.9308	105	0.29961	102.667	0.3029	22.667	0.39733	23	0.33348	137.333	0.52391	41.6418
				41.6837	-97.4954	420.592	-94.0826	104.667	0.29619	102.333	0.28927	22.333	0.39573	22.667	0.33558	137.667	0.47135	41.6418
				41.6915	-87.1729	421.655	-86.1985	104.333	0.29833	102	0.27624	22	0.3909	22.333	0.33937	138	0.47991	41.6419
				41.6992	-94.3874	422.719	-95.1537	104	0.30818	101.667	0.28305	21.667	0.38717	22	0.34022	138.333	0.48877	41.642
				41.707	-87.1208	423.783	-46.1189	103.667	0.31548	101.333	0.29042	21.333	0.38877	21.667	0.34317	138.667	0.46249	41.642
				41.7147	-100.314	424.847	-94.5764	103.333	0.31162	101	0.29609	21	0.39144	21.333	0.34528	139	0.47991	41.6421
				41.7225	-89.122	425.911	-86.3785	103	0.30562	100.667	0.29949	20.667	0.39252	21	0.34779	139.333	0.49762	41.6422
				41.7302	-98.5475	426.975	-93.7348	102.667	0.30733	100.333	0.29552	20.333	0.38984	20.667	0.3537	139.667	0.46249	41.6422
				41.7379	-86.5649	428.039	-86.4665	102.333	0.30991	100	0.28872	20	0.38769	20.333	0.35706	140	0.46249	41.6423
				41.7457	-96.6986	429.102	-92.9934	102	0.3129	99.667	0.28305	19.667	0.39306	20	0.35706	140.333	0.43593	41.6424
				41.7534	-86.0375	430.166	-86.2707	101.667	0.30647	99.333	0.28305	19.333	0.4016	19.667	0.35791	140.667	0.29557	41.6424
				41.7612	-95.7351	431.23	-98.283	101.333	0.30047	99	0.29268	19	0.40481	19.333	0.3638	141	0.22516	41.6425
				41.7689	-87.7263	432.294	-85.5007	101	0.30134	98.667	0.31141	18.667	0.40694	19	0.37011	141.333	0.26905	41.6426
				41.7766	-94.9786	433.358	-98.1276	100.667	0.3039	98.333	0.32218	18.333	0.41177	18.667	0.37054	141.667	0.33948	41.6426
				41.7844	-88.5427	434.422	-85.5701	100.333	0.30905	98	0.31594	18	0.41818	18.333	0.37516	142	0.39197	41.6427
				41.7921	-94.6479	435.486	-94.9745	100	0.3129	97.667	0.30743	17.667	0.42247	18	0.38064	142.333	0.35688	41.6428
				41.7998	-87.9985	436.55	-86.1245	99.667	0.31461	97.333	0.30459	17.333	0.42674	17.667	0.37896	142.667	0.28673	41.6428
				41.8076	-95.3211	437.613	-95.1631	99.333	0.31333	97	0.29949	17	0.42781	17.333	0.37096	143	0.25167	41.6429
				41.8153	-87.9815	438.677	-87.3104	99	0.31119	96.667	0.28758	16.667	0.42674	17	0.35874	143.333	0.25167	41.643
				41.8231	-100.007	439.741	-98.4544	98.667	0.30818	96.333	0.27964	16.333	0.42193	16.667	0.34821	143.667	0.28673	41.643
				41.8308	-88.85	440.805	-87.0679	98.333	0.30348	96	0.27567	16	0.41712	16.333	0.34358	144	0.38342	41.6431
				41.8385	-94.0529	441.869	-94.3592	98	0.2979	95.667	0.27567	15.667	0.41872	16	0.34358	144.333	0.35688	41.6431
				41.8463	-87.6313	442.933	-84.8087	97.667	0.29576	95.333	0.27624	15.333	0.42247	15.667	0.34738	144.667	0.27789	41.6432
				41.854	-97.4539	443.997	-96.3732	97.333	0.29233	95	0.27964	15	0.42514	15.333	0.35664	145	0.25167	41.6433
				41.8618	-87.6951	445.06	-85.1196	97	0.29491	94.667	0.28589	14.667	0.42193	15	0.36212	145.333	0.26021	41.6433
				41.8695	-94.9384	446.124	-94.7753	96.667	0.30604	94.333	0.29835	14.333	0.41177	14.667	0.36465	145.667	0.29557	41.6434
				41.8773	-87.298	447.188	-86.0294	96.333	0.32062	94	0.31253	14	0.40642	14.333	0.36212	146	0.36573	41.6435
				41.885	-96.312	448.252	-93.7686	96	0.33134	93.667	0.32559	13.667	0.4091	14	0.36295	146.333	0.40967	41.6435
				41.8927	-88.1183	449.316	-86.8494	95.667	0.33777	93.333	0.33012	13.333	0.41872	13.667	0.36675	146.667	0.46249	41.6436
				41.9005	-96.3212	450.38	-95.7122	95.333	0.34249	93	0.32955	13	0.42781	13.333	0.36969	147	0.51534	41.6436
				41.9082	-88.0155	451.444	-85.6774	95	0.34292	92.667	0.32104	12.667	0.43583	13	0.37307	147.333	0.47135	41.6437
				41.916	-96.3303	452.507	-93.9009	94.667	0.33562	92.333	0.31198	12.333	0.44385	12.667	0.37979	147.667	0.33948	41.6438
				41.9237	-85.9257	453.571	-85.9818	94.333	0.33262	92	0.31253	12	0.45188	12.333	0.38653	148	0.24283	41.6438
				41.9314	-92.4476	454.635	-97.0515	94	0.33562	91.667	0.31253	11.667	0.45776	12	0.3878	148.333	0.28673	41.6439
				41.9392	-86.6041	455.699	-86.3187	93.667	0.33863	91.333	0.31027	11.333	0.46257	11.667	0.38106	148.667	0.33948	41.6439
				41.9469	-94.8916	456.763	-95.4927	93.333	0.34333	91	0.30743	11	0.4647	11.333	0.37938	149	0.27789	41.644
				41.9547	-86.6666	457.827	-86.752	93	0.34505	90.667	0.31198	10.667	0.46578	11	0.38317	149.333	0.22516	41.6441
				41.9624	-94.0179	458.891	-93.0056	92.667	0.3442	90.333	0.32049	10.333	0.46898	10.667	0.39285	149.667	0.19011	41.6441
				41.9701	-85.1745	459.955	-86.3338	92.333	0.34463	90	0.31877	10	0.47113	10.333	0.40043	150	0.23399	41.6442
				41.9779	-94.8434	461.018	-96.7851	92	0.34548	89.667	0.31253	9.667	0.47273	10	0.40211	150.333	0.33948	41.6442
				41.9856	-87.595	462.082	-84.9534	91.667	0.34805	89.333	0.3131	9.333	0.47059	9.667	0.40001	150.667	0.30411	41.6443
				41.9934	-95.6455	463.146	-95.1391	91.333	0.34848	89	0.3182	9	0.46898	9.333	0.3979	151	0.31296	41.6444
				42.0011	-86.7682	464.21	-85.4844	91	0.34976	88.667	0.32445	8.667	0.46738	9	0.39537	151.333	0.49762	41.6444
				42.0088	-92.4021	465.274	-95.0698	90.667	0.3532	88.333	0.33183	8.333	0.46738	8.667	0.39706	151.667	0.6034	41.6445
				42.0166	-85.8073	466.338	-46.0156	90.333	0.35405	88	0.34374	8	0.46684	8.333	0.40127	152	0.5505	41.6445
				42.0243	-94.3695	467.402	-94.606	90	0.35619	87.667	0.35337	7.667	0.4647	8	0.40295	152.333	0.44478	41.6446
				42.0321	-86.487	468.465	-86.7455	89.667	0.35662	87.333	0.35054	7.333	0.46311	7.667	0.40379	152.667	0.28673	41.6446
				42.0398	-93.475	469.529	-97.4559	89.333	0.35448	87	0.33579	7	0.45776	7.333	0.40716	153	0.25167	41.6447
				42.0476	-86.185	470.593	-86.3715	89	0.35191	86.667	0.32502	6.667	0.44974	7	0.41474	153.333	0.34803	41.6448
				42.0553	-96.419	471.657	-94.1914	88.667	0.34463	86.333	0.31708	6.333	0.44118	6.667	0.42401	153.667	0.33948	41.6448
				42.063	-84.1382	472.721	-87.4376	88.333	0.34077	86	0.31084	6	0.43368	6.333	0.43284	154	0.24283	41.6449
				42.0708	-93.716	473.785	-95.9971	88	0.33647	85.667	0.30857	5.667	0.4401	6	0.43622	154.333	0.21632	41.6449
				42.0785	-85.2957	474.849	-85.9062	87.667	0.3382	85.333	0.31027	5.333	0.46043	5.667	0.43622	154.667	0.30411	41.645
				42.0862	-96.2588	475.912	-94.8094	87.333	0.34205	85	0.3131	5	0.48021	5.333	0.44085	155	0.34803	41.645
				42.094	-87.3699	476.976	-86.3773	87	0.34677	84.667	0.31367	4.667	0.48984	5	0.4518	155.333	0.47135	41.6451
				42.1017	-94.1118	478.04	-92.3118	86.667	0.35534	84.333	0.31537	4.333	0.49358	4.667	0.47116	155.667	0.69155	41.6452
				42.1095	-85.2905	479.104	-85.9864	86.333	0.36476	84	0.3131	4	0.5	4.333	0.48759	156	0.76203	41.6452
				42.1172	-97.2666	480.168	-96.6525	86	0.36691	83.667	0.31594	3.667	0.50856	4	0.49727	156.333	0.65604	41.6453
				42.1249	-87.5704	481.232	-87.2569	85.667	0.35792	83.333	0.32049	3.333	0.51177	3.667	0.51327	156.667	0.46249	41.6453
				42.1327	-94.7342	482.296	-95.3528	85.333	0.34249	83	0.31424	3	0.51069	3.333	0.53305	157	0.36573	41.6454
				42.1404	-84.9599	483.36	-85.7606	85	0.33562	82.667	0.30914	2.667	0.51444	3	0.54695	157.333	0.33948	41.6454
				42.1482	-94.9985	484.423	-95.2406	84.667	0.33562	82.333	0.30857	2.333	0.5262	2.667	0.55916	157.667	0.41852	41.6455
				42.1559	-85.2606	485.487	-85.4413	84.333	0.34205	82	0.308	2	0.54278	2.333	0.57222	158	0.5505	41.6455
				42.1636	-93.5494	486.551	-95.0098	84	0.35063	81.667	0.30857	1.667	0.5663	2	0.58401	158.333	0.5505	41.6456
				42.1714	-85.4338	487.615	-87.6168	83.667	0.35577	81.333	0.31027	1.333	0.59786	1.667	0.5899	158.667	0.51534	41.6456
				42.1791	-94.8397	488.679	-97.1879	83.333	0.35534	81	0.30629	1	0.65668	1.333	0.59875	159	0.47991	41.6457
				42.1869	-85.4026	489.743	-85.351	83	0.35277	80.667	0.30233	0.667	0.78556	1	0.6198	159.333	0.25167	41.6457
				42.1946	-93.1848	490.807	-95.814	82.667	0.35619	80.333	0.30743	0.333	0.95722	0.667	0.67706	159.667	0.05855	41.6458
				42.2024	-84.8193	491.87	-85.7348	82.333	0.36476	80	0.31424	0	1	0.333	0.83075	160	-0.09061	41.6458
				42.2101	-93.3112	492.934	-96.0142	82	0.37591	79.667	0.33012	-0.333	0.83637	0	1
				42.2178	-85.5133	493.998	-86.3999	81.667	0.3802	79.333	0.3392	-0.667	0.58075	-0.333	0.99075
				42.2256	-89.7592	495.062	-93.7666	81.333	0.38063	79	0.33579	-1	0.34759	-0.667	0.77306
				42.2333	-76.8691	496.126	-86.2395	81	0.37976	78.667	0.33238	-1.333	0.19304	-1	0.48885
				42.2411	-77.2754	497.19	-95.9942	80.667	0.37506	78.333	0.33522	-1.667	0.10373	-1.333	0.25938
				42.2488	-65.0818	498.254	-86.3707	80.333	0.37162	78	0.34203	-2	0.05988	-1.667	0.11622
				42.2565	-65.5779	499.317	-99.038	80	0.36991	77.667	0.35054	-2.333	0.03689	-2	0.04422
				42.2643	-55.6304	500.381	-84.545	79.667	0.37078	77.333	0.35621	-2.667	0.02352	-2.333	0.01433
				42.272	-51.2933	501.445	-96.9246	79.333	0.37078	77	0.35621	-3	0.01656	-2.667	0.01095
				42.2798	-47.9041	502.509	-86.9378	79	0.36948	76.667	0.35678	-3.333	0.01497	-3	0.01811
				42.2875	-44.8079	503.573	-94.6666	78.667	0.37249	76.333	0.35621	-3.667	0.01497	-3.333	0.02275
				42.2952	-42.157	504.637	-85.6512	78.333	0.37677	76	0.34827	-4	0.0155	-3.667	0.02106
				42.303	-42.3445	505.701	-96.3876	78	0.37463	75.667	0.33295	-4.333	0.01391	-4	0.01601
				42.3107	-37.8668	506.765	-87.3462	77.667	0.36691	75.333	0.32616	-4.667	0.01069	-4.333	0.01012
				42.3185	-38.0361	507.828	-97.3482	77.333	0.35749	75	0.32387	-5	0.00854	-4.667	0.00801
				42.3262	-34.7523	508.892	-47.1365	77	0.35147	74.667	0.32502	-5.333	0.00694	-5	0.00674
				42.3339	-34.7758	509.956	-94.6801	76.667	0.35234	74.333	0.33238	-5.667	0.01069	-5.333	0.00421
				42.3417	-32.9061	511.02	-87.5201	76.333	0.35963	74	0.33862	-6	0.01872	-5.667	0.00548
				42.3494	-33.2043	512.084	-93.4963	76	0.36905	73.667	0.34091	-6.333	0.02566	-6	0.00843
				42.3572	-32.3215	513.148	-87.1553	75.667	0.37463	73.333	0.33522	-6.667	0.02887	-6.333	0.01474
				42.3649	-32.3228	514.212	-94.3371	75.333	0.36948	73	0.33012	-7	0.03154	-6.667	0.01433
				42.3726	-32.5298	515.275	-87.3829	75	0.36048	72.667	0.32671	-7.333	0.03476	-7	0.01137
				42.3804	-33.134	516.339	-95.1103	74.667	0.35619	72.333	0.32955	-7.667	0.02993	-7.333	0.01095
				42.3881	-34.0519	517.403	-85.9243	74.333	0.35362	72	0.33183	-8	0.02352	-7.667	0.01516
				42.3959	-35.1339	518.467	-98.1672	74	0.35277	71.667	0.33805	-8.333	0.02191	-8	0.01811
				42.4036	-36.7276	519.531	-86.2665	73.667	0.34848	71.333	0.3528	-8.667	0.01977	-8.333	0.01684
				42.4113	-38.264	520.595	-93.6984	73.333	0.34805	71	0.36302	-9	0.01764	-8.667	0.01222
				42.4191	-40.5426	521.659	-87.5761	73	0.35534	70.667	0.36188	-9.333	0.0155	-9	0.00801
				42.4268	-46.3666	522.722	-95.1629	72.667	0.36476	70.333	0.35621	-9.667	0.01283	-9.333	0.00884
				42.4346	-42.9045	523.786	-86.9209	72.333	0.36777	70	0.35507	-10	0.0155	-9.667	0.0038
				42.4423	-52.8546	524.85	-94.2798	72	0.36476	69.667	0.36472	-10.333	0.02031	-10	0
				42.45	-49.0084	525.914	-85.8972	71.667	0.36134	69.333	0.37265	-10.667	0.02245	-10.333	0.00295
				42.4578	-57.1969	526.978	-94.1689	71.333	0.36476	69	0.3721	-11	0.02245	-10.667	0.01053
				42.4655	-61.8569	528.042	-85.8514	71	0.36649	68.667	0.35905	-11.333	0.02139	-11	0.01305
				42.4733	-73.0896	529.106	-94.5189	70.667	0.36606	68.333	0.34544	-11.667	0.01924	-11.333	0.01305
				42.481	-67.276	530.17	-83.9566	70.333	0.36476	68	0.34374	-12	0.01604	-11.667	0.01474
				42.4888	-86.4471	531.233	-93.1671	70	0.36948	67.667	0.34374	-12.333	0.01391	-12	0.0139
				42.4965	-78.6219	532.297	-88.1047	69.667	0.38277	67.333	0.34203	-12.667	0.01229	-12.333	0.01222
				42.5042	-89.628	533.361	-96.0938	69.333	0.39606	67	0.33805	-13	0.01069	-12.667	0.01137
				42.512	-83.3184	534.425	-86.8219	69	0.40078	66.667	0.32445	-13.333	0.01123	-13	0.01811
				42.5197	-91.8871	535.489	-98.8538	68.667	0.4042	66.333	0.32218	-13.667	0.01283	-13.333	0.02232
				42.5275	-84.136	536.553	-88.4594	68.333	0.40506	66	0.32899	-14	0.01123	-13.667	0.0219
				42.5352	-92.3232	537.617	-91.8748	68	0.40805	65.667	0.34091	-14.333	0.00641	-14	0.01896
				42.5429	-83.2507	538.68	-86.0157	67.667	0.40805	65.333	0.35054	-14.667	0.00267	-14.333	0.01643
				42.5507	-90.6397	539.744	-96.6548	67.333	0.4042	65	0.36359	-15	0.0016	-14.667	0.01348
				42.5584	-86.4433	540.808	-86.0915	67	0.39606	64.667	0.38345	-15.333	0.000520366	-15	0.01222
				42.5662	-97.2697	541.872	-95.1056	66.667	0.39006	64.333	0.39308	-15.667	0	-15.333	0.01263
				42.5739	-86.0449	542.936	-85.6465	66.333	0.38448	64	0.39308	-16	0.00106	-15.667	0.01726
				42.5816	-92.9001	544	-93.8741	66	0.38578	63.667	0.38798	-16.333	0.00267	-16	0.02232
				42.5894	-85.4056	545.064	-87.3914	65.667	0.39006	63.333	0.38116	-16.667	0.00427	-16.333	0.02485
				42.5971	-94.7946	546.128	-94.9498	65.333	0.39392	63	0.37437	-17	0.00106	-16.667	0.02147
				42.6049	-86.5006	547.191	-85.0662	65	0.3922	62.667	0.36529	-17.333	0	-17	0.02106
				42.6126	-95.4573	548.255	-93.5322	64.667	0.39392	62.333	0.36076	-17.667	0.00214	-17.333	0.02443
				42.6203	-85.5827	549.319	-84.2019	64.333	0.40078	62	0.36245	-18	0.00535	-17.667	0.02906
				42.6281	-92.9093	550.383	-94.6457	64	0.40591	61.667	0.36643	-18.333	0.00535	-18	0.0358
				42.6358	-84.838	551.447	-48.0239	63.667	0.40549	61.333	0.36643	-18.667	0.00535	-18.333	0.03495
				42.6436	-96.1266	552.511	-95.3907	63.333	0.39863	61	0.36755	-19	0.00427	-18.667	0.03453
				42.6513	-85.4512	553.575	-86.1894	63	0.39049	60.667	0.3687	-19.333	0.00373	-19	0.03621
				42.659	-94.4704	554.638	-94.3884	62.667	0.3952	60.333	0.36982	-19.667	0.00641	-19.333	0.03916
				42.6668	-85.7637	555.702	-87.3757	62.333	0.40463	60	0.38061	-20	0.01337	-19.667	0.04127
				42.6745	-92.6697	556.766	-94.9771	62	0.40805	59.667	0.38798	-20.333	0.02139	-20	0.04463
				42.6823	-86.5345	557.83	-86.8773	61.667	0.40721	59.333	0.38912	-20.667	0.02566	-20.333	0.04801
				42.69	-95.2165	558.894	-95.3198	61.333	0.41234	59	0.38685	-21	0.02674	-20.667	0.04505
				42.6977	-86.9564	559.958	-86.8711	61	0.41706	58.667	0.38571	-21.333	0.02674	-21	0.03621
				42.7055	-98.2386	561.022	-96.906	60.667	0.42221	58.333	0.39024	-21.667	0.02674	-21.333	0.02528
				42.7132	-86.8992	562.085	-87.4234	60.333	0.42478	58	0.39479	-22	0.02674	-21.667	0.01811
				42.721	-95.5238	563.149	-95.1576	60	0.42264	57.667	0.39308	-22.333	0.02941	-22	0.01222
				42.7287	-85.174	564.213	-87.1567	59.667	0.41963	57.333	0.3874	-22.667	0.02941	-22.333	0.00969
				42.7364	-95.477	565.277	-92.73	59.333	0.41878	57	0.39024	-23	0.02139	-22.667	0.00633
				42.7442	-86.4265	566.341	-85.5776	59	0.41706	56.667	0.40158	-23.333	0.01069	-23	0.00633
				42.7519	-96.7881	567.405	-97.8905	58.667	0.42093	56.333	0.40273	-23.667	0.00694	-23.333	0.00716
				42.7597	-88.4447	568.469	-86.0078	58.333	0.42177	56	0.39365	-24	0.00587	-23.667	0.00801
				42.7674	-96.8884	569.533	-92.1543	58	0.4192	55.667	0.37606	-24.333	0.00267	-24	0.00759
				42.7751	-86.8732	570.596	-84.9446	57.667	0.4102	55.333	0.37947	--	--	-24.333	0.01263
				42.7829	-96.7204	571.66	-98.3252	57.333	0.40335	55	0.39591	--	--		0.01684
				42.7906	-86.2951	572.724	-84.2472	57	0.40121	54.667	0.40783	--	--	--	--
				42.7984	-96.8897	573.788	-93.0225	56.667	0.40206	54.333	0.41748	--	--
				42.8061	-87.7391	574.852	-86.4495	56.333	0.40549	54	0.42088	--	--
				42.8139	-93.8417	575.916	-93.3239	56	0.4102	53.667	0.42145	--	--
				42.8216	-87.7859	576.98	-86.0477	55.667	0.41363	53.333	0.42315	--	--
				42.8293	-95.0526	578.043	-92.3349	55.333	0.41749	53	0.41862	--	--
				42.8371	-86.9566	579.107	-85.2788	55	0.42134	52.667	0.41805	--	--
				42.8448	-96.0317	580.171	-94.8067	54.667	0.42692	52.333	0.42258	--	--
				42.8526	-87.4904	581.235	-86.0944	54.333	0.42992	52	0.42825	--	--
				42.8603	-96.5747	582.299	-93.8059	54	0.42777	51.667	0.42541	--	--
				42.868	-87.4579	583.363	-85.4999	53.667	0.42392	51.333	0.4067	--	--
				42.8758	-98.0096	584.427	-94.8195	53.333	0.42478	51	0.39138	--	--
				42.8835	-88.5112	585.49	-85.5564	53	0.43463	50.667	0.38628	--	--
				42.8913	-95.649	586.554	-94.7966	52.667	0.43935	50.333	0.38514	--	--
				42.899	-88.6779	587.618	-85.0778	52.333	0.43335	50	0.39024	--	--
				42.9067	-95.304	588.682	-93.581	52	0.42563	49.667	0.39081	--	--
				42.9145	-88.9891	589.746	-85.6916	51.667	0.42049	49.333	0.3772	--	--
				42.9222	-97.7388	590.81	-94.5841	51.333	0.42221	49	0.37153	--	--
				42.93	-87.0009	591.874	-61.7934	51	0.43164	48.667	0.38173	--	--
				42.9377	-94.0567	592.938	-90.5679	50.667	0.43593	48.333	0.39762	--	--
				42.9454	-88.4176	594.001	-48.1825	50.333	0.43206	48	0.41464	--	--
				42.9532	-95.8691	595.065	-91.6609	50	0.4282	47.667	0.43165	--	--
				42.9609	-88.4241	596.129	-84.942	49.667	0.43378	47.333	0.44924	--	--
				42.9687	-97.8235	597.193	-93.7395	49.333	0.44535	47	0.45093	--	--
				42.9764	-87.0244	598.257	-84.9543	49	0.4595	46.667	0.44414	--	--
				42.9841	-94.3184	599.321	-92.6242	48.667	0.47236	46.333	0.43449	--	--
				42.9919	-86.8539	600.385	-84.9587	48.333	0.4805	46	0.43733	--	--
				42.9996	-96.4603	601.448	-93.945	48	0.48007	45.667	0.44526	--	--
				43.0074	-88.6676	602.512	-86.9592	47.667	0.4745	45.333	0.44753	--	--
				43.0151	-96.3795	603.576	-93.1955	47.333	0.47065	45	0.43904	--	--
				43.0228	-88.3343	604.64	-84.9611	47	0.47236	44.667	0.43223	--	--
				43.0306	-96.4277	605.704	-91.9618	46.667	0.47149	44.333	0.43563	--	--
				43.0383	-86.7888	606.768	-84.8393	46.333	0.46593	44	0.44357	--	--
				43.0461	-96.3301	607.832	-93.8906	46	0.4595	43.667	0.4481	--	--
				43.0538	-85.8396	608.895	-85.7551	45.667	0.45821	43.333	0.44188	--	--
				43.0615	-94.4708	609.959	-92.7662	45.333	0.45736	43	0.43563	--	--
				43.0693	-87.5193	611.023	-84.6711	45	0.46206	42.667	0.44016	--	--
				43.077	-95.7013	612.087	-94.3617	44.667	0.46422	42.333	0.4481	--	--
				43.0848	-87.4607	613.151	-85.0401	44.333	0.46164	42	0.46399	--	--
				43.0925	-93.6792	614.215	-97.1551	44	0.45821	41.667	0.47079	--	--
				43.1003	-88.1703	615.279	-85.0107	43.667	0.45736	41.333	0.46511	--	--
				43.108	-95.7417	616.343	-92.402	43.333	0.46164	41	0.45605	--	--
				43.1157	-87.5571	617.406	-84.3511	43	0.46422	40.667	0.45322	--	--
				43.1235	-94.1597	618.47	-92.9298	42.667	0.46507	40.333	0.44867	--	--
				43.1312	-87.0636	619.534	-84.3074	42.333	0.46892	40	0.4413	--	--
				43.139	-96.4969	620.598	-94.8587	42	0.47493	39.667	0.43676	--	--
				43.1467	-86.9634	621.662	-82.1648	41.667	0.47578	39.333	0.43506	--	--
				43.1544	-94.9149	622.726	-94.716	41.333	0.47021	39	0.43051	--	--
				43.1622	-86.6353	623.79	-84.9996	41	0.46764	38.667	0.42939	--	--
				43.1699	-95.6415	624.853	-95.5575	40.667	0.4655	38.333	0.44188	--	--
				43.1776	-86.3293	625.917	-86.3089	40.333	0.46078	38	0.46511	--	--
				43.1854	-94.3329	626.981	-93.2108	40	0.45777	37.667	0.47703	--	--
				43.1931	-87.0819	628.045	-84.5142	39.667	0.46035	37.333	0.46909	--	--
				43.2009	-93.7718	629.109	-94.4042	39.333	0.46379	37	0.45322	--	--
				43.2086	-86.0598	630.173	-84.7702	39	0.4595	36.667	0.43506	--	--
				43.2164	-95.7209	631.237	-92.7501	38.667	0.45606	36.333	0.42655	--	--
				43.2241	-87.7994	632.3	-83.9247	38.333	0.45563	36	0.43165	--	--
				43.2318	-93.3721	633.364	-94.2105	38	0.45907	35.667	0.44526	--	--
				43.2396	-86.414	634.428	-48.5805	37.667	0.46593	35.333	0.45775	--	--
				43.2473	-97.5373	635.492	-91.1632	37.333	0.47065	35	0.46683	--	--
				43.2551	-86.5664	636.556	-65.5116	37	0.47578	34.667	0.47703	--	--
				43.2628	-96.4332	637.62	-93.6407	36.667	0.48007	34.333	0.49292	--	--
				43.2705	-86.4752	638.684	-84.581	36.333	0.48608	34	0.49576	--	--
				43.2783	-96.8876	639.748	-94.2146	36	0.49422	33.667	0.49461	--	--
				43.286	-87.2968	640.811	-83.211	35.667	0.49978	33.333	0.48837	--	--
				43.2938	-96.9644	641.875	-93.5789	35.333	0.50364	33	0.48554	--	--
				43.3015	-87.6328	642.939	-84.1351	35	0.50578	32.667	0.48384	--	--
				43.3092	-99.0048	644.003	-94.796	34.667	0.51264	32.333	0.47874	--	--
				43.317	-88.9999	645.067	-84.2051	34.333	0.5195	32	0.47533	--	--
				43.3247	-96.5713	646.131	-93.1877	34	0.52251	31.667	0.46852	--	--
				43.3325	-87.6081	647.195	-84.9704	33.667	0.52037	31.333	0.46511	--	--
				43.3402	-95.0765	648.258	-92.1536	33.333	0.51179	31	0.46909	--	--
				43.3479	-88.1562	649.322	-83.5327	33	0.50536	30.667	0.47703	--	--
				43.3557	-98.1116	650.386	-94.2157	32.667	0.50493	30.333	0.47023	--	--
				43.3634	-88.1406	651.45	-84.9529	32.333	0.51822	30	0.46342	--	--
				43.3712	-100.682	652.514	-93.0639	32	0.5315	29.667	0.4674	--	--
				43.3789	-89.1055	653.578	-86.4766	31.667	0.53364	29.333	0.48101	--	--
				43.3867	-94.3579	654.642	-95.0462	31.333	0.5345	29	0.49064	--	--
				43.3944	-88.0261	655.705	-84.2415	31	0.53708	28.667	0.50312	--	--
				43.4021	-96.1065	656.769	-90.7318	30.667	0.53879	28.333	0.52014	--	--
				43.4099	-86.1993	657.833	-83.5051	30.333	0.53836	28	0.53205	--	--
				43.4176	-95.699	658.897	-92.5057	30	0.53578	27.667	0.53205	--	--
				43.4254	-87.3673	659.961	-85.5368	29.667	0.53022	27.333	0.52297	--	--
				43.4331	-95.9086	661.025	-97.4201	29.333	0.53364	27	0.50539	--	--
				43.4408	-86.2098	662.089	-86.191	29	0.53965	26.667	0.48554	--	--
				43.4486	-95.0024	663.153	-94.2216	28.667	0.54008	26.333	0.47986	--	--
				43.4563	-86.7046	664.216	-83.1031	28.333	0.53108	26	0.48441	--	--
				43.4641	-98.1247	665.28	-90.5608	28	0.52293	25.667	0.48327	--	--
				43.4718	-88.59	666.344	-83.3341	27.667	0.53022	25.333	0.48101	--	--
				43.4795	-97.4933	667.408	-94.3854	27.333	0.54351	25	0.47646	--	--
				43.4873	-86.4078	668.472	-85.7512	27	0.55037	24.667	0.46683	--	--
				43.495	-95.4543	669.536	-92.3326	26.667	0.55422	24.333	0.46626	--	--
				43.5027	-87.5496	670.6	-84.257	26.333	0.55208	24	0.48554	--	--
				43.5105	-94.7239	671.663	-93.091	26	0.54693	23.667	0.50822	--	--
				43.5182	-87.0002	672.727	-85.1417	25.667	0.54179	23.333	0.52185	--	--
				43.526	-96.9777	673.791	-94.6735	25.333	0.53193	23	0.51901	--	--
				43.5337	-87.7294	674.855	-83.5798	25	0.52979	22.667	0.51389	--	--
				43.5414	-95.6301	675.919	-93.6649	24.667	0.53621	22.333	0.50879	--	--
				43.5492	-88.495	676.983	-51.2691	24.333	0.54223	22	0.50993	--	--
				43.5569	-95.4348	678.047	-91.3843	24	0.54651	21.667	0.51673	--	--
				43.5647	-88.5145	679.11	-84.8399	23.667	0.55251	21.333	0.52411	--	--
				43.5724	-93.9961	680.174	-91.4317	23.333	0.55508	21	0.52581	--	--
				43.5802	-88.0823	681.238	-84.4028	23	0.55894	20.667	0.52809	--	--
				43.5879	-96.1249	682.302	-93.8141	22.667	0.56407	20.333	0.53489	--	--
				43.5956	-86.4508	683.366	-83.7236	22.333	0.56836	20	0.54113	--	--
				43.6034	-95.1015	684.43	-98.3483	22	0.56665	19.667	0.54282	--	--
				43.6111	-88.1891	685.494	-86.9935	21.667	0.5645	19.333	0.53489	--	--
				43.6189	-97.3736	686.558	-93.0208	21.333	0.55937	19	0.53489	--	--
				43.6266	-88.5068	687.621	-84.0787	21	0.55208	18.667	0.54282	--	--
				43.6343	-95.3255	688.685	-94.3467	20.667	0.54565	18.333	0.54907	--	--
				43.6421	-87.3493	689.749	-85.7053	20.333	0.53965	18	0.5468	--	--
				43.6498	-96.1081	690.813	-96.4565	20	0.53794	17.667	0.54113	--	--
				43.6576	-87.598	691.877	-82.6069	19.667	0.54223	17.333	0.54113	--	--
				43.6653	-96.112	692.941	-91.3659	19.333	0.54522	17	0.5519	--	--
				43.673	-87.1293	694.005	-84.9862	19	0.54394	16.667	0.55814	--	--
				43.6808	-96.5156	695.068	-93.4405	18.667	0.54093	16.333	0.55021	--	--
				43.6885	-88.5368	696.132	-84.9827	18.333	0.54479	16	0.54566	--	--
				43.6963	-96.901	697.196	-91.3213	18	0.55465	15.667	0.54623	--	--
				43.704	-88.1904	698.26	-85.1694	17.667	0.56665	15.333	0.54737	--	--
				43.7118	-95.8113	699.324	-95.3072	17.333	0.56708	15	0.54454	--	--
				43.7195	-87.8077	700.388	-86.6359	17	0.56236	14.667	0.53829	--	--
				43.7272	-95.8113	701.452	-94.0968	16.667	0.55894	14.333	0.54225	--	--
				43.735	-87.2166	702.515	-86.7822	16.333	0.56065	14	0.55645	--	--
				43.7427	-96.9428	703.579	-93.8616	16	0.57223	13.667	0.56892	--	--
				43.7505	-87.2804	704.643	-84.4221	15.667	0.58766	13.333	0.57742	--	--
				43.7582	-95.659	705.707	-92.9779	15.333	0.60093	13	0.57516	--	--
				43.7659	-89.1944	706.771	-84.8952	15	0.6048	12.667	0.57175	--	--
				43.7737	-97.3972	707.835	-94.5252	14.667	0.60437	12.333	0.57289	--	--
				43.7814	-87.9028	708.899	-85.5544	14.333	0.59879	12	0.57516	--	--
				43.7891	-93.6513	709.963	-92.9502	14	0.59323	11.667	0.57969	--	--
				43.7969	-85.6672	711.026	-85.646	13.667	0.59065	11.333	0.5831	--	--
				43.8046	-96.5808	712.09	-95.8867	13.333	0.59108	11	0.58367	--	--
				43.8124	-88.5525	713.154	-87.0097	13	0.59494	10.667	0.58367	--	--
				43.8201	-97.0769	714.218	-96.3715	12.667	0.60351	10.333	0.5831	--	--
				43.8278	-85.9745	715.282	-84.2459	12.333	0.61723	10	0.57857	--	--
				43.8356	-97.7501	716.346	-94.8955	12	0.62366	9.667	0.58083	--	--
				43.8433	-88.7752	717.41	-85.3948	11.667	0.62108	9.333	0.58707	--	--
				43.8511	-96.5327	718.473	-91.8622	11.333	0.61381	9	0.59274	--	--
				43.8588	-88.3807	719.537	-49.7364	11	0.61509	8.667	0.60182	--	--
				43.8665	-97.935	720.601	-95.0135	10.667	0.62152	8.333	0.6126	--	--
				43.8743	-88.2687	721.665	-87.5531	10.333	0.63609	8	0.62053	--	--
				43.882	-100.19	722.729	-95.8733	10	0.64595	7.667	0.62508	--	--
				43.8898	-88.6893	723.793	-85.5888	9.667	0.64509	7.333	0.63528	--	--
				43.8975	-94.8453	724.857	-96.3959	9.333	0.63909	7	0.64379	--	--
				43.9053	-87.8482	725.92	-86.0853	9	0.63095	6.667	0.64322	--	--
				43.913	-99.6811	726.984	-92.3705	8.667	0.62238	6.333	0.637	--	--
				43.9207	-88.7102	728.048	-85.3775	8.333	0.62323	6	0.62792	--	--
				43.9285	-97.7203	729.112	-96.6689	8	0.63266	5.667	0.62508	--	--
				43.9362	-88.3899	730.176	-85.6526	7.667	0.64381	5.333	0.63018	--	--
				43.944	-95.4339	731.24	-94.3999	7.333	0.65751	5	0.63926	--	--
				43.9517	-87.5722	732.304	-85.7455	7	0.66567	4.667	0.65627	--	--
				43.9594	-94.3506	733.368	-97.3898	6.667	0.66781	4.333	0.66535	--	--
				43.9672	-87.5332	734.431	-86.6014	6.333	0.67124	4	0.65401	--	--
				43.9749	-95.3063	735.495	-96.9892	6	0.6768	3.667	0.64267	--	--
				43.9827	-89.8599	736.559	-85.6214	5.667	0.67595	3.333	0.63359	--	--
				43.9904	-98.3961	737.623	-95.0236	5.333	0.66996	3	0.63416	--	--
				43.9981	-88.6321	738.687	-86.1388	5	0.66652	2.667	0.6421	--	--
				44.0059	-97.8193	739.751	-94.4889	4.667	0.66438	2.333	0.6506	--	--
				44.0136	-88.7858	740.815	-84.4453	4.333	0.66524	2	0.65797	--	--
				44.0214	-99.8218	741.878	-93.3332	4	0.67338	1.667	0.67103	--	--
				44.0291	-89.6373	742.942	-84.5772	3.667	0.68881	1.333	0.69655	--	--
				44.0368	-97.5146	744.006	-97.1265	3.333	0.70167	1	0.73456	--	--
				44.0446	-88.7949	745.07	-86.3823	3	0.71195	0.667	0.81737	--	--
				44.0523	-94.4445	746.134	-95.7741	2.667	0.71881	0.333	0.95406	--	--
				44.0601	-88.2754	747.198	-86.5911	2.333	0.72481	0	1	--	--
				44.0678	-96.3142	748.262	-94.3488	2	0.72825	-0.333	0.84742	--	--
				44.0755	-87.5789	749.326	-87.4509	1.667	0.73725	-0.667	0.59842	--	--
				44.0833	-95.7218	750.389	-92.641	1.333	0.75654	-1	0.37833	--	--
				44.091	-88.4356	751.453	-85.5464	1	0.78954	-1.333	0.22746	--	--
				44.0988	-96.4457	752.517	-93.756	0.667	0.86797	-1.667	0.13443	--	--
				44.1065	-88.3575	753.581	-87.5768	0.333	0.98242	-2	0.07942	--	--
				44.1142	-95.5812	754.645	-96.7402	0	1	-2.333	0.04311	--	--
				44.122	-88.8458	755.709	-86.6517	-0.333	0.83539	-2.667	0.02781	--	--
				44.1297	-96.8377	756.773	-95.5377	-0.667	0.58509	-3	0.02781	--	--
				44.1375	-88.3107	757.836	-86.0833	-1	0.36048	-3.333	0.02609	--	--
				44.1452	-97.3468	758.9	-98.2166	-1.333	0.2156	-3.667	0.01589	--	--
				44.1529	-88.3836	759.964	-85.0918	-1.667	0.12902	-4	0.01589	--	--
				44.1607	-95.5018	761.028	-95.8892	-2	0.07802	-4.333	0.01759	--	--
				44.1684	-88.338	762.092	-51.0117	-2.333	0.04973	-4.667	0.02099	--	--
				44.1762	-97.3572	763.156	-92.8626	-2.667	0.03688	-5	0.02383	--	--
				44.1839	-87.98	764.22	-84.5683	-3	0.02915	-5.333	0.01532	--	--
				44.1917	-96.2128	765.283	-94.3319	-3.333	0.02572	-5.667	0.01249	--	--
				44.1994	-88.5529	766.347	-87.2069	-3.667	0.02357	-6	0.01361	--	--
				44.2071	-96.8221	767.411	-94.3755	-4	0.02143	-6.333	0.01079	--	--
				44.2149	-89.0659	768.475	-86.1997	-4.333	0.0163	-6.667	0.00567	--	--
				44.2226	-96.0904	769.539	-94.2446	-4.667	0.01458	-7	0.00226	--	--
				44.2304	-88.2834	770.603	-86.2029	-5	0.0163	-7.333	0.01134	--	--
				44.2381	-98.7713	771.667	-91.8912	-5.333	0.02357	-7.667	0.02724	--	--
				44.2458	-86.8239	772.731	-85.602	-5.667	0.03086	-8	0.0397	--	--
				44.2536	-95.4577	773.794	-95.8031	-6	0.03688	-8.333	0.04537	--	--
				44.2613	-88.2978	774.858	-87.389	-6.333	0.04415	-8.667	0.04199	--	--
				44.2691	-100.435	775.922	-94.9652	-6.667	0.04673	-9	0.0397	--	--
				44.2768	-88.8447	776.986	-86.6735	-7	0.04716	-9.333	0.04027	--	--
				44.2845	-97.5292	778.05	-96.5973	-7.333	0.04372	-9.667	0.03403	--	--
				44.2923	-88.3317	779.114	-87.5621	-7.667	0.0403	-10	0.02383	--	--
				44.3	-95.5137	780.178	-93.6683	-8	0.04244	-10.333	0.01759	--	--
				44.3078	-89.5725	781.241	-86.4977	-8.333	0.03902	-10.667	0.01701	--	--
				44.3155	-97.524	782.305	-93.8733	-8.667	0.03387	-11	0.02042	--	--
				44.3232	-89.3395	783.369	-86.0191	-9	0.02787	-11.333	0.03234	--	--
				44.331	-97.8118	784.433	-93.7672	-9.333	0.02316	-11.667	0.04766	--	--
				44.3387	-86.1938	785.497	-87.0874	-9.667	0.01844	-12	0.05843	--	--
				44.3465	-97.5774	786.561	-95.4227	-10	0.01329	-12.333	0.06012	--	--
				44.3542	-89.9814	787.625	-84.234	-10.333	0.01201	-12.667	0.05219	--	--
				44.3619	-95.1726	788.688	-93.1981	-10.667	0.01244	-13	0.03574	--	--
				44.3697	-88.1026	789.752	-87.6036	-11	0.01372	-13.333	0.02099	--	--
				44.3774	-96.6517	790.816	-94.9773	-11.333	0.02872	-13.667	0.00796	--	--
				44.3852	-88.9047	791.88	-86.9506	-11.667	0.04244	-14	0	--	--
				44.3929	-96.2976	792.944	-93.935	-12	0.04459	-14.333	0.00398	--	--
				44.4006	-90.5322	794.008	-85.3341	-12.333	0.03688	-14.667	0.01361	--	--
				44.4084	-101.266	795.072	-95.5514	-12.667	0.03002	-15	0.02724	--	--
				44.4161	-89.1104	796.136	-85.1902	-13	0.03086	-15.333	0.04425	--	--
				44.4239	-93.8667	797.199	-94.0612	-13.333	0.03601	-15.667	0.05162	--	--
				44.4316	-87.7485	798.263	-86.2597	-13.667	0.03173	-16	0.05049	--	--
				44.4393	-96.2117	799.327	-96.3612	-14	0.02615	-16.333	0.04254	--	--
				44.4471	-88.3318	800.391	-86.2174	-14.333	0.01972	-16.667	0.03177	--	--
				44.4548	-95.6076	801.455	-92.5299	-14.667	0.01586	-17	0.0244	--	--
				44.4626	-87.755	802.519	-87.4588	-15	0.01972	-17.333	0.02609	--	--
				44.4703	-95.6701	803.583	-94.2271	-15.333	0.02487	-17.667	0.02724	--	--
				44.4781	-88.9568	804.646	-51.4517	-15.667	0.03002	-18	0.02893	--	--
				44.4858	-97.4878	805.71	-96.7536	-16	0.0343	-18.333	0.03177	--	--
				44.4935	-87.3319	806.774	-84.4354	-16.333	0.04158	-18.667	0.0397	--	--
				44.5013	-98.9005	807.838	-96.2686	-16.667	0.04673	-19	0.04482	--	--
				44.509	-88.4074	808.902	-85.3839	-17	0.05015	-19.333	0.04254	--	--
				44.5168	-94.2027	809.966	-96.8954	-17.333	0.05402	-19.667	0.04254	--	--
				44.5245	-87.6405	811.03	-85.986	-17.667	0.05359	-20	0.04199	--	--
				44.5322	-94.5882	812.093	-98.0067	-18	0.04673	-20.333	0.0397	--	--
				44.54	-87.8319	813.157	-86.2522	-18.333	0.03816	-20.667	0.04368	--	--
				44.5477	-95.8095	814.221	-92.9606	-18.667	0.02958	-21	0.04537	--	--
				44.5555	-88.4764	815.285	-86.1669	-19	0.02701	-21.333	0.04199	--	--
				44.5632	-99.6414	816.349	-96.7892	-19.333	0.02958	-21.667	0.04254	--	--
				44.5709	-90.1066	817.413	-85.2821	-19.667	0.03515	-22	0.04482	--	--
				44.5787	-95.1051	818.477	-94.2469	-20	0.03902	-22.333	0.03574	--	--
				44.5864	-86.0378	819.541	-86.3074	-20.333	0.03688	-22.667	0.01873	--	--
				44.5942	-95.0739	820.604	-97.2721	-20.667	0.02829	-23	0.00624	--	--
				44.6019	-87.8684	821.668	-87.0294	-21	0.01758	-23.333	0.00341	--	--
				44.6096	-97.2327	822.732	-94.8249	-21.333	0.01158	-23.667	0.00455	--	--
				44.6174	-89.0794	823.796	-85.8204	-21.667	0.00429	-24	0.01249	--	--
				44.6251	-99.1949	824.86	-93.9206	-22	0	-24.333	0.01873	--	--
				44.6329	-88.0377	825.924	-85.9408	-22.333	0.000431468		--	--	--
				44.6406	-97.4788	826.988	-96.942	-22.667	0.00729	--	--	--	--
				44.6483	-88.151	828.051	-86.2786	-23	0.01329	--	--	--	--
				44.6561	-98.7196	829.115	-96.4426	-23.333	0.01329	--	--	--	--
				44.6638	-88.6393	830.179	-86.981	-23.667	0.00686	--	--	--	--
				44.6716	-96.1573	831.243	-94.1021	-24	0.00129	--	--	--	--
				44.6793	-88.4245	832.307	-88.1678	-24.333	0.00173	--	--	--	--
				44.687	-98.165	833.371	-92.5585
				44.6948	-88.2566	834.435	-87.339
				44.7025	-97.6637	835.498	-94.2934
				44.7103	-90.9726	836.562	-86.63
				44.718	-96.3826	837.626	-96.7223
				44.7257	-87.9428	838.69	-86.0043
				44.7335	-97.7562	839.754	-95.9612
				44.7412	-87.2527	840.818	-85.7328
				44.749	-97.794	841.882	-94.9489
				44.7567	-88.1785	842.946	-86.9677
				44.7644	-96.3566	844.009	-92.6917
				44.7722	-88.879	845.073	-86.7925
				44.7799	-98.9515	846.137	-97.0294
				44.7877	-88.8738	847.201	-53.2319
				44.7954	-93.7187	848.265	-93.1408
				44.8032	-87.7658	849.329	-87.0073
				44.8109	-101.964	850.393	-94.0737
				44.8186	-89.8959	851.456	-86.3152
				44.8264	-95.9374	852.52	-91.9976
				44.8341	-87.3947	853.584	-84.7872
				44.8419	-99.3422	854.648	-93.6413
				44.8496	-89.6225	855.712	-87.4466
				44.8573	-97.5298	856.776	-94.4778
				44.8651	-88.8439	857.84	-84.9082
				44.8728	-97.66	858.903	-94.6112
				44.8806	-88.6656	859.967	-85.3684
				44.8883	-95.802	861.031	-94.8553
				44.896	-88.7033	862.095	-88.227
				44.9038	-94.6771	863.159	-95.6645
				44.9115	-88.9312	864.223	-86.8032
				44.9193	-98.9386	865.287	-95.8318
				44.927	-88.374	866.351	-87.0512
				44.9347	-96.9596	867.414	-95.2946
				44.9425	-87.7412	868.478	-85.4138
				44.9502	-98.4465	869.542	-95.5543
				44.958	-86.1319	870.606	-85.5811
				44.9657	-98.5025	871.67	-95.5159
				44.9734	-88.6396	872.734	-86.7639
				44.9812	-99.0129	873.798	-92.1794
				44.9889	-88.4274	874.861	-86.2658
				44.9967	-99.1939	875.925	-95.8712
				45.0044	-89.2204	876.989	-85.6649
				45.0121	-100.892	878.053	-91.7991
				45.0199	-89.2178	879.117	-85.5145
				45.0276	-95.7592	880.181	-94.4038
				45.0354	-88.8949	881.245	-86.7416
				45.0431	-96.2852	882.308	-94.7064
				45.0508	-86.7283	883.372	-86.7539
				45.0586	-98.9635	884.436	-93.8438
				45.0663	-87.8637	885.5	-87.2714
				45.0741	-96.5287	886.564	-96.4081
				45.0818	-88.7126	887.628	-88.3931
				45.0896	-96.284	888.692	-95.1835
				45.0973	-89.8142	889.756	-53.1776
				45.105	-98.5183	890.819	-95.1177
				45.1128	-89.5121	891.883	-86.6522
				45.1205	-96.9324	892.947	-96.3396
				45.1283	-89.1671	894.011	-87.2582
				45.136	-94.3896	895.075	-94.9001
				45.1437	-87.9081	896.139	-87.3721
				45.1515	-97.1173	897.203	-93.3891
				45.1592	-89.1216	898.266	-86.3493
				45.1669	-92.5954	899.33	-94.0303
				45.1747	-86.9472	900.394	-87.7157
				45.1824	-97.5366	901.458	-95.954
				45.1902	-89.1164	902.522	-84.3337
				45.1979	-96.5484	903.586	-95.1369
				45.2056	-89.494	904.65	-85.9735
				45.2134	-96.0523	905.713	-96.5958
				45.2211	-88.0032	906.777	-86.0627
				45.2289	-95.3532	907.841	-96.6628
				45.2366	-88.304	908.905	-85.9565
				45.2444	-95.736	909.969	-94.2976
				45.2521	-88.7415	911.033	-84.4038
				45.2598	-98.564	912.097	-96.7786
				45.2676	-88.1855	913.161	-87.8704
				45.2753	-95.0954	914.224	-94.6152
				45.2831	-88.972	915.288	-86.1575
				45.2908	-96.8818	916.352	-93.7057
				45.2985	-87.0463	917.416	-85.541
				45.3063	-93.6059	918.48	-94.1073
				45.314	-87.9981	919.544	-85.2733
				45.3218	-94.6033	920.608	-93.19
				45.3295	-88.8678	921.671	-86.1971
				45.3372	-96.7855	922.735	-96.6462
				45.345	-88.403	923.799	-86.6612
				45.3527	-96.4952	924.863	-92.6678
				45.3605	-90.1204	925.927	-84.6932
				45.3682	-101.792	926.991	-93.7634
				45.3759	-90.2819	928.055	-84.5755
				45.3837	-97.9222	929.119	-93.5163
				45.3914	-88.7585	930.182	-84.9512
				45.3992	-99.5758	931.246	-92.5756
				45.4069	-88.0737	932.31	-53.8229
				45.4147	-97.4965	933.374	-92.3758
				45.4224	-87.9617	934.438	-85.2821
				45.4301	-98.7204	935.502	-95.5783
				45.4379	-87.4513	936.566	-86.1461
				45.4456	-97.4575	937.629	-92.9476
				45.4534	-89.4291	938.693	-85.902
				45.4611	-97.5421	939.757	-95.8362
				45.4688	-88.8289	940.821	-87.1735
				45.4766	-95.4745	941.885	-96.7002
				45.4843	-87.6141	942.949	-87.3995
				45.492	-95.9289	944.013	-96.1007
				45.4998	-87.3225	945.076	-86.1021
				45.5075	-97.7127	946.14	-96.5793
				45.5153	-89.4214	947.204	-87.1458
				45.523	-96.3339	948.268	-95.2702
				45.5307	-89.4904	949.332	-85.3132
				45.5385	-98.0161	950.396	-95.9857
				45.5462	-88.9436	951.46	-85.4299
				45.554	-94.6634	952.524	-97.8028
				45.5617	-88.2965	953.587	-85.1884
				45.5695	-95.6022	954.651	-94.0771
				45.5772	-88.0231	955.715	-85.7334
				45.5849	-96.3665	956.779	-95.2379
				45.5927	-88.773	957.843	-87.1911
				45.6004	-97.9784	958.907	-93.1802
				45.6082	-89.2848	959.971	-85.5448
				45.6159	-97.2897	961.034	-95.4165
				45.6236	-87.7236	962.098	-85.9413
				45.6314	-94.9473	963.162	-97.6723
				45.6391	-88.4905	964.226	-85.5501
				45.6469	-95.2494	965.29	-95.1094
				45.6546	-87.2771	966.354	-85.6615
				45.6623	-97.735	967.418	-94.877
				45.6701	-87.863	968.481	-85.4683
				45.6778	-97.6908	969.545	-93.7762
				45.6856	-87.2159	970.609	-86.6122
				45.6933	-98.2506	971.673	-93.7613
				45.701	-90.4189	972.737	-85.8642
				45.7088	-97.321	973.801	-95.3714
				45.7165	-88.2914	974.865	-53.9795
				45.7243	-99.2389	975.929	-93.5506
				45.732	-88.5271	976.992	-87.35
				45.7398	-94.342	978.056	-93.1728
				45.7475	-87.6782	979.12	-85.6513
				45.7552	-99.7741	980.184	-92.8559
				45.763	-88.423	981.248	-87.4007
				45.7707	-97.5619	982.312	-92.2225
				45.7784	-89.0688	983.376	-85.0774
				45.7862	-97.9382	984.439	-93.9745
				45.7939	-88.6496	985.503	-86.8697
				45.8017	-99.7858	986.567	-97.6731
				45.8094	-88.3241	987.631	-84.963
				45.8171	-97.1271	988.695	-92.5022
				45.8249	-89.0545	989.759	-86.4858
				45.8326	-98.9513	990.823	-96.2007
				45.8404	-88.7772	991.886	-84.7614
				45.8481	-99.2143	992.95	-93.893
				45.8558	-89.686	994.014	-86.654
				45.8636	-95.6116	995.078	-96.7309
				45.8713	-88.509	996.142	-85.3554
				45.8791	-96.0048	997.206	-94.5911
				45.8868	-89.8527	998.27	-85.1374
				45.8946	-96.1676	999.334	-93.5424
				45.9023	-88.22	1000.4	-86.4011
				45.91	-97.7092	1001.46	-93.5419
				45.9178	-89.9439	1002.53	-86.9696
				45.9255	-95.9137	1003.59	-94.2887
				45.9333	-87.474	1004.65	-85.7373
				45.941	-97.1246	1005.72	-92.8572
				45.9487	-88.4713	1006.78	-83.1887
				45.9565	-98.5855	1007.84	-95.2498
				45.9642	-88.681	1008.91	-85.2011
				45.972	-99.2222	1009.97	-95.1126
				45.9797	-87.0847	1011.04	-86.4258
				45.9874	-95.4737	1012.1	-96.0013
				45.9952	-88.3646	1013.16	-86.3354
				46.0029	-96.5336	1014.23	-92.9827
				46.0107	-88.0209	1015.29	-84.7776
				46.0184	-98.8108	1016.36	-91.7673
				46.0261	-87.4767	1017.42	-55.5686
				46.0339	-94.7707	1018.48	-94.4971
				46.0416	-88.3126	1019.55	-86.2947
				46.0494	-96.6235	1020.61	-96.3806
				46.0571	-90.3047	1021.67	-85.332
				46.0648	-98.7836	1022.74	-94.3359
				46.0726	-89.0365	1023.8	-86.0567
				46.0803	-94.8983	1024.87	-94.2729
				46.0881	-88.2749	1025.93	-85.0705
				46.0958	-95.341	1026.99	-92.5979
				46.1035	-87.9923	1028.06	-86.2861
				46.1113	-97.5076	1029.12	-95.1507
				46.119	-88.4819	1030.19	-86.9014
				46.1268	-95.233	1031.25	-95.4874
				46.1345	-89.2684	1032.31	-88.0271
				46.1422	-98.8071	1033.38	-93.6106
				46.15	-87.275	1034.44	-85.6621
				46.1577	-95.9452	1035.5	-94.7676
				46.1655	-88.9728	1036.57	-84.5952
				46.1732	-97.8384	1037.63	-95.4975
				46.181	-89.9637	1038.7	-85.9357
				46.1887	-96.3606	1039.76	-96.1284
				46.1964	-89.107	1040.82	-87.3922
				46.2042	-99.2628	1041.89	-91.7387
				46.2119	-89.5171	1042.95	-85.1938
				46.2197	-97.1197	1044.02	-94.6664
				46.2274	-87.2946	1045.08	-86.5395
