# Supplementary material for: High output mode-locked laser empowered by defect regulation in 2D Bi2O2Se saturable absorber
Source: Nat Commun. 2022 Jul 5;13:3855. doi: 10.1038/s41467-022-31606-8 (PMC9256711; doi:10.1038/s41467-022-31606-8)
Supplement: Supplementary file 3 — Source Data [file 41467_2022_31606_MOESM3_ESM.zip › source data/Fig.3.xlsx]

## Sheet: Sheet1
Fig. 3a	pristine		2 min		3min		5 min	Fig. 3b	pristine		2 min		3min		5 min		Fig. 3c		Fig. 3d	pristine		2 min		3min		5 min
-58	1.0012	-56	1.00054	-56	1.00059	-58	1.00067	8.16	0.74272	8.16	0.7225	8.16	0.73254	25.5	0.73733	0	3.6	0.2	-40	1.00943	-40	1.00391	-40	1.01868	-40	0.99637
-57.5	1.00077	-55.5	0.99984	-55.5	1.00111	-57.5	1.00069	16.32	0.75775	16.32	0.73392	41.81	0.75291	25.5	0.74998	2	5.4	0.4	-39.5	1.01115	-39	1.00409	-39.5	1.02087	-39.5	1.00211
-57	1.00046	-55	1.00039	-55	1.00037	-57	1.00116	41.81	0.79607	25.5	0.74886	58.13	0.77394	58.13	0.76138	3	9.9	0.5	-39	1.0128	-38	1.0073	-39	1.02187	-39	1.00206
-56.5	0.99996	-54.5	1.00016	-54.5	1.00012	-56.5	1.00038	49.97	0.80685	41.81	0.78598	91.78	0.78948	75.46	0.76918	5	12.8	0.6	-38.5	1.01526	-37	1.00889	-38.5	1.00873	-38.5	1.00619
-56	0.99984	-54	1.00064	-54	1.0002	-56	0.99962	66.28	0.81586	75.46	0.79082	116.25	0.79791	75.46	0.77823				-38	1.01737	-36	1.00989	-38	1.00785	-38	1.00814
-55.5	0.99952	-53.5	0.99986	-53.5	1.00073	-55.5	0.99912	83.62	0.82546	83.62	0.81051	125.43	0.81044	91.78	0.78905				-37.5	1.01902	-35	1.01588	-37.5	1.02159	-37.5	1.00895
-55	0.99914	-53	0.99857	-53	0.99951	-55	0.99835	75.46	0.83506	99.93	0.82069	158.06	0.82121	141.74	0.79868				-37	1.02154	-34	1.01679	-37	1.01458	-37	1.00887
-54.5	0.99924	-52.5	0.99856	-52.5	0.99879	-54.5	0.99748	99.93	0.84642	141.74	0.82728	175.39	0.82905	149.9	0.80773				-36.5	1.02432	-33	1.01331	-36.5	1.02256	-36.5	1.01028
-54	0.99988	-52	0.99765	-52	1.00041	-54	0.99666	108.09	0.8536	158.06	0.84822	241.67	0.84224	175.39	0.81796				-36	1.0272	-32	1.01243	-36	1.02358	-36	1.01202
-53.5	0.99982	-51.5	0.99818	-51.5	1.0013	-53.5	0.99719	158.06	0.86196	217.2	0.85364	299.79	0.84759	225.35	0.82635				-35.5	1.02978	-31	1.02225	-35.5	1.02569	-35.5	1.01348
-53	0.99924	-51	0.99883	-51	1.00131	-53	0.99764	217.2	0.87039	249.83	0.86265	357.91	0.85661	267.16	0.83415				-35	1.03261	-30	1.03302	-35	1.02985	-35	1.0077
-52.5	0.999	-50.5	0.99974	-50.5	1.00354	-52.5	0.99767	257.98	0.8764	341.6	0.86624	441.53	0.86196	341.6	0.84261				-34.5	1.03485	-29	1.03842	-34.5	1.02758	-34.5	1.00452
-52	0.99914	-50	0.99948	-50	1.0052	-52	0.99793	307.95	0.88233	375.25	0.87341	533.3	0.86679	417.05	0.84982				-34	1.03742	-28	1.04466	-34	1.03785	-34	1.00172
-51.5	0.99914	-49.5	0.99939	-49.5	1.00404	-51.5	0.99796	391.56	0.88299	433.37	0.87458	641.38	0.87214	508.82	0.85703				-33.5	1.04032	-27	1.05494	-33.5	1.03589	-33.5	0.99938
-51	0.99898	-49	0.99967	-49	1.0017	-51	0.99807	467.02	0.88534	491.49	0.87759	750.49	0.87581	583.26	0.86247				-33	1.043	-26	1.06391	-33	1.03652	-33	1.00185
-50.5	0.99931	-48.5	1.00037	-48.5	0.99961	-50.5	0.99782	533.3	0.886	525.14	0.88	858.57	0.87757	708.68	0.86909				-32.5	1.04536	-25	1.07342	-32.5	1.03485	-32.5	1.0018
-50	0.99936	-48	0.99955	-48	1.00087	-50	0.99825	616.91	0.886	583.26	0.88117	950.35	0.87999	816.77	0.87204				-32	1.04854	-24	1.07566	-32	1.03654	-32	1.00205
-49.5	0.99895	-47.5	0.99821	-47.5	0.99909	-49.5	0.99799	700.52	0.88775	625.07	0.87942	1066.59	0.88116	908.54	0.87446				-31.5	1.04122	-23	1.08101	-31.5	1.03895	-31.5	1.00402
-49	0.99824	-47	0.99731	-47	0.99783	-49	0.99841	758.65	0.89017	683.19	0.88359	1183.85	0.88416	1016.62	0.8763				-31	1.04574	-22	1.08925	-31	1.02568	-31	1.0024
-48.5	0.9976	-46.5	0.99741	-46.5	0.99431	-48.5	0.99792	891.2	0.89135	766.8	0.88601	1300.1	0.88475	1074.75	0.87571				-30.5	1.04061	-21	1.08946	-30.5	1.02485	-30.5	1.00757
-48	0.99767	-46	0.9983	-46	0.99494	-48	0.998	1008.47	0.89193	841.24	0.88718	1400.02	0.886	1158.36	0.87866				-30	1.04865	-20	1.0942	-30	1.03056	-30	1.01045
-47.5	0.99759	-45.5	0.99781	-45.5	0.99563	-47.5	0.99762	1224.64	0.89376	916.7	0.88894	1475.48	0.88416	1200.17	0.8763				-29.5	1.04702	-19	1.10331	-29.5	1.04586	-29.5	1.00968
-47	0.99762	-45	0.99665	-45	0.99911	-47	0.9976	1324.57	0.89376	1024.78	0.88835	1549.92	0.88775	1274.6	0.8805				-29	1.05297	-18	1.10114	-29	1.03256	-29	1.00406
-46.5	0.99798	-44.5	0.996	-44.5	1.00181	-46.5	0.99761	1408.18	0.89318	1058.43	0.88718	1616.2	0.89017	1333.75	0.8841				-28.5	1.05688	-17	1.09676	-28.5	1.03856	-28.5	1.0276
-46	0.99831	-44	0.99421	-44	0.99923	-46	0.99774	1508.11	0.89376	1116.55	0.88117	1717.14	0.89135	1408.18	0.88469				-28	1.0508	-16	1.10525	-28	1.03589	-28	1.02469
-45.5	0.9985	-43.5	0.99419	-43.5	0.99913	-45.5	0.99843	1608.04	0.89435	1174.68	0.88418	1799.74	0.89193	1466.3	0.88292				-27.5	1.04834	-15	1.11242	-27.5	1.04258	-27.5	1.02277
-45	0.99917	-43	0.99497	-43	1.00011	-45	0.99837	1717.14	0.89318	1250.13	0.88718	1917	0.88959	1549.92	0.88226				-27	1.04868	-14	1.12855	-27	1.04358	-27	1.0225
-44.5	0.99888	-42.5	0.99367	-42.5	1.00026	-44.5	0.99811	1783.42	0.89853	1333.75	0.89077	2049.56	0.88959	1625.37	0.88226				-26.5	1.05098	-13	1.13702	-26.5	1.04289	-26.5	1.02485
-44	0.99896	-42	0.99443	-42	1.00004	-44	0.99657	1899.67	0.89193	1483.64	0.89252	2183.14	0.88959	1683.5	0.88469				-26	1.05599	-12	1.14069	-26	1.04287	-26	1.02205
-43.5	0.9988	-41.5	0.99334	-41.5	0.99993	-43.5	0.99625	1983.28	0.89435	1641.69	0.89435	2308.56	0.89135	1741.62	0.88594				-25.5	1.06066	-11	1.15057	-25.5	1.04489	-25.5	1.0255
-43	0.99789	-41	0.99535	-41	0.99952	-43	0.99635	2108.7	0.89552	1699.81	0.89318	2432.96	0.89252	1833.39	0.88528				-25	1.06576	-10	1.15752	-25	1.04859	-25	1.02276
-42.5	0.9971	-40.5	0.99474	-40.5	0.99948	-42.5	0.99657	2191.3	0.89318	1858.88	0.89194	2524.73	0.89193	1941.47	0.88594				-24.5	1.07137	-9	1.16144	-24.5	1.04925	-24.5	1.01652
-42	0.99745	-40	0.99647	-40	0.99966	-42	0.99677	2250.44	0.89252	1949.63	0.89252	2600.19	0.89252	2025.09	0.88829				-24	1.0636	-8	1.16523	-24	1.04936	-24	1.01339
-41.5	0.99701	-39.5	0.99688	-39.5	1.00181	-41.5	0.99743	2324.87	0.89618	2016.93	0.89194	2650.15	0.89076	2133.17	0.89013				-23.5	1.07207	-7	1.17296	-23.5	1.05238	-23.5	1.01247
-41	0.99717	-39	0.99639	-39	1.00295	-41	0.99796	2392.17	0.89677	2100.54	0.89194	2716.43	0.89135	2216.79	0.88888				-23	1.08703	-6	1.18843	-23	1.05248	-23	1.02857
-40.5	0.99731	-38.5	0.99665	-38.5	0.99901	-40.5	0.99708	2492.1	0.89735	2200.47	0.89252	2758.24	0.89193	2274.91	0.88888				-22.5	1.06232	-5	1.19285	-22.5	1.05483	-22.5	1.03355
-40	0.99749	-38	0.99717	-38	0.9972	-40	0.99733	2583.87	0.89677	2274.91	0.89077	2816.36	0.89252	2324.87	0.88653				-22	1.0799	-4	1.17165	-22	1.05836	-22	1.0379
-39.5	0.99745	-37.5	0.99829	-37.5	0.99743	-39.5	0.99704	2641.99	0.89376	2374.84	0.89494	2883.66	0.89193	2424.8	0.88888				-21.5	1.09409	-3	1.13197	-21.5	1.03489	-21.5	1.0359
-39	0.99691	-37	0.99864	-37	0.9968	-39	0.99765	2733.76	0.89735	2500.26	0.89494		--	2558.38	0.88955				-21	1.12057	-2	1.08776	-21	1.04585	-21	1.04159
-38.5	0.99755	-36.5	0.99948	-36.5	0.99644	-38.5	0.99911	2816.36	0.89677	2600.19	0.89318		--	2608.34	0.88829				-20.5	1.074	-1	1.04528	-20.5	1.06241	-20.5	1.04879
-38	0.99739	-36	1	-36	0.99612	-38	0.99919	--	--	2683.8	0.89318		--	2691.96	0.88955				-20	1.10413	0	1	-20	1.06478	-20	1.0568
-37.5	0.99659	-35.5	1.00047	-35.5	0.99775	-37.5	0.99863	--	--	2791.89	0.89194		--	2716.43	0.89072				-19.5	1.13568	1	0.95861	-19.5	1.06374	-19.5	1.0488
-37	0.99627	-35	1.00113	-35	1.00097	-37	0.99841	--	--	--	--		--	2766.39	0.89131				-19	1.11869	2	0.92585	-19	1.06445	-19	1.05148
-36.5	0.9968	-34.5	1.00093	-34.5	1.00188	-36.5	0.99831	--	--	--	--		--	2858.17	0.89131				-18.5	1.12547	3	0.88921	-18.5	1.06558	-18.5	1.0478
-36	0.99721	-34	1.00166	-34	1.00109	-36	0.99816	--	--	--	--		--	2933.62	0.89131				-18	1.12345	4	0.8652	-18	1.06589	-18	1.0549
-35.5	0.99658	-33.5	1.00159	-33.5	1.00222	-35.5	0.99825	--	--	--	--		--	2991.74	0.89072				-17.5	1.13154	5	0.84437	-17.5	1.06778	-17.5	1.05785
-35	0.99628	-33	1.00169	-33	1.0025	-35	0.99845	--	--	--	--		--	3083.51	0.89374				-17	1.13456	6	0.83069	-17	1.06899	-17	1.05894
-34.5	0.9966	-32.5	1.00156	-32.5	1.00108	-34.5	0.99855	--	--	--	--		--	--	--				-16.5	1.13264	7	0.8205	-16.5	1.07248	-16.5	1.05969
-34	0.99592	-32	1.00284	-32	0.99908	-34	0.99922	--	--	--	--		--	--	--				-16	1.13895	8	0.8153	-16	1.07358	-16	1.06126
-33.5	0.99649	-31.5	1.00261	-31.5	1.00097	-33.5	0.99961	--	--	--	--		--	--	--				-15.5	1.14154	9	0.80963	-15.5	1.07432	-15.5	1.06333
-33	0.99712	-31	1.00408	-31	1.00118	-33	0.99989	--	--	--	--		--	--	--				-15	1.14587	10	0.81987	-15	1.07863	-15	1.066
-32.5	0.9971	-30.5	1.00363	-30.5	1.00051	-32.5	0.99971	--	--	--	--		--	--	--				-14.5	1.14632	11	0.82794	-14.5	1.08345	-14.5	1.063
-32	0.99789	-30	1.00418	-30	0.99856	-32	0.9999	--	--	--	--		--	--	--				-14	1.14988	12	0.83187	-14	1.08965	-14	1.07
-31.5	0.99803	-29.5	1.00516	-29.5	0.99897	-31.5	0.99975	--	--	--	--		--	--	--				-13.5	1.15332	13	0.85398	-13.5	1.09586	-13.5	1.071
-31	0.99857	-29	1.0057	-29	0.99937	-31	0.99925	--	--	--	--		--	--	--				-13	1.15554	14	0.88409	-13	1.09987	-13	1.07159
-30.5	0.99961	-28.5	1.00791	-28.5	1.00198	-30.5	0.99906	--	--	--	--		--	--	--				-12.5	1.16001	15	0.89277	-12.5	1.11456	-12.5	1.07234
-30	1.00189	-28	1.00854	-28	1.00298	-30	0.99964	--	--				--	--	--				-12	1.16524	16	0.90053	-12	1.11659	-12	1.07804
-29.5	1.00086	-27.5	1.00983	-27.5	1.00507	-29.5	0.99988	--	--				--	--	--				-11.5	1.17213	17	0.90885	-11.5	1.12034	-11.5	1.07467
-29	1.00135	-27	1.00994	-27	1.0045	-29	0.99943	--	--				--	--	--				-11	1.18523	18	0.91767	-11	1.12568	-11	1.0793
-28.5	1.00319	-26.5	1.01058	-26.5	1.00261	-28.5	0.99976	--	--				--	--	--				-10.5	1.18332	19	0.91544	-10.5	1.12859	-10.5	1.07542
-28	1.00543	-26	1.01184	-26	1.00202	-28	0.99997	--	--										-10	1.18997	20	0.92528	-10	1.13256	-10	1.07619
-27.5	1.00628	-25.5	1.01256	-25.5	1.00161	-27.5	1.00053	--	--										-9.5	1.19235	21	0.90209	-9.5	1.13789	-9.5	1.0827
-27	1.00805	-25	1.01314	-25	1.00283	-27	1.00101												-9	1.19332	22	0.90144	-9	1.13589	-9	1.07873
-26.5	1.00963	-24.5	1.01418	-24.5	1.00422	-26.5	1.0016												-8.5	1.19542	23	0.93094	-8.5	1.13654	-8.5	1.08091
-26	1.0103	-24	1.01471	-24	1.006	-26	1.00202												-8	1.2023	24	0.93628	-8	1.13765	-8	1.08489
-25.5	1.01076	-23.5	1.01682	-23.5	1.00763	-25.5	1.00253												-7.5	1.20634	25	0.92745	-7.5	1.13884	-7.5	1.08749
-25	1.01237	-23	1.01706	-23	1.01052	-25	1.00271												-7	1.21225	26	0.93567	-7	1.13807	-7	1.08912
-24.5	1.01338	-22.5	1.01844	-22.5	1.00851	-24.5	1.00299												-6.5	1.21207	27	0.94025	-6.5	1.13957	-6.5	1.09169
-24	1.01517	-22	1.02205	-22	1.01252	-24	1.0039												-6	1.21462	28	0.95897	-6	1.14098	-6	1.09362
-23.5	1.01672	-21.5	1.02488	-21.5	1.01439	-23.5	1.00411												-5.5	1.21326	29	0.95021	-5.5	1.14401	-5.5	1.09488
-23	1.01987	-21	1.02601	-21	1.01509	-23	1.0048												-5	1.20983	30	0.96274	-5	1.14384	-5	1.09423
-22.5	1.02216	-20.5	1.02836	-20.5	1.01551	-22.5	1.0054												-4.5	1.22555	31	0.97584	-4.5	1.14044	-4.5	1.09265
-22	1.02325	-20	1.0319	-20	1.01597	-22	1.00597												-4	1.21744	32	0.96547	-4	1.1359	-4	1.08919
-21.5	1.02422	-19.5	1.03235	-19.5	1.01641	-21.5	1.0067												-3.5	1.2067	33	0.96748	-3.5	1.12777	-3.5	1.08466
-21	1.02559	-19	1.03705	-19	1.01694	-21	1.00725												-3	1.18366	34	0.97021	-3	1.11753	-3	1.07924
-20.5	1.02733	-18.5	1.04008	-18.5	1.01941	-20.5	1.01179												-2.5	1.16849	35	0.97534	-2.5	1.10642	-2.5	1.07495
-20	1.02873	-18	1.04266	-18	1.01947	-20	1.01316												-2	1.13905	35	0.97834	-2	1.09512	-2	1.06984
-19.5	1.03048	-17.5	1.04392	-17.5	1.0202	-19.5	1.01469												-1.5	1.11097	--	--	-1.5	1.08445	-1.5	1.05555
-19	1.03143	-17	1.04797	-17	1.02118	-19	1.01515												-1	1.07838	--	--	-1	1.06175	-1	1.04052
-18.5	1.03445	-16.5	1.05024	-16.5	1.02305	-18.5	1.01614												-0.5	1.04503	--	--	-0.5	1.02077	-0.5	1.02153
-18	1.03633	-16	1.0531	-16	1.0239	-18	1.01718												0	0.99999	--	--	0	1.00033	0	1
-17.5	1.037	-15.5	1.05593	-15.5	1.02516	-17.5	1.01757												0.5	0.95196	--	--	0.5	0.97089	0.5	0.97856
-17	1.03834	-15	1.05855	-15	1.02918	-17	1.01913												1	0.9123	--	--	1	0.95862	1	0.96073
-16.5	1.04032	-14.5	1.06105	-14.5	1.03068	-16.5	1.02344												1.5	0.85917	--	--	1.5	0.94697	1.5	0.94668
-16	1.04216	-14	1.0641	-14	1.03389	-16	1.02541												2	0.84874	--	--	2	0.9376	2	0.93652
-15.5	1.04428	-13.5	1.06629	-13.5	1.03628	-15.5	1.0273												2.5	0.83575	--	--	2.5	0.93192	2.5	0.92564
-15	1.04839	-13	1.06802	-13	1.04147	-15	1.02972												3	0.81857	--	--	3	0.92495	3	0.91306
-14.5	1.05339	-12.5	1.06932	-12.5	1.0446	-14.5	1.03172												3.5	0.80411	--	--	3.5	0.91515	3.5	0.90874
-14	1.05804	-12	1.07211	-12	1.04914	-14	1.03354												4	0.80144	--	--	4	0.90664	4	0.90686
-13.5	1.06407	-11.5	1.07866	-11.5	1.0521	-13.5	1.03557												4.5	0.79687	--	--	4.5	0.89887	4.5	0.90726
-13	1.06768	-11	1.08315	-11	1.05425	-13	1.0367												5	0.79178	--	--	5	0.89186	5	0.90642
-12.5	1.07338	-10.5	1.08901	-10.5	1.0584	-12.5	1.03997												5.5	0.79037	--	--	5.5	0.88515	5.5	0.9035
-12	1.07699	-10	1.09161	-10	1.06242	-12	1.04466												6	0.78705	--	--	6	0.87862	6	0.90427
-11.5	1.08547	-9.5	1.09915	-9.5	1.06676	-11.5	1.04603												6.5	0.78165	--	--	6.5	0.87312	6.5	0.90513
-11	1.09539	-9	1.10581	-9	1.07261	-11	1.0479												7	0.77754	--	--	7	0.86836	7	0.90565
-10.5	1.10357	-8.5	1.12059	-8.5	1.07985	-10.5	1.05329												7.5	0.77403	--	--	7.5	0.86472	7.5	0.90456
-10	1.11102	-8	1.13167	-8	1.08532	-10	1.05499												8	0.76932	--	--	8	0.86238	8	0.90492
-9.5	1.11811	-7.5	1.13992	-7.5	1.0946	-9.5	1.05698												8.5	0.76932	--	--	8.5	0.86146	8.5	0.90529
-9	1.12508	-7	1.14398	-7	1.10302	-9	1.05859												9	0.77021	--	--	9	0.86248	9	0.9061
-8.5	1.13408	-6.5	1.15527	-6.5	1.11131	-8.5	1.06197												9.5	0.773	--	--	9.5	0.86489	9.5	0.90799
-8	1.14428	-6	1.16248	-6	1.11868	-8	1.06884												10	0.77648	--	--	10	0.8669	10	0.9112
-7.5	1.15716	-5.5	1.16784	-5.5	1.12592	-7.5	1.07214												10.5	0.78159	--	--	10.5	0.8697	10.5	0.91697
-7	1.17194	-5	1.17612	-5	1.13378	-7	1.07642												11	0.78873	--	--	11	0.87355	11	0.92058
-6.5	1.18328	-4.5	1.18935	-4.5	1.13989	-6.5	1.0845												11.5	0.79767	--	--	11.5	0.87841	11.5	0.92725
-6	1.19443	-4	1.20067	-4	1.14637	-6	1.09024												12	0.80662	--	--	12	0.88385	12	0.93265
-5.5	1.20544	-3.5	1.20845	-3.5	1.15034	-5.5	1.09877												12.5	0.81887	--	--	12.5	0.88847	12.5	0.93544
-5	1.21843	-3	1.21019	-3	1.15705	-5	1.10934												13	0.83072	--	--	13	0.89323	13	0.93873
-4.5	1.2284	-2.5	1.21614	-2.5	1.16319	-4.5	1.1106												13.5	0.84394	--	--	13.5	0.89933	13.5	0.93707
-4	1.23717	-2	1.21909	-2	1.17096	-4	1.11527												14	0.85945	--	--	14	0.90566	14	0.92032
-3.5	1.24606	-1.5	1.22109	-1.5	1.17801	-3.5	1.11476												14.5	0.8524	--	--	14.5	0.90285	14.5	0.92504
-3	1.25279	-1	1.22566	-1	1.1852	-3	1.12505												15	0.86021	--	--	15	0.90842	15	0.93053
-2.5	1.25591	-0.5	1.23321	-0.5	1.1889	-2.5	1.13291												15.5	0.86879	--	--	15.5	0.90623	15.5	0.93666
-2	1.25964	0	1.23533	0	1.19119	-2	1.13878												16	0.86542	--	--	16	0.89442	16	0.93205
-1.5	1.26516	0.5	1.23319	0.5	1.18929	-1.5	1.14482												16.5	0.87042	--	--	16.5	0.90147	16.5	0.92922
-1	1.26605	1	1.22706	1	1.18559	-1	1.15041												17	0.8785	--	--	17	0.90458	17	0.94025
-0.5	1.26768	1.5	1.22193	1.5	1.17901	-0.5	1.15239												17.5	0.87563	--	--	17.5	0.91	17.5	0.94788
0	1.26976	2	1.21909	2	1.17135	0	1.15401												18	0.88236	--	--	18	0.91111	18	0.95776
0.5	1.26795	2.5	1.21474	2.5	1.16319	0.5	1.15197												18.5	0.8898	--	--	18.5	0.91254	18.5	0.95056
1	1.26675	3	1.21019	3	1.15566	1	1.14901												19	0.89919	--	--	19	0.91654	19	0.95439
1.5	1.26516	3.5	1.20747	3.5	1.15034	1.5	1.14413												19.5	0.89546	--	--	19.5	0.91897	19.5	0.95278
2	1.25867	4	1.19927	4	1.14498	2	1.14018												20	0.88235	--	--	20	0.92014	20	0.95543
2.5	1.25591	4.5	1.18935	4.5	1.13989	2.5	1.13431												20.5	0.90487	--	--	20.5	0.92259	20.5	0.95763
3	1.25209	5	1.17752	5	1.13517	3	1.12365												21	0.91004	--	--	21	0.92458	21	0.96045
3.5	1.2455	5.5	1.16924	5.5	1.12592	3.5	1.11667												21.5	0.91287	--	--	21.5	0.92158	21.5	0.96275
4	1.23717	6	1.16248	6	1.12007	4	1.11476												22	0.91654	--	--	22	0.93123	22	0.96656
4.5	1.22924	6.5	1.15667	6.5	1.11131	4.5	1.1106												22.5	0.91025	--	--	22.5	0.93666	22.5	0.97122
5	1.21843	7	1.14398	7	1.1044	5	1.10934												23	0.92554	--	--	23	0.93879	23	0.97426
5.5	1.20405	7.5	1.13852	7.5	1.0946	5.5	1.10157												23.5	0.93758	--	--	23.5	0.94025	23.5	0.97845
6	1.19443	8	1.13167	8	1.08671	6	1.09024												24	0.93021	--	--	24	0.94235	24	0.97971
6.5	1.18466	8.5	1.12199	8.5	1.07985	6.5	1.08311												24.5	0.93354	--	--	24.5	0.94487	24.5	0.97834
7	1.17194	9	1.10581	9	1.07261	7	1.07642												25	0.93554	--	--	25	0.94682	25	0.97211
7.5	1.15605	9.5	1.10055	9.5	1.06676	7.5	1.07214												25.5	0.93854	--	--	25.5	0.94789	25.5	0.96815
8	1.14428	10	1.09161	10	1.06242	8	1.06884												26	0.94012	--	--	26	0.94896	26	0.96754
8.5	1.13547	10.5	1.08901	10.5	1.0584	8.5	1.06057												26.5	0.94213	--	--	26.5	0.95024	26.5	0.96891
9	1.12508	11	1.08273	11	1.05425	9	1.05859												27	0.94321	--	--	27	0.94589	27	0.96943
9.5	1.1195	11.5	1.07866	11.5	1.0521	9.5	1.05698												27.5	0.94568	--	--	27.5	0.95687	27.5	0.97086
10	1.11102	12	1.07141	12	1.04914	10	1.05499												28	0.95012	--	--	28	0.95896	28	0.96786
10.5	1.10218	12.5	1.06932	12.5	1.0446	10.5	1.05329												28.5	0.96754	--	--	28.5	0.96238	28.5	0.96785
11	1.09539	13	1.06802	13	1.04147	11	1.0479												29	0.97234	--	--	29	0.96487	29	0.96651
11.5	1.08408	13.5	1.06629	13.5	1.03628	11.5	1.04603												29.5	0.97012	--	--	29.5	0.96589	29.5	0.97148
12	1.07699	14	1.0641	14	1.03389	12	1.04186												30	0.9654	--	--	30	0.97259	30	0.97358
12.5	1.07269	14.5	1.06105	14.5	1.03068	12.5	1.03997												30.5	0.96124	--	--	30.5	0.96346	30.5	0.97817
13	1.06768	15	1.05855	15	1.02918	13	1.0367												31	0.96235	--	--	31	0.97658	31	0.97472
13.5	1.06407	15.5	1.05537	15.5	1.02516	13.5	1.03557												31.5	0.98542	--	--	31.5	0.97356	31.5	0.97407
14	1.05748	16	1.0531	16	1.0239	14	1.03354												32	0.96012	--	--	32	0.98258	32	0.97267
14.5	1.05339	16.5	1.05024	16.5	1.02305	14.5	1.03172												32	0.955	--	--	32.5	0.98356	32.5	0.97352
15	1.04784	17	1.04797	17	1.02118	15	1.02972														--	--	32.5	0.98456	33	0.97562
15.5	1.04428	17.5	1.0435	17.5	1.0202	15.5	1.0273														--	--			33.5	0.97779
16	1.04216	18	1.04266	18	1.01947	16	1.02541														--	--			34	0.97895
16.5	1.03948	18.5	1.04036	18.5	1.01941	16.5	1.02344														--	--			34.5	0.98049
17	1.03834	19	1.03705	19	1.01694	17	1.01913														--	--			35	0.98003
17.5	1.037	19.5	1.03235	19.5	1.01641	17.5	1.01757														--	--			35.5	0.98433
18	1.03633	20	1.03092	20	1.01597	18	1.01718														--	--			36	0.98736
18.5	1.03445	20.5	1.02836	20.5	1.01551	18.5	1.01614														--	--			36.5	0.98707
19	1.03143	21	1.02601	21	1.01509	19	1.01515														--	--			37	0.98592
19.5	1.03048	21.5	1.02488	21.5	1.01439	19.5	1.01469														--	--			37.5	0.98457
20	1.02873	22	1.02205	22	1.01252	20	1.01316														--	--			38	0.98447
20.5	1.02733	22.5	1.01844	22.5	1.01052	20.5	1.01179														--	--			38.5	0.98364
21	1.02559	23	1.01706	23	1.00851	21	1.00725														--	--			39	0.98608
21.5	1.02422	23.5	1.01682	23.5	1.00763	21.5	1.0067														--	--			39	0.99234
22	1.02325	24	1.01471	24	1.006	22	1.00597														--	--
22.5	1.02216	24.5	1.01418	24.5	1.0052	22.5	1.0054														--	--
23	1.01987	25	1.01314	25	1.00507	23	1.0048
23.5	1.01672	25.5	1.01256	25.5	1.0045	23.5	1.00411
24	1.01517	26	1.01184	26	1.00422	24	1.0039
24.5	1.01338	26.5	1.01058	26.5	1.00404	24.5	1.00299
25	1.01237	27	1.00994	27	1.00215	25	1.00271
25.5	1.01076	27.5	1.00983	27.5	1.00298	25.5	1.00253
26	1.0103	28	1.00854	28	1.00295	26	1.00202
26.5	1.00963	28.5	1.00791	28.5	1.00283	26.5	1.0016
27	1.00805	29	1.0057	29	1.00261	27	1.00116
27.5	1.00628	29.5	1.00516	29.5	1.0025	27.5	1.00101
28	1.00543	30	1.00418	30	1.00152	28	1.00069
28.5	1.00319	30.5	1.00408	30.5	1.00147	28.5	1.00067
29	1.00189	31	1.00363	31	1.00198	29	1.00053
29.5	1.00135	31.5	1.00284	31.5	1.00188	29.5	1.00038
30	1.0012	32	1.00261	32	1.00181	30	0.99997
30.5	1.00086	32.5	1.00169	32.5	1.00181	30.5	0.9999
31	1.00077	33	1.00166	33	1.0017	31	0.99989
