# Supplementary material for: High output mode-locked laser empowered by defect regulation in 2D Bi2O2Se saturable absorber
Source: Nat Commun. 2022 Jul 5;13:3855. doi: 10.1038/s41467-022-31606-8 (PMC9256711; doi:10.1038/s41467-022-31606-8)
Supplement: Supplementary file 3 — Source Data [file 41467_2022_31606_MOESM3_ESM.zip › source data/Fig.4.xlsx]

## Sheet: Sheet1
Fig.4a	2min		3 min		5min	Fig.4b			Fig.4c	Graphene	MoS2/G	WS2	ReS2	TI3C3	InAs NWs	InSe	NbS2	G	RGO	Bi2O2Se
-1.8989	0	1.90261	0.02989	-2.56281	0.01192	0	5.8	421	30	26	--	--	--	--	--	--	--	--	--	--
-1.84305	0.02217	1.84703	0.01931	-2.48743	0.01497	2	6.7	520	236	--	550	--	--	--	--	--	--	--	--	--
-1.7872	0.02705	1.78947	0.00233	-2.41206	0.01548	3	7.5	595	736	--	--	270	--	--	--	--	--	--	--	--
-1.73135	0.0092	1.72989	0.00221	-2.33668	0.01322	5	8.44	665	323	--	--	--	350	--	--	--	--	--	--	--
-1.6755	0.02705	1.66852	0.02213	-2.2613	0.01148				316	--	--	--	--	770	--	--	--	--	--	--
-1.61965	0.05355	1.6057	0.03726	-2.18593	0.01226				349	--	--	--	--	--	504	--	--	--	--	--
-1.5638	0.05355	1.54105	0.03683	-2.11055	0.01498				352	--	--	--	--	--	--	560	--	--	--	--
-1.50795	0.07139	1.4748	0.03995	-2.03517	0.01744				302	--	--	--	--	--	--	--	530	--	--	--
-1.4521	0.05355	1.40719	0.05614	-1.9598	0.01759				883	--	--	--	--	--	--	--	--	1000	--	--
-1.39625	0.02217	1.33775	0.06799	-1.88442	0.01563				643	--	--	--	--	--	--	--	--	--	800	--
-1.3404	0.0357	1.26696	0.06566	-1.80904	0.01389				312	--	--	--	--	--	--	--	--	--	--	665
-1.28455	0.0357	1.1949	0.06239	-1.73366	0.01316					--	--	--	--	--	--	--	--	--	--	--
-1.2287	0.01785	1.12178	0.06578	-1.65829	0.01282					--	--	--	--	--	--	--	--	--	--	--
-1.17285	0.01785	1.0474	0.06602	-1.58291	0.01439					--	--	--	--	--	--	--	--	--	--	--
-1.117	0.01785	0.97163	0.05932	-1.50753	0.01854					--	--	--	--	--	--	--	--	--	--	--
-1.06115	0.0357	0.89463	0.0552	-1.43216	0.02075					--	--	--	--	--	--	--	--	--	--	--
-1.0053	0.0357	0.81684	0.05708	-1.35678	0.01838					--	--	--	--	--	--	--	--	--	--	--
-0.94945	0.0357	0.73844	0.06048	-1.2814	0.01542					--	--	--	--	--	--	--	--	--	--	--
-0.8936	0.05355	0.65915	0.06957	-1.20603	0.01603					--	--	--	--	--	--	--	--	--	--	--
-0.83775	0.05355	0.57881	0.095	-1.13065	0.01797					--	--	--	--	--	--	--	--	--	--	--
-0.7819	0.07139	0.49744	0.13881	-1.05527	0.01755					--	--	--	--	--	--	--	--	--	--	--
-0.72605	0.09789	0.41544	0.20044	-0.97989	0.0163					--	--	--	--	--	--	--	--	--	--	--
-0.6702	0.1244	0.33319	0.29393	-0.90452	0.01833					--	--	--	--	--	--	--	--	--	--	--
-0.61435	0.15143	0.25061	0.44146	-0.82914	0.02335					--	--	--	--	--	--	--	--	--	--	--
-0.5585	0.20011	0.16757	0.64399	-0.75377	0.02626					--	--	--	--	--	--	--	--	--	--	--
-0.50265	0.27583	0.0842	0.85758	-0.67839	0.02547					--	--	--	--	--	--	--	--	--	--	--
-0.4468	0.35587	0.000585512	1	-0.60301	0.02785					--	--	--	--	--	--	--	--	--	--	--
-0.39095	0.44456	-0.08317	0.99873	-0.52763	0.043					--	--	--	--	--	--	--	--	--	--	--
-0.3351	0.54246	-0.16713	0.85137	-0.45226	0.07999					--	--	--	--	--	--	--	--	--	--	--
-0.27925	0.65332	-0.25108	0.62999	-0.37688	0.14897					--
-0.2234	0.75986	-0.33504	0.41709	-0.3015	0.26309					--
-0.16755	0.86641	-0.41906	0.25415	-0.22613	0.44224
-0.1117	0.95078	-0.50268	0.15102	-0.15075	0.6755
-0.05585	0.99007	-0.58595	0.10419	-0.07537	0.89526
0	1	-0.66854	0.09234	4e-06	1
0.05585	0.97295	-0.75056	0.08906	0.07538	0.93268
0.1117	0.92428	-0.83227	0.08864	0.15076	0.73152
0.16755	0.83072	-0.91345	0.09264	0.22613	0.4727
0.2234	0.69767	-0.99409	0.08345	0.30151	0.28334
0.27925	0.6133	-1.07391	0.04859	0.37689	0.16337
0.3351	0.50244	-1.15275	0.01158	0.45226	0.09451
0.39095	0.40021	-1.23053	0	0.52764	0.05357
0.4468	0.30666	-1.30728	0.0067	0.60302	0.03181
0.50265	0.24878	-1.38343	0.01419	0.6784	0.0267
0.5585	0.18659	-1.45816	0.02358	0.75377	0.0247
0.61435	0.14224	-1.53185	0.03262	0.82915	0.02008
0.6702	0.11574	-1.60395	0.02546	0.90453	0.01797
0.72605	0.08005	-1.67473	0.00646	0.9799	0.01918
0.7819	0.0622	-1.74411	0.00255	1.05528	0.01902
0.83775	0.04489	-1.81202	0.01946	1.13066	0.01846
0.8936	0.04489	-1.87868	0.03683	1.20603	0.01904
0.94945	0.02705	-1.9439	0.0468	1.28141	0.01872
1.0053	0.02705	-2.00734	0.0566	1.35679	0.01864
1.06115	0.0092	-2.06874	0.05963	1.43217	0.02055
1.117	0.0092			1.50754	0.02179
1.17285	0.02217			1.58292	0.02135
1.2287	0.01785			1.6583	0.02065
1.28455	0			1.73367	0.01962
1.3404	0			1.80905	0.01843
1.39625	0.04489			1.88443	0.01853
1.4521	0.0622			1.9598	0.02016
1.50795	0.0622			2.03518	0.02115
1.5638	0.0622			2.11056	0.02035
1.61965	0.04489			2.18593	0.0212
1.6755	0.04489			2.26131	0.02451
1.73135	0.04489			2.33669	0.02454
1.7872	0.02705			2.41206	0.02066
1.84305	0.0092			2.48744	0.02245
1.8989	0.01785			2.56282	0.02649
