# Supplementary material for: High output mode-locked laser empowered by defect regulation in 2D Bi2O2Se saturable absorber
Source: Nat Commun. 2022 Jul 5;13:3855. doi: 10.1038/s41467-022-31606-8 (PMC9256711; doi:10.1038/s41467-022-31606-8)
Supplement: Supplementary file 3 — Source Data [file 41467_2022_31606_MOESM3_ESM.zip › source data/Supplementary Fig.1.xlsx]

## Sheet: Sheet1
Fig.S1d	after three month		intial	Fig.S1f		Fig.S1g	Long time	Pristine	Short time	Fig.S1h	Se	O	Bi
70	170.368	70	172.847	0	0	-0.248	0	0	0	0	23.2	38.2	38.6
70.52	179.086	70.52	168.307	0.222	0	-0.243	0	0	0	5	20.7	51.6	27.8
71.04	175.799	71.04	168.683	0.444	0	-0.238	0	0	0	10	14.6	63.7	21.6
71.56	175.376	71.56	174.401	0.666	0	-0.233	0	0	0
72.08	186.339	72.08	176.333	0.889	0	-0.228	0	0	0
72.6	187.705	72.6	177.977	1.11	0	-0.223	0	0	0
73.12	183.396	73.12	180.953	1.33	0	-0.218	0	0	0
73.64	177.5	73.64	172.356	1.56	0	-0.213	0	0	0
74.16	172.46	74.16	165.73	1.78	0	-0.208	0	0	0
74.68	172.874	74.68	168.747	2	0	-0.203	0	0	0
75.2	172.77	75.2	169.154	2.22	0	-0.198	0	0	0
75.72	175.645	75.72	171.645	2.44	0	-0.193	0	0	0
76.24	175.001	76.24	174.6	2.67	0	-0.188	0	0	0
76.76	175.368	76.76	179.737	2.89	0	-0.183	0	0	0
77.28	174.077	77.28	173.648	3.11	0	-0.178	0	0	0
77.8	177.193	77.8	164.692	3.33	0	-0.173	0	0	0
78.32	173.027	78.32	165.847	3.55	0	-0.168	0	0	0
78.84	170.934	78.84	173.058	3.78	5.11	-0.163	0	0	0
79.36	178.992	79.36	176.445	4	9.58	-0.158	0	0	0
79.88	184.642	79.88	178.737	4.22	9.88	-0.153	0	0	0
80.4	189.24	80.4	192.342	4.44	9.88	-0.148	0	0	0
80.92	190.401	80.92	195.073	4.67	9.88	-0.143	0	0	0
81.44	190.051	81.44	183.743	4.89	9.88	-0.138	0	0	0
81.96	187.888	81.96	181.593	5.11	9.88	-0.133	0	0	0
82.48	184.488	82.48	184	5.33	9.88	-0.128	0	0	0
83	188.02	83	179.98	5.55	9.88	-0.123	0	0	0
83.52	186.078	83.52	178.468	5.78	9.88	-0.118	0	0	0
84.04	180	84.04	180.513	6	9.88	-0.113	0	0	0
84.56	181.439	84.56	177.601	6.22	9.88	-0.108	0	0	0
85.08	181.581	85.08	175.473	6.44	9.88	-0.103	0	0	0
85.6	175.803			6.66	9.88	-0.0975	0	0	0
86.12	176.976			6.89	9.88	-0.0925	0	0	0
86.64	181.725			7.11	9.88	-0.0875	0	0	0
87.16	181.253	87.16	187.877	7.33	9.88	-0.0825	0	0	0
87.68	183.556	87.68	173.662	7.55	9.88	-0.0775	0	0	0
88.2	184.313	88.2	185.939			-0.0725	0	0	0
88.72	189.881	88.72	187.119			-0.0675	0	0	0
89.24	189.476	89.24	179.875			-0.0625	0	0	0
89.76	181.581	89.76	179.931			-0.0575	0	0	0
90.28	182.237	90.28	181.113			-0.0525	0	0	0
90.8	189.688	90.8	176.594			-0.0475	0	0	0
91.32	193.198	91.32	182.002			-0.0425	0	0	0
91.84	186.394	91.84	191.394			-0.0375	0	0	0
92.36	189.717	92.36	191.612			-0.0325	0	0	0
92.88	195.911	92.88	187.943			-0.0275	0	0	0
93.4	193.356	93.4	179.99			-0.0225	0	0	0
93.92	181.777	93.92	175			-0.0175	0	0	0
94.44	177.635	94.44	180.105			-0.0125	0	0	0
94.96	177.718	94.96	186.129			-0.0075	0	0	0
95.48	176.872	95.48	179.227			-0.0025	0	0	0
96	177.572	96	177.055			0.0025	0	0	0
96.52	187.731	96.52	180.038			0.0075	0	0	0
97.04	187.594	97.04	184.044			0.0125	0	0	0
97.56	181	97.56	185.989			0.0175	0	0	0
98.08	180.67	98.08	179.362			0.0225	0	0	0
98.6	178.702	98.6	177.893			0.0275	0	0	0
99.12	177.282	99.12	184.718			0.0325	0	0	0
99.64	178.728	99.64	182			0.0375	0	0	0
100.16	175.687	100.16	179.81			0.0425	0	0	0
100.68	176.539	100.68	172.23			0.0475	0	0	0
101.2	180	101.2	166.605			0.0525	0	0	0
101.72	177.916	101.72	169.191			0.0575	0	0	0
102.24	174.171	102.24	175.512			0.0625	0	0	0
102.76	181.046	102.76	182.844			0.0675	0	0	0
103.28	189.565	103.28	181.148			0.0725	0	0	0
103.8	190.516	103.8	183.153			0.0775	0	0	0
104.32	197.004	104.32	183.498			0.0825	0	0	0
104.84	186.456	104.84	190.273			0.0875	0	0	0
105.36	189.768	105.36	186.96			0.0925	0	0	0
105.88	181	105.88	179.213			0.0975	0	0	0
106.4	182.316	106.4	185.894			0.103	0	0	0
106.92	184.189	106.92	179.224			0.108	0	0	0
107.44	178.489	107.44	178.533			0.113	0	0	0
107.96	176.492	107.96	179.696			0.118	0	0	0
108.48	175.749	108.48	172.498			0.123	0.023	0.015	0.016
109	178.246	109	179.754			0.128	0.024	0.018	0.022
109.52	176.818	109.52	178.03			0.133	0.034	0.022	0.023
110.04	174.103	110.04	177.172			0.138	0.026	0.02	0.03
110.56	186.051	110.56	180.915			0.143	0.038	0.034	0.033
111.08	181.367	111.08	172.4			0.148	0.047	0.025	0.045
111.6	176.461	111.6	179.993			0.153	0.038	0.045	0.038
112.12	180.984	112.12	187.016			0.158	0.058	0.035	0.038
112.64	188.743	112.64	178.128			0.163	0.051	0.045	0.056
113.16	179.891	113.16	180.225			0.168	0.086	0.04	0.061
113.68	177.533	113.68	178.161			0.173	0.086	0.047	0.081
114.2	181.689	114.2	189.285			0.178	0.079	0.065	0.101
114.72	179.364	114.72	177.719			0.183	0.098	0.09	0.086
115.24	185.666	115.24	183.576			0.188	0.138	0.075	0.105
115.76	179.331	115.76	183.059			0.193	0.159	0.108	0.13
116.28	186.958	116.28	185.541			0.198	0.18	0.111	0.143
116.8	183.618	116.8	179.588			0.203	0.239	0.144	0.152
117.32	183.737	117.32	176.56			0.208	0.285	0.151	0.201
117.84	175.405	117.84	173.227			0.213	0.322	0.168	0.227
118.36	177.8	118.36	180.6			0.218	0.435	0.205	0.269
118.88	181.4	118.88	176.001			0.223	0.529	0.28	0.335
119.4	181.03	119.4	179.803			0.228	0.807	0.298	0.496
119.92	176.115	119.92	179.195			0.233	1.14	0.351	0.579
120.44	187.245	120.44	179.61			0.238	1.69	0.448	0.793
120.96	180	120.96	178.384			0.243	2.19	0.539	0.993
121.48	178.291	121.48	179.24			0.248	3.08	0.667	1.4
122	175.188	122	176.761			0.253	4.2	0.91	1.84
122.52	191.493	122.52	179.247			0.258	5.38	1.02	2.33
123.04	185.378	123.04	177.511			0.263	6.67	1.16	2.66
123.56	185.697	123.56	183.069			0.268	7.7	1.32	3.1
124.08	181.843	124.08	179.184			0.273	8.85	1.48	3.51
124.6	188.334	124.6	180.37			0.278	9.35	1.55	3.9
125.12	182.65	125.12	180.167			0.283	9.46	1.6	3.86
125.64	188.342	125.64	173.474			0.288	8.96	1.59	3.65
126.16	181.913	126.16	181.278			0.293	8.24	1.54	3.46
126.68	185.082	126.68	184.614			0.298	7.16	1.39	3.12
127.2	179.369	127.2	175.631			0.303	5.94	1.22	2.7
127.72	174.516	127.72	181.742			0.308	4.82	1.18	2.23
128.24	185.819	128.24	177.628			0.313	3.54	1.01	1.84
128.76	186.974	128.76	185.897			0.318	2.67	0.959	1.66
129.28	194.012	129.28	187.469			0.323	2.1	0.885	1.29
129.8	185.538	129.8	177.615			0.328	1.56	0.75	1.11
130.32	185.649	130.32	184.457			0.333	1.26	0.762	1.02
130.84	175.18	130.84	181.82			0.338	1.05	0.743	0.953
131.36	175.638	131.36	178.645			0.343	0.983	0.732	0.944
131.88	178.142	131.88	171.062			0.348	0.918	0.717	0.896
132.4	195.546	132.4	184.091			0.353	0.869	0.755	0.929
132.92	188.638	132.92	179.819			0.358	0.91	0.707	0.93
133.44	186.27	133.44	179.182			0.363	0.851	0.699	0.915
133.96	182.818	133.96	180			0.368	0.871	0.707	0.893
134.48	181.266	134.48	178.899			0.373	0.905	0.689	0.909
135	180.01	135	175.827			0.378	0.893	0.693	0.91
135.52	189	135.52	182.707			0.383	0.855	0.667	0.984
136.04	188.632	136.04	177.92			0.388	0.852	0.712	0.921
136.56	187	136.56	181.628			0.393	0.886	0.615	0.922
137.08	188.67	137.08	181.299			0.398	0.895	0.635	0.941
137.6	194.122	137.6	185.498			0.403	0.884	0.663	0.916
138.12	186	138.12	179.75			0.408	0.839	0.656	0.914
138.64	185.621	138.64	182.431			0.413	0.829	0.662	0.875
139.16	183.243	139.16	178.675			0.418	0.804	0.671	0.849
139.68	179.615	139.68	176.08			0.423	0.793	0.607	0.832
140.2	180.534	140.2	186.856			0.428	0.79	0.645	0.839
140.72	191.195	140.72	178.584			0.433	0.737	0.628	0.792
141.24	189.237	141.24	178.632			0.438	0.794	0.631	0.83
141.76	179.579	141.76	171.763			0.443	0.754	0.677	0.796
142.28	187.6	142.28	183.6			0.448	0.806	0.664	0.807
142.8	190.598	142.8	185.8			0.453	0.806	0.708	0.849
143.32	180.259	143.32	184.593			0.458	0.872	0.734	0.953
143.84	189.078	143.84	185.064			0.463	1.02	0.776	1.05
144.36	174.62	144.36	189.278			0.468	1.13	0.86	1.1
144.88	178.684	144.88	176.263			0.473	1.27	0.951	1.31
145.4	184.147	145.4	182.28			0.478	1.62	1.02	1.5
145.92	181.856	145.92	181.652			0.483	2.01	1.31	1.94
146.44	183.699	146.44	165.036			0.488	2.46	1.52	2.24
146.96	177.042	146.96	176.435			0.493	3.07	1.88	2.86
147.48	171.994	147.48	176.671			0.498	3.86	2.25	3.49
148	180.348	148	174.471			0.503	4.67	2.74	4.14
148.52	185.677	148.52	179.391			0.508	5.54	3.16	4.96
149.04	186.852	149.04	169.297			0.513	6.07	3.44	5.45
149.56	183.699	149.56	175.137			0.518	6.62	3.8	6.05
150.08	185.064	150.08	168.532			0.523	6.98	3.99	6.31
150.6	181.047	150.6	169.145			0.528	7.16	3.97	6.55
151.12	179.208	151.12	176			0.533	6.87	3.69	6.17
151.64	180.327	151.64	178.187			0.538	6.57	3.57	5.94
152.16	173.732	152.16	182.773			0.543	5.73	3.12	5.42
152.68	181.761	152.68	175.498			0.548	5.08	2.73	4.65
153.2	188.485	153.2	174.505			0.553	4.13	2.27	4.05
153.72	182.714	153.72	174.2			0.558	3.4	1.9	3.1
154.24	180.571	154.24	172.403			0.563	2.62	1.59	2.54
154.76	182.876	154.76	182.531			0.568	2.08	1.18	1.92
155.28	178.069	155.28	181.862			0.573	1.53	1.02	1.47
155.8	180.728	155.8	176			0.578	1.17	0.812	1.12
156.32	181.108	156.32	175.723			0.583	0.926	0.667	0.979
156.84	184.843	156.84	177.809			0.588	0.779	0.643	0.843
157.36	184.454	157.36	183.868			0.593	0.644	0.557	0.714
157.88	182.032	157.88	183.016			0.598	0.626	0.515	0.655
158.4	193.759	158.4	187.414			0.603	0.555	0.483	0.604
158.92	198.594	158.92	188.377			0.608	0.54	0.49	0.632
159.44	202.696	159.44	196.396			0.613	0.574	0.51	0.603
159.96	208.39	159.96	205.048			0.618	0.64	0.489	0.615
160.48	210.412	160.48	214.482			0.623	0.599	0.51	0.59
161	225.575	161	221.894			0.628	0.61	0.532	0.578
161.52	246.797	161.52	234.314			0.633	0.626	0.526	0.593
162.04	267.321	162.04	260.386			0.638	0.605	0.474	0.641
162.56	298.843	162.56	284.89			0.643	0.694	0.468	0.6
163.08	305.316	163.08	299			0.648	0.706	0.564	0.597
163.6	274.605	163.6	284.403			0.653	0.776	0.589	0.647
164.12	258.717	164.12	248.092			0.658	0.809	0.538	0.647
164.64	235.796	164.64	231.959			0.663	0.819	0.58	0.695
165.16	221.061	165.16	225.061			0.668	0.884	0.667	0.723
165.68	215.587	165.68	213.848			0.673	0.925	0.619	0.74
166.2	216.894	166.2	207.082			0.678	0.932	0.7	0.739
166.72	206.517	166.72	202.371			0.683	0.956	0.622	0.733
167.24	204.375	167.24	201.874			0.688	0.953	0.67	0.738
167.76	201.59	167.76	201.894			0.693	0.954	0.616	0.733
168.28	190.224	168.28	193.448			0.698	0.849	0.64	0.697
168.8	180.217	168.8	178.913			0.703	0.818	0.593	0.711
169.32	179.795	169.32	184.205			0.708	0.773	0.579	0.622
169.84	181.808	169.84	180.576			0.713	0.685	0.575	0.654
170.36	181.769	170.36	174.948			0.718	0.659	0.531	0.598
170.88	180.834	170.88	172.417			0.723	0.603	0.461	0.576
171.4	178.612	171.4	173.424			0.728	0.58	0.503	0.574
171.92	181.71	171.92	175.285			0.733	0.536	0.49	0.557
172.44	186.376	172.44	173.972			0.738	0.488	0.505	0.582
172.96	178.561	172.96	172.197			0.743	0.483	0.47	0.512
173.48	178	173.48	177.231			0.748	0.496	0.419	0.569
174	178	174	177.735			0.753	0.485	0.486	0.514
174.52	180.299	174.52	175			0.758	0.453	0.446	0.562
175.04	181.133	175.04	173.6			0.763	0.492	0.469	0.572
175.56	177.579	175.56	172			0.768	0.509	0.491	0.583
176.08	178.404	176.08	172.481			0.773	0.545	0.502	0.607
176.6	178.073	176.6	177.391			0.778	0.537	0.525	0.611
177.12	177.97	177.12	182.99			0.783	0.55	0.529	0.61
177.64	184.516	177.64	175.462			0.788	0.596	0.521	0.658
178.16	176.791	178.16	169.038			0.793	0.561	0.522	0.645
178.68	171.168	178.68	175.652			0.798	0.572	0.488	0.685
179.2	178.621	179.2	171.088			0.803	0.552	0.51	0.692
179.72	181.532	179.72	169.912			0.808	0.555	0.545	0.612
180.24	182.539	180.24	176			0.813	0.56	0.515	0.658
180.76	180.266	180.76	174.907			0.818	0.561	0.529	0.646
181.28	178	181.28	170.674			0.823	0.569	0.513	0.587
181.8	179.124	181.8	173.62			0.828	0.502	0.494	0.611
182.32	177.721	182.32	175.721			0.833	0.559	0.468	0.59
182.84	175.423	182.84	172.845			0.838	0.501	0.462	0.557
183.36	178.512	183.36	171.415			0.843	0.526	0.461	0.539
183.88	178.034	183.88	169.22			0.848	0.452	0.434	0.529
184.4	174.197	184.4	171.607			0.853	0.487	0.461	0.576
184.92	177.873	184.92	170.954			0.858	0.501	0.454	0.557
185.44	177.914	185.44	172.703			0.863	0.478	0.442	0.498
185.96	173.499	185.96	175			0.868	0.451	0.441	0.542
186.48	174.534	186.48	176.267			0.873	0.512	0.458	0.542
187	175.358	187	171.866			0.878	0.534	0.43	0.598
187.52	172.4	187.52	168.35			0.883	0.559	0.467	0.598
188.04	178.241	188.04	166.025			0.888	0.69	0.52	0.659
188.56	175.333	188.56	176.334			0.893	0.67	0.506	0.742
189.08	175.376	189.08	167.146			0.898	0.755	0.567	0.835
189.6	181.119	189.6	168.924			0.903	0.846	0.619	0.906
190.12	177.429	190.12	171.607			0.908	0.915	0.671	1.03
190.64	180.64	190.64	167.475			0.913	1.01	0.689	1.12
191.16	174.436	191.16	173.85			0.918	1.12	0.733	1.24
191.68	173.167	191.68	165.442			0.923	1.26	0.797	1.29
192.2	178.387	192.2	169.043			0.928	1.22	0.776	1.33
192.72	174.82	192.72	173.48			0.933	1.34	0.814	1.33
193.24	178.242	193.24	168.758			0.938	1.28	0.803	1.37
193.76	176.969	193.76	169.274			0.943	1.24	0.805	1.39
194.28	176	194.28	170			0.948	1.19	0.719	1.38
194.8	175.22	194.8	173.9			0.953	1.16	0.692	1.26
195.32	175.789	195.32	174.211			0.958	1.07	0.659	1.15
195.84	183.983	195.84	171.605			0.963	0.96	0.578	1.07
196.36	176.309	196.36	181.498			0.968	0.903	0.569	0.941
196.88	171.549	196.88	175.014			0.973	0.863	0.54	0.896
197.4	174.319	197.4	175.489			0.978	0.702	0.506	0.825
197.92	184.237	197.92	178.519			0.983	0.693	0.485	0.759
198.44	177.508	198.44	185.794			0.988	0.567	0.433	0.748
198.96	179.435	198.96	176.696			0.993	0.583	0.456	0.616
199.48	174.79	199.48	174.132			0.998	0.518	0.472	0.59
200	179.289	200	162.54			1	0.52	0.457	0.575
--	--	--	--			1.01	0.488	0.437	0.514
--	--	--	--			1.01	0.506	0.423	0.547
--	--	--	--			1.02	0.483	0.421	0.528
--	--	--	--			1.02	0.508	0.422	0.496
--	--	--	--			1.03	0.523	0.418	0.495
--	--	--	--			1.03	0.454	0.439	0.519
--	--	--	--			1.04	0.499	0.351	0.523
--	--	--	--			1.04	0.478	0.406	0.47
--	--	--	--			1.05	0.457	0.419	0.481
--	--	--	--			1.05	0.428	0.346	0.463
--	--	--	--			1.06	0.435	0.388	0.444
--	--	--	--			1.06	0.424	0.42	0.446
--	--	--	--			1.07	0.426	0.373	0.487
--	--	--	--			1.07	0.402	0.371	0.416
--	--	--	--			1.08	0.407	0.359	0.41
--	--	--	--			1.08	0.396	0.388	0.434
--	--	--	--			1.09	0.379	0.358	0.441
--	--	--	--			1.09	0.383	0.391	0.454
--	--	--	--			1.1	0.38	0.377	0.424
		--	--			1.1	0.37	0.365	0.419
						1.11	0.317	0.328	0.411
						1.11	0.361	0.36	0.397
						1.12	0.344	0.362	0.423
						1.12	0.368	0.353	0.416
						1.13	0.378	0.346	0.4
						1.13	0.345	0.316	0.447
						1.14	0.338	0.344	0.378
						1.14	0.353	0.384	0.394
						1.15	0.385	0.365	0.422
						1.15	0.371	0.377	0.429
						1.16	0.352	0.366	0.427
						1.16	0.358	0.379	0.471
						1.17	0.389	0.409	0.463
						1.17	0.418	0.396	0.504
						1.18	0.41	0.402	0.463
						1.18	0.443	0.429	0.552
						1.19	0.483	0.452	0.545
						1.19	0.501	0.461	0.593
						1.2	0.502	0.502	0.569
						1.2	0.534	0.453	0.572
						1.21	0.473	0.487	0.591
						1.21	0.539	0.5	0.612
						1.22	0.501	0.464	0.615
						1.22	0.506	0.458	0.65
						1.23	0.501	0.477	0.592
						1.23	0.498	0.465	0.586
						1.24	0.522	0.451	0.564
						1.24	0.512	0.464	0.639
						1.25	0.485	0.48	0.54
						1.25	0.424	0.435	0.535
						1.26	0.43	0.451	0.543
						1.26	0.448	0.451	0.543
						1.27	0.439	0.419	0.527
						1.27	0.419	0.376	0.527
						1.28	0.419	0.38	0.499
						1.28	0.395	0.414	0.483
						1.29	0.386	0.418	0.476
						1.29	0.355	0.386	0.496
						1.3	0.469	0.398	0.509
						1.3	0.427	0.418	0.518
						1.31	0.469	0.453	0.553
						1.31	0.574	0.478	0.597
						1.32	0.606	0.564	0.703
						1.32	0.723	0.63	0.915
						1.33	0.762	0.778	1.02
						1.33	0.938	0.939	1.29
						1.34	1.17	1.1	1.48
						1.34	1.38	1.34	1.76
						1.35	1.62	1.45	2.19
						1.35	1.97	1.75	2.54
						1.36	2.22	2.04	2.9
						1.36	2.5	2.27	3.27
						1.37	2.67	2.51	3.55
						1.37	3.01	2.74	3.83
						1.38	3.24	2.98	4.16
						1.38	3.28	3.07	4.29
						1.39	3.44	3.16	4.44
						1.39	3.47	3.29	4.45
						1.4	3.42	3.17	4.45
						1.4	3.41	3.07	4.38
						1.41	3.21	2.99	4.27
						1.41	3.04	2.79	3.98
						1.42	2.73	2.64	3.66
						1.42	2.64	2.43	3.38
						1.43	2.35	2.28	3.02
						1.43	2.2	2.07	2.79
						1.44	1.96	1.84	2.49
						1.44	1.67	1.62	2.13
						1.45	1.56	1.44	1.96
						1.45	1.35	1.34	1.77
						1.46	1.23	1.06	1.52
						1.46	1.07	0.992	1.32
						1.47	0.905	0.923	1.21
						1.47	0.766	0.778	1.03
						1.48	0.745	0.73	0.942
						1.48	0.676	0.699	0.906
						1.49	0.612	0.637	0.792
						1.49	0.574	0.655	0.756
						1.5	0.557	0.578	0.713
						1.5	0.543	0.558	0.631
						1.51	0.533	0.515	0.615
						1.51	0.517	0.556	0.631
						1.52	0.473	0.507	0.555
						1.52	0.48	0.517	0.606
						1.53	0.455	0.489	0.584
						1.53	0.438	0.481	0.561
						1.54	0.419	0.504	0.573
						1.54	0.406	0.47	0.564
						1.55	0.416	0.472	0.5
						1.55	0.455	0.439	0.541
						1.56	0.38	0.472	0.494
						1.56	0.417	0.492	0.478
						1.57	0.402	0.433	0.509
						1.57	0.36	0.413	0.507
						1.58	0.388	0.445	0.487
						1.58	0.398	0.421	0.468
						1.59	0.393	0.45	0.516
						1.59	0.396	0.445	0.479
						1.6	0.365	0.399	0.499
						1.6	0.372	0.429	0.514
						1.61	0.4	0.429	0.48
						1.61	0.356	0.387	0.475
						1.62	0.376	0.398	0.462
						1.62	0.342	0.39	0.448
						1.63	0.337	0.414	0.519
						1.63	0.378	0.422	0.428
						1.64	0.343	0.452	0.456
						1.64	0.362	0.405	0.447
						1.65	0.376	0.397	0.458
						1.65	0.378	0.433	0.518
						1.66	0.452	0.45	0.5
						1.66	0.51	0.444	0.563
						1.67	0.508	0.54	0.626
						1.67	0.556	0.491	0.669
						1.68	0.666	0.552	0.836
						1.68	0.818	0.621	0.95
						1.69	0.901	0.718	1.14
						1.69	1.08	0.764	1.37
						1.7	1.25	0.952	1.68
						1.7	1.47	1.03	1.88
						1.71	1.75	1.13	2.15
						1.71	1.99	1.31	2.48
						1.72	2.16	1.52	2.79
						1.72	2.42	1.56	3.12
						1.73	2.72	1.68	3.34
						1.73	2.85	1.91	3.57
						1.74	2.9	1.9	3.68
						1.74	2.89	1.95	3.66
						1.75	2.8	2.01	3.77
						1.75	2.9	1.88	3.73
						1.76	2.75	1.79	3.57
						1.76	2.65	1.62	3.3
						1.77	2.42	1.6	3.08
						1.77	2.09	1.49	2.75
						1.78	1.84	1.37	2.46
						1.78	1.64	1.15	2.16
						1.79	1.46	1.07	1.85
						1.79	1.23	0.909	1.59
						1.8	1.07	0.832	1.27
						1.8	0.888	0.735	1.11
						1.81	0.814	0.634	0.89
						1.81	0.69	0.564	0.812
						1.82	0.608	0.529	0.697
						1.82	0.527	0.495	0.711
						1.83	0.534	0.456	0.668
						1.83	0.516	0.468	0.617
						1.84	0.516	0.491	0.665
						1.84	0.526	0.482	0.622
						1.85	0.533	0.534	0.625
						1.85	0.545	0.53	0.701
						1.86	0.589	0.569	0.708
						1.86	0.589	0.613	0.709
						1.87	0.646	0.692	0.766
						1.87	0.631	0.652	0.764
						1.88	0.633	0.71	0.781
						1.88	0.684	0.689	0.793
						1.89	0.709	0.726	0.798
						1.89	0.682	0.719	0.832
						1.9	0.702	0.768	0.85
						1.9	0.684	0.676	0.868
						1.91	0.695	0.77	0.787
						1.91	0.711	0.675	0.793
						1.92	0.604	0.683	0.763
						1.92	0.591	0.636	0.69
						1.93	0.595	0.609	0.697
						1.93	0.546	0.607	0.678
						1.94	0.489	0.558	0.606
						1.94	0.508	0.483	0.553
						1.95	0.422	0.474	0.506
						1.95	0.371	0.447	0.465
						1.96	0.378	0.416	0.44
						1.96	0.319	0.39	0.419
						1.97	0.333	0.322	0.368
						1.97	0.319	0.339	0.377
						1.98	0.281	0.286	0.341
						1.98	0.276	0.281	0.317
						1.99	0.273	0.309	0.343
						1.99	0.279	0.328	0.331
						2	0.274	0.283	0.319
						2	0.282	0.292	0.334
						2.01	0.263	0.258	0.314
						2.01	0.27	0.278	0.292
						2.02	0.248	0.285	0.299
						2.02	0.263	0.299	0.307
						2.03	0.24	0.263	0.304
						2.03	0.246	0.262	0.309
						2.04	0.251	0.269	0.316
						2.04	0.23	0.275	0.299
						2.05	0.239	0.272	0.313
						2.05	0.249	0.258	0.286
						2.06	0.244	0.268	0.342
						2.06	0.177	0.244	0.298
						2.07	0.241	0.253	0.285
						2.07	0.235	0.246	0.276
						2.08	0.224	0.227	0.304
						2.08	0.215	0.225	0.254
						2.09	0.203	0.244	0.288
						2.09	0.21	0.233	0.256
						2.1	0.244	0.262	0.282
						2.1	0.208	0.228	0.271
						2.11	0.208	0.263	0.276
						2.11	0.22	0.247	0.256
						2.12	0.24	0.266	0.284
						2.12	0.248	0.259	0.269
						2.13	0.224	0.244	0.282
						2.13	0.232	0.228	0.253
						2.14	0.224	0.251	0.249
						2.14	0.217	0.237	0.266
						2.15	0.211	0.23	0.296
						2.15	0.225	0.245	0.268
						2.16	0.244	0.232	0.284
						2.16	0.195	0.254	0.278
						2.17	0.219	0.247	0.269
						2.17	0.237	0.286	0.289
						2.18	0.22	0.27	0.285
						2.18	0.241	0.255	0.269
						2.19	0.219	0.294	0.303
						2.19	0.266	0.264	0.318
						2.2	0.245	0.309	0.281
						2.2	0.273	0.284	0.323
						2.21	0.273	0.294	0.342
						2.21	0.289	0.299	0.308
						2.22	0.288	0.321	0.324
						2.22	0.312	0.314	0.355
						2.23	0.29	0.336	0.378
						2.23	0.287	0.333	0.37
						2.24	0.308	0.329	0.387
						2.24	0.309	0.352	0.366
						2.25	0.293	0.313	0.379
						2.25	0.321	0.37	0.365
						2.26	0.346	0.338	0.412
						2.26	0.326	0.365	0.359
						2.27	0.354	0.323	0.398
						2.27	0.36	0.299	0.395
						2.28	0.344	0.318	0.403
						2.28	0.308	0.305	0.419
						2.29	0.31	0.332	0.399
						2.29	0.312	0.286	0.356
						2.3	0.31	0.334	0.356
						2.3	0.296	0.33	0.337
						2.31	0.342	0.354	0.384
						2.31	0.314	0.329	0.421
						2.32	0.337	0.345	0.403
						2.32	0.352	0.378	0.454
						2.33	0.419	0.435	0.493
						2.33	0.481	0.479	0.573
						2.34	0.561	0.545	0.63
						2.34	0.587	0.676	0.747
						2.35	0.756	0.824	0.891
						2.35	0.912	0.992	1.13
						2.36	1.13	1.15	1.36
						2.36	1.38	1.43	1.64
						2.37	1.65	1.83	1.99
						2.37	2.04	2.14	2.48
						2.38	2.44	2.53	2.78
						2.38	2.86	3.09	3.39
						2.39	3.29	3.42	4.05
						2.39	3.81	4.05	4.53
						2.4	4.23	4.55	4.99
						2.4	4.8	5.03	5.98
						2.41	5.23	5.76	6.29
						2.41	5.65	5.84	6.93
						2.42	6.13	6.48	7.27
						2.42	6.32	6.83	7.67
						2.43	6.6	7.05	8.07
						2.43	6.8	7.14	8
						2.44	6.74	7.3	8.02
						2.44	6.64	7.02	7.97
						2.45	6.43	6.95	7.72
						2.45	6.17	6.75	7.39
						2.46	5.93	6.45	7.12
						2.46	5.54	6.16	6.77
						2.47	5.51	5.87	6.41
						2.47	5.06	5.4	5.99
						2.48	4.75	5.18	5.82
						2.48	4.51	4.89	5.45
						2.49	4.28	4.84	5.32
						2.49	4.29	4.64	5.08
						2.5	4.21	4.58	5.05
						2.5	4.2	4.6	5.09
						2.51	4.27	4.58	5.12
						2.51	4.34	4.63	5.2
						2.52	4.23	4.58	5.14
						2.52	4.21	4.71	5.2
						2.53	4.36	4.69	5.17
						2.53	4.33	4.68	5.23
						2.54	4.2	4.57	5.16
						2.54	4.12	4.42	5.2
						2.55	4.07	4.44	4.81
						2.55	3.94	4.14	4.7
						2.56	3.45	3.96	4.29
						2.56	3.29	3.72	4.18
						2.57	2.97	3.44	3.79
						2.57	2.74	2.99	3.29
						2.58	2.48	2.67	3.01
						2.58	2.18	2.45	2.66
						2.59	1.95	2.1	2.26
						2.59	1.6	1.94	2.02
						2.6	1.41	1.64	1.82
						2.6	1.22	1.45	1.52
						2.61	1.03	1.23	1.32
						2.61	0.835	1.01	1.07
						2.62	0.758	0.883	0.873
						2.62	0.638	0.755	0.784
						2.63	0.565	0.658	0.679
						2.63	0.488	0.547	0.602
						2.64	0.484	0.528	0.556
						2.64	0.422	0.49	0.488
						2.65	0.365	0.399	0.477
						2.65	0.363	0.405	0.444
						2.66	0.314	0.39	0.39
						2.66	0.324	0.387	0.423
						2.67	0.327	0.374	0.373
						2.67	0.346	0.356	0.424
						2.68	0.343	0.378	0.448
						2.68	0.354	0.378	0.435
						2.69	0.348	0.382	0.492
						2.69	0.408	0.411	0.469
						2.7	0.382	0.439	0.49
						2.7	0.449	0.487	0.511
						2.71	0.458	0.484	0.577
						2.71	0.438	0.538	0.633
						2.72	0.485	0.566	0.597
						2.72	0.545	0.588	0.623
						2.73	0.555	0.581	0.65
						2.73	0.572	0.569	0.694
						2.74	0.583	0.637	0.682
						2.74	0.55	0.673	0.672
						2.75	0.625	0.634	0.706
						2.75	0.583	0.635	0.625
						2.76	0.634	0.629	0.714
						2.76	0.543	0.595	0.697
						2.77	0.552	0.589	0.673
						2.77	0.501	0.564	0.65
						2.78	0.518	0.531	0.622
						2.78	0.415	0.559	0.604
						2.79	0.447	0.506	0.539
						2.79	0.371	0.454	0.547
						2.8	0.366	0.429	0.485
						2.8	0.338	0.399	0.419
						2.81	0.355	0.363	0.424
						2.81	0.317	0.316	0.375
						2.82	0.298	0.296	0.367
						2.82	0.254	0.298	0.308
						2.83	0.289	0.264	0.322
						2.83	0.222	0.252	0.295
						2.84	0.189	0.265	0.286
						2.84	0.201	0.24	0.276
						2.85	0.2	0.202	0.244
						2.85	0.191	0.219	0.23
						2.86	0.179	0.211	0.249
						2.86	0.206	0.203	0.23
						2.87	0.177	0.211	0.214
						2.87	0.177	0.186	0.236
						2.88	0.185	0.186	0.202
						2.88	0.166	0.198	0.203
						2.89	0.203	0.163	0.195
						2.89	0.173	0.195	0.191
						2.9	0.179	0.199	0.21
						2.9	0.174	0.176	0.185
						2.91	0.159	0.198	0.199
						2.91	0.165	0.183	0.207
						2.92	0.164	0.192	0.183
						2.92	0.145	0.191	0.19
						2.93	0.18	0.2	0.229
						2.93	0.17	0.203	0.206
						2.94	0.175	0.191	0.198
						2.94	0.169	0.186	0.196
						2.95	0.169	0.211	0.251
						2.95	0.168	0.181	0.231
						2.96	0.151	0.2	0.249
						2.96	0.176	0.202	0.242
						2.97	0.183	0.205	0.207
						2.97	0.189	0.211	0.215
						2.98	0.192	0.219	0.259
						2.98	0.185	0.205	0.248
						2.99	0.216	0.219	0.243
						2.99	0.189	0.244	0.241
						3	0.165	0.218	0.239
						3	0.192	0.205	0.24
						3.01	0.203	0.221	0.258
						3.01	0.174	0.193	0.267
						3.02	0.21	0.225	0.231
						3.02	0.201	0.211	0.25
						3.03	0.2	0.242	0.232
						3.03	0.202	0.209	0.223
						3.04	0.193	0.229	0.253
						3.04	0.205	0.232	0.251
						3.05	0.21	0.214	0.271
						3.05	0.179	0.219	0.249
						3.06	0.195	0.232	0.244
						3.06	0.199	0.217	0.23
						3.07	0.193	0.238	0.254
						3.07	0.177	0.205	0.243
						3.08	0.183	0.224	0.248
						3.08	0.182	0.213	0.214
						3.09	0.198	0.229	0.252
						3.09	0.203	0.218	0.25
						3.1	0.177	0.21	0.233
						3.1	0.209	0.238	0.261
						3.11	0.206	0.234	0.231
						3.11	0.205	0.214	0.242
						3.12	0.196	0.242	0.264
						3.12	0.237	0.266	0.252
						3.13	0.215	0.248	0.288
						3.13	0.243	0.264	0.27
						3.14	0.231	0.247	0.289
						3.14	0.231	0.272	0.302
						3.15	0.237	0.255	0.311
						3.15	0.272	0.288	0.293
						3.16	0.256	0.295	0.306
						3.16	0.275	0.284	0.317
						3.17	0.248	0.305	0.314
						3.17	0.288	0.302	0.339
						3.18	0.254	0.313	0.367
						3.18	0.311	0.319	0.359
						3.19	0.254	0.316	0.341
						3.19	0.278	0.318	0.363
						3.2	0.281	0.344	0.375
						3.2	0.265	0.316	0.381
						3.21	0.297	0.339	0.365
						3.21	0.3	0.325	0.361
						3.22	0.337	0.334	0.341
						3.22	0.32	0.321	0.369
						3.23	0.304	0.294	0.367
						3.23	0.282	0.318	0.356
						3.24	0.264	0.325	0.34
						3.24	0.288	0.31	0.368
						3.25	0.281	0.309	0.345
						3.25	0.299	0.295	0.339
						3.26	0.291	0.288	0.3
						3.26	0.27	0.308	0.32
						3.27	0.273	0.313	0.32
						3.27	0.249	0.277	0.29
						3.28	0.242	0.291	0.315
						3.28	0.265	0.271	0.276
						3.29	0.28	0.256	0.294
						3.29	0.263	0.275	0.28
						3.3	0.277	0.226	0.33
						3.3	0.258	0.253	0.248
						3.31	0.243	0.213	0.24
						3.31	0.251	0.225	0.269
						3.32	0.254	0.222	0.274
						3.32	0.233	0.245	0.24
						3.33	0.251	0.217	0.269
						3.33	0.251	0.224	0.237
						3.34	0.266	0.234	0.257
						3.34	0.244	0.211	0.23
						3.35	0.241	0.207	0.239
						3.35	0.237	0.193	0.215
						3.36	0.242	0.184	0.203
						3.36	0.25	0.195	0.246
						3.37	0.219	0.185	0.215
						3.37	0.212	0.212	0.218
						3.38	0.211	0.184	0.209
						3.38	0.191	0.195	0.22
						3.39	0.189	0.179	0.232
						3.39	0.184	0.211	0.222
						3.4	0.179	0.196	0.192
						3.4	0.169	0.197	0.176
						3.41	0.159	0.196	0.217
						3.41	0.166	0.193	0.181
						3.42	0.182	0.18	0.219
						3.42	0.13	0.174	0.215
						3.43	0.187	0.202	0.192
						3.43	0.155	0.204	0.195
						3.44	0.175	0.202	0.211
						3.44	0.176	0.172	0.195
						3.45	0.159	0.152	0.183
						3.45	0.152	0.173	0.195
						3.46	0.186	0.174	0.18
						3.46	0.146	0.17	0.186
						3.47	0.148	0.173	0.203
						3.47	0.152	0.217	0.183
						3.48	0.128	0.171	0.229
						3.48	0.155	0.184	0.216
						3.49	0.136	0.178	0.191
						3.49	0.161	0.182	0.227
						3.5	0.182	0.166	0.179
						3.5	0.167	0.156	0.202
						3.51	0.149	0.178	0.198
						3.51	0.154	0.198	0.172
						3.52	0.156	0.191	0.198
						3.52	0.158	0.195	0.2
						3.53	0.158	0.179	0.191
						3.53	0.147	0.171	0.189
						3.54	0.154	0.174	0.178
						3.54	0.154	0.207	0.197
						3.55	0.169	0.196	0.226
						3.55	0.155	0.174	0.202
						3.56	0.157	0.191	0.194
						3.56	0.164	0.225	0.204
						3.57	0.162	0.169	0.189
						3.57	0.157	0.167	0.214
						3.58	0.148	0.178	0.194
						3.58	0.171	0.188	0.201
						3.59	0.156	0.192	0.204
						3.59	0.16	0.17	0.229
						3.6	0.19	0.185	0.191
						3.6	0.195	0.193	0.187
						3.61	0.17	0.199	0.168
						3.61	0.181	0.17	0.185
						3.62	0.179	0.191	0.231
						3.62	0.179	0.191	0.177
						3.63	0.181	0.177	0.188
						3.63	0.164	0.195	0.211
						3.64	0.19	0.171	0.218
						3.64	0.175	0.151	0.222
						3.65	0.174	0.198	0.221
						3.65	0.17	0.207	0.211
						3.66	0.154	0.187	0.234
						3.66	0.183	0.21	0.216
						3.67	0.151	0.193	0.204
						3.67	0.175	0.184	0.228
						3.68	0.186	0.191	0.233
						3.68	0.165	0.197	0.223
						3.69	0.191	0.207	0.274
						3.69	0.175	0.229	0.21
						3.7	0.195	0.193	0.237
						3.7	0.194	0.182	0.221
						3.71	0.177	0.195	0.212
						3.71	0.189	0.212	0.209
						3.72	0.187	0.176	0.228
						3.72	0.201	0.165	0.207
						3.73	0.196	0.171	0.206
						3.73	0.183	0.182	0.236
						3.74	0.165	0.193	0.192
						3.74	0.174	0.21	0.217
						3.75	0.167	0.189	0.213
						3.75	0.171	0.191	0.219
						3.76	0.15	0.158	0.219
						3.76	0.18	0.205	0.208
						3.77	0.132	0.166	0.193
						3.77	0.144	0.186	0.214
						3.78	0.157	0.186	0.19
						3.78	0.15	0.175	0.165
						3.79	0.151	0.178	0.199
						3.79	0.128	0.185	0.199
						3.8	0.162	0.167	0.199
						3.8	0.162	0.189	0.196
						3.81	0.132	0.157	0.2
						3.81	0.148	0.144	0.177
						3.82	0.146	0.169	0.192
						3.82	0.14	0.172	0.184
						3.83	0.142	0.168	0.187
						3.83	0.144	0.194	0.2
						3.84	0.158	0.196	0.196
						3.84	0.145	0.172	0.183
						3.85	0.168	0.168	0.188
						3.85	0.139	0.157	0.183
						3.86	0.151	0.176	0.191
						3.86	0.16	0.18	0.196
						3.87	0.166	0.174	0.185
						3.87	0.164	0.167	0.184
						3.88	0.16	0.175	0.197
						3.88	0.149	0.175	0.205
						3.89	0.175	0.185	0.179
						3.89	0.167	0.161	0.197
						3.9	0.145	0.169	0.193
						3.9	0.172	0.174	0.189
						3.91	0.155	0.17	0.203
						3.91	0.156	0.192	0.192
						3.92	0.177	0.168	0.189
						3.92	0.163	0.178	0.184
						3.93	0.155	0.177	0.216
						3.93	0.16	0.177	0.168
						3.94	0.146	0.177	0.175
						3.94	0.158	0.174	0.205
						3.95	0.163	0.185	0.201
						3.95	0.15	0.171	0.194
						3.96	0.171	0.194	0.214
						3.96	0.126	0.183	0.195
						3.97	0.132	0.174	0.189
						3.97	0.159	0.154	0.173
						3.98	0.166	0.16	0.197
						3.98	0.178	0.187	0.184
						3.99	0.156	0.168	0.195
						3.99	0.154	0.184	0.184
						4	0.138	0.186	0.194
						4	0.161	0.175	0.178
						4.01	0.159	0.166	0.172
						4.01	0.139	0.197	0.175
						4.02	0.155	0.186	0.202
						4.02	0.152	0.169	0.186
						4.03	0.133	0.176	0.192
						4.03	0.134	0.174	0.182
						4.04	0.124	0.179	0.193
						4.04	0.163	0.149	0.203
						4.05	0.143	0.192	0.18
						4.05	0.135	0.187	0.17
						4.06	0.129	0.172	0.179
						4.06	0.167	0.216	0.191
						4.07	0.128	0.155	0.184
						4.07	0.136	0.168	0.165
						4.08	0.132	0.183	0.187
						4.08	0.114	0.176	0.161
						4.09	0.141	0.172	0.181
						4.09	0.144	0.186	0.182
						4.1	0.114	0.182	0.149
						4.1	0.133	0.177	0.176
						4.11	0.131	0.171	0.186
						4.11	0.132	0.166	0.187
						4.12	0.126	0.178	0.177
						4.12	0.131	0.175	0.182
						4.13	0.136	0.165	0.177
						4.13	0.136	0.158	0.185
						4.14	0.135	0.17	0.173
						4.14	0.137	0.178	0.165
						4.15	0.14	0.153	0.161
						4.15	0.12	0.17	0.162
						4.16	0.121	0.186	0.192
						4.16	0.137	0.189	0.186
						4.17	0.13	0.151	0.148
						4.17	0.139	0.189	0.17
						4.18	0.139	0.184	0.166
						4.18	0.124	0.16	0.179
						4.19	0.134	0.182	0.187
						4.19	0.14	0.183	0.174
						4.2	0.133	0.165	0.175
						4.2	0.139	0.174	0.183
						4.21	0.147	0.183	0.162
						4.21	0.117	0.195	0.187
						4.22	0.154	0.18	0.179
						4.22	0.127	0.169	0.182
						4.23	0.151	0.18	0.174
						4.23	0.129	0.18	0.17
						4.24	0.129	0.157	0.179
						4.24	0.127	0.153	0.167
						4.25	0.116	0.182	0.15
						4.25	0.144	0.142	0.176
						4.26	0.13	0.16	0.195
						4.26	0.14	0.187	0.184
						4.27	0.15	0.178	0.14
						4.27	0.14	0.178	0.173
						4.28	0.126	0.176	0.158
						4.28	0.142	0.215	0.162
						4.29	0.132	0.158	0.173
						4.29	0.134	0.166	0.181
						4.3	0.138	0.168	0.178
						4.3	0.126	0.161	0.183
						4.31	0.136	0.197	0.171
						4.31	0.126	0.159	0.163
						4.32	0.151	0.189	0.158
						4.32	0.119	0.151	0.163
						4.33	0.148	0.172	0.172
						4.33	0.146	0.182	0.169
						4.34	0.115	0.171	0.182
						4.34	0.141	0.163	0.2
						4.35	0.144	0.166	0.178
						4.35	0.115	0.189	0.165
						4.36	0.13	0.156	0.175
						4.36	0.13	0.149	0.153
						4.37	0.116	0.136	0.184
						4.37	0.136	0.17	0.154
						4.38	0.136	0.165	0.176
						4.38	0.14	0.152	0.21
						4.39	0.146	0.173	0.156
						4.39	0.142	0.174	0.182
						4.4	0.104	0.185	0.16
						4.4	0.118	0.157	0.165
						4.41	0.135	0.199	0.156
						4.41	0.137	0.169	0.182
						4.42	0.154	0.184	0.163
						4.42	0.14	0.155	0.165
						4.43	0.142	0.185	0.184
						4.43	0.14	0.176	0.184
						4.44	0.131	0.177	0.167
						4.44	0.127	0.166	0.172
						4.45	0.137	0.18	0.164
						4.45	0.138	0.162	0.19
						4.46	0.127	0.174	0.167
						4.46	0.132	0.162	0.165
						4.47	0.153	0.173	0.162
						4.47	0.126	0.171	0.166
						4.48	0.121	0.193	0.17
						4.48	0.139	0.143	0.162
						4.49	0.135	0.179	0.149
						4.49	0.134	0.158	0.172
						4.5	0.107	0.169	0.169
						4.5	0.131	0.17	0.144
						4.51	0.127	0.195	0.189
						4.51	0.135	0.189	0.172
						4.52	0.14	0.16	0.183
						4.52	0.131	0.176	0.165
						4.53	0.121	0.168	0.171
						4.53	0.13	0.18	0.183
						4.54	0.122	0.169	0.182
						4.54	0.131	0.197	0.183
						4.55	0.129	0.167	0.163
						4.55	0.132	0.182	0.179
						4.56	0.117	0.164	0.16
						4.56	0.148	0.156	0.151
						4.57	0.134	0.182	0.175
						4.57	0.141	0.169	0.172
						4.58	0.107	0.17	0.164
						4.58	0.14	0.19	0.148
						4.59	0.125	0.159	0.163
						4.59	0.138	0.193	0.17
						4.6	0.135	0.171	0.18
						4.6	0.128	0.17	0.149
						4.61	0.119	0.153	0.181
						4.61	0.152	0.166	0.187
						4.62	0.13	0.19	0.16
						4.62	0.098	0.156	0.173
						4.63	0.121	0.153	0.147
						4.63	0.123	0.165	0.168
						4.64	0.13	0.177	0.179
						4.64	0.132	0.192	0.176
						4.65	0.13	0.162	0.162
						4.65	0.142	0.158	0.199
						4.66	0.126	0.187	0.174
						4.66	0.143	0.166	0.189
						4.67	0.112	0.191	0.151
						4.67	0.131	0.201	0.177
						4.68	0.122	0.162	0.198
						4.68	0.133	0.176	0.168
						4.69	0.123	0.17	0.166
						4.69	0.13	0.151	0.141
						4.7	0.135	0.159	0.159
						4.7	0.13	0.189	0.159
						4.71	0.148	0.166	0.173
						4.71	0.114	0.152	0.155
						4.72	0.12	0.161	0.164
						4.72	0.126	0.172	0.16
						4.73	0.129	0.175	0.154
						4.73	0.143	0.163	0.159
						4.74	0.129	0.164	0.163
						4.74	0.148	0.181	0.159
						4.75	0.114	0.166	0.156
						4.75	0.14	0.176	0.155
						4.76	0.122	0.161	0.165
						4.76	0.116	0.171	0.18
						4.77	0.124	0.143	0.169
						4.77	0.137	0.179	0.156
						4.78	0.139	0.16	0.17
						4.78	0.114	0.171	0.173
						4.79	0.128	0.164	0.163
						4.79	0.127	0.18	0.184
						4.8	0.121	0.181	0.156
						4.8	0.123	0.151	0.151
						4.81	0.125	0.175	0.147
						4.81	0.132	0.167	0.183
						4.82	0.11	0.156	0.195
						4.82	0.093	0.155	0.16
						4.83	0.138	0.171	0.163
						4.83	0.119	0.182	0.165
						4.84	0.131	0.148	0.165
						4.84	0.12	0.167	0.142
						4.85	0.149	0.156	0.168
						4.85	0.108	0.191	0.167
						4.86	0.13	0.194	0.145
						4.86	0.13	0.177	0.15
						4.87	0.119	0.165	0.183
						4.87	0.124	0.163	0.182
						4.88	0.117	0.157	0.141
						4.88	0.111	0.172	0.173
						4.89	0.136	0.174	0.15
						4.89	0.122	0.169	0.174
						4.9	0.124	0.165	0.182
						4.9	0.137	0.169	0.16
						4.91	0.108	0.16	0.169
						4.91	0.128	0.182	0.153
						4.92	0.116	0.15	0.166
						4.92	0.131	0.194	0.168
						4.93	0.117	0.164	0.169
						4.93	0.13	0.153	0.145
						4.94	0.127	0.165	0.152
						4.94	0.149	0.175	0.18
						4.95	0.134	0.18	0.16
						4.95	0.117	0.2	0.165
						4.96	0.118	0.16	0.167
						4.96	0.135	0.161	0.153
						4.97	0.133	0.184	0.176
						4.97	0.126	0.179	0.154
						4.98	0.112	0.154	0.167
						4.98	0.125	0.174	0.167
						4.99	0.123	0.162	0.163
						4.99	0.131	0.192	0.158
						5	0.115	0.16	0.169
						5	0.113	0.183	0.154
						5.01	0.14	0.151	0.164
						5.01	0.129	0.151	0.15
						5.02	0.125	0.167	0.151
						5.02	0.128	0.16	0.167
						5.03	0.122	0.163	0.177
						5.03	0.127	0.159	0.18
						5.04	0.137	0.169	0.155
						5.04	0.112	0.145	0.161
						5.05	0.114	0.154	0.157
						5.05	0.124	0.166	0.148
						5.06	0.124	0.169	0.162
						5.06	0.122	0.166	0.153
						5.07	0.123	0.179	0.153
						5.07	0.125	0.157	0.139
						5.08	0.142	0.185	0.152
						5.08	0.151	0.173	0.146
						5.09	0.123	0.166	0.149
						5.09	0.128	0.207	0.171
						5.1	0.141	0.148	0.163
						5.1	0.121	0.17	0.157
						5.11	0.127	0.171	0.167
						5.11	0.108	0.176	0.171
						5.12	0.109	0.187	0.145
						5.12	0.118	0.166	0.159
						5.13	0.133	0.179	0.165
						5.13	0.106	0.176	0.172
						5.14	0.123	0.171	0.166
						5.14	0.107	0.157	0.168
						5.15	0.115	0.164	0.143
						5.15	0.122	0.178	0.145
						5.16	0.11	0.172	0.159
						5.16	0.123	0.173	0.146
						5.17	0.13	0.167	0.141
						5.17	0.112	0.176	0.162
						5.18	0.112	0.177	0.186
						5.18	0.118	0.177	0.176
						5.19	0.132	0.156	0.181
						5.19	0.141	0.161	0.153
						5.2	0.123	0.171	0.147
						5.2	0.13	0.158	0.155
						5.21	0.134	0.179	0.177
						5.21	0.126	0.16	0.18
						5.22	0.112	0.176	0.15
						5.22	0.102	0.169	0.152
						5.23	0.12	0.174	0.185
						5.23	0.083	0.167	0.158
						5.24	0.115	0.191	0.162
						5.24	0.118	0.165	0.162
						5.25	0.119	0.173	0.149
						5.25	0.102	0.179	0.153
						5.26	0.125	0.168	0.172
						5.26	0.114	0.167	0.155
						5.27	0.111	0.173	0.173
						5.27	0.128	0.148	0.166
						5.28	0.123	0.172	0.147
						5.28	0.105	0.184	0.149
						5.29	0.11	0.152	0.136
						5.29	0.118	0.173	0.152
						5.3	0.126	0.176	0.144
						5.3	0.114	0.179	0.142
						5.31	0.122	0.156	0.141
						5.31	0.105	0.171	0.141
						5.32	0.13	0.19	0.15
						5.32	0.124	0.165	0.15
						5.33	0.095	0.18	0.134
						5.33	0.123	0.181	0.173
						5.34	0.119	0.158	0.16
						5.34	0.127	0.162	0.15
						5.35	0.116	0.181	0.145
						5.35	0.12	0.196	0.154
						5.36	0.135	0.171	0.175
						5.36	0.142	0.176	0.149
						5.37	0.126	0.183	0.166
						5.37	0.126	0.155	0.165
						5.38	0.113	0.173	0.164
						5.38	0.094	0.213	0.168
						5.39	0.13	0.202	0.181
						5.39	0.118	0.181	0.163
						5.4	0.127	0.172	0.184
						5.4	0.143	0.155	0.156
						5.41	0.122	0.182	0.151
						5.41	0.12	0.172	0.151
						5.42	0.108	0.168	0.169
						5.42	0.14	0.194	0.163
						5.43	0.107	0.179	0.185
						5.43	0.109	0.197	0.166
						5.44	0.13	0.186	0.145
						5.44	0.125	0.173	0.141
						5.45	0.127	0.205	0.157
						5.45	0.099	0.171	0.164
						5.46	0.111	0.169	0.158
						5.46	0.127	0.163	0.147
						5.47	0.132	0.192	0.164
						5.47	0.109	0.184	0.157
						5.48	0.115	0.197	0.139
						5.48	0.138	0.187	0.142
						5.49	0.126	0.181	0.155
						5.49	0.105	0.192	0.157
						5.5	0.122	0.18	0.156
						5.5	0.126	0.172	0.155
						5.51	0.115	0.188	0.178
						5.51	0.118	0.159	0.173
						5.52	0.124	0.163	0.13
						5.52	0.117	0.16	0.161
						5.53	0.115	0.184	0.138
						5.53	0.109	0.151	0.149
						5.54	0.107	0.192	0.153
						5.54	0.126	0.155	0.145
						5.55	0.104	0.159	0.172
						5.55	0.11	0.17	0.166
						5.56	0.129	0.171	0.156
						5.56	0.12	0.198	0.172
						5.57	0.13	0.171	0.132
						5.57	0.119	0.189	0.153
						5.58	0.117	0.181	0.165
						5.58	0.131	0.181	0.141
						5.59	0.099	0.174	0.15
						5.59	0.115	0.155	0.115
						5.6	0.102	0.17	0.157
						5.6	0.108	0.179	0.157
						5.61	0.108	0.181	0.131
						5.61	0.101	0.19	0.157
						5.62	0.113	0.154	0.149
						5.62	0.097	0.171	0.177
						5.63	0.108	0.189	0.161
						5.63	0.123	0.181	0.141
						5.64	0.1	0.165	0.152
						5.64	0.113	0.161	0.183
						5.65	0.124	0.16	0.167
						5.65	0.093	0.174	0.159
						5.66	0.098	0.164	0.155
						5.66	0.11	0.153	0.175
						5.67	0.126	0.182	0.159
						5.67	0.126	0.181	0.156
						5.68	0.127	0.188	0.14
						5.68	0.123	0.17	0.176
						5.69	0.105	0.182	0.17
						5.69	0.087	0.186	0.162
						5.7	0.112	0.18	0.155
						5.7	0.112	0.151	0.148
						5.71	0.114	0.175	0.12
						5.71	0.113	0.19	0.16
						5.72	0.094	0.154	0.154
						5.72	0.136	0.179	0.154
						5.73	0.099	0.174	0.156
						5.73	0.107	0.153	0.151
						5.74	0.112	0.163	0.16
						5.74	0.104	0.169	0.152
						5.75	0.097	0.193	0.17
						5.75	0.118	0.177	0.167
						5.76	0.105	0.183	0.17
						5.76	0.111	0.184	0.149
						5.77	0.11	0.175	0.148
						5.77	0.106	0.191	0.154
						5.78	0.117	0.163	0.152
						5.78	0.1	0.174	0.151
						5.79	0.103	0.153	0.153
						5.79	0.094	0.182	0.144
						5.8	0.123	0.182	0.149
						5.8	0.11	0.164	0.153
						5.81	0.086	0.169	0.143
						5.81	0.128	0.175	0.132
						5.82	0.099	0.159	0.167
						5.82	0.131	0.19	0.167
						5.83	0.109	0.168	0.164
						5.83	0.115	0.193	0.143
						5.84	0.114	0.184	0.161
						5.84	0.134	0.169	0.149
						5.85	0.109	0.17	0.138
						5.85	0.118	0.157	0.167
						5.86	0.118	0.205	0.151
						5.86	0.124	0.187	0.158
						5.87	0.123	0.196	0.163
						5.87	0.12	0.187	0.142
						5.88	0.11	0.194	0.159
						5.88	0.139	0.152	0.148
						5.89	0.124	0.185	0.151
						5.89	0.119	0.203	0.157
						5.9	0.106	0.182	0.15
						5.9	0.113	0.169	0.148
						5.91	0.106	0.156	0.151
						5.91	0.112	0.19	0.145
						5.92	0.13	0.158	0.16
						5.92	0.118	0.175	0.149
						5.93	0.115	0.173	0.175
						5.93	0.104	0.176	0.149
						5.94	0.117	0.182	0.159
						5.94	0.107	0.201	0.158
						5.95	0.113	0.18	0.153
						5.95	0.126	0.146	0.153
						5.96	0.119	0.159	0.154
						5.96	0.122	0.179	0.165
						5.97	0.101	0.157	0.141
						5.97	0.118	0.195	0.121
						5.98	0.105	0.153	0.151
						5.98	0.103	0.185	0.165
						5.99	0.126	0.182	0.158
						5.99	0.112	0.16	0.139
						6	0.129	0.2	0.124
						6	0.115	0.198	0.14
						6.01	0.101	0.164	0.153
						6.01	0.122	0.188	0.154
						6.02	0.092	0.183	0.145
						6.02	0.11	0.152	0.15
						6.03	0.117	0.169	0.154
						6.03	0.106	0.168	0.152
						6.04	0.107	0.164	0.139
						6.04	0.096	0.167	0.16
						6.05	0.108	0.15	0.127
						6.05	0.108	0.166	0.132
						6.06	0.115	0.163	0.139
						6.06	0.091	0.162	0.135
						6.07	0.121	0.198	0.151
						6.07	0.108	0.153	0.162
						6.08	0.1	0.153	0.119
						6.08	0.098	0.167	0.138
						6.09	0.106	0.166	0.139
						6.09	0.119	0.174	0.143
						6.1	0.116	0.198	0.15
						6.1	0.102	0.159	0.144
						6.11	0.098	0.165	0.131
						6.11	0.113	0.16	0.134
						6.12	0.101	0.157	0.147
						6.12	0.108	0.183	0.158
						6.13	0.13	0.184	0.169
						6.13	0.108	0.173	0.119
						6.14	0.128	0.21	0.132
						6.14	0.101	0.185	0.132
						6.15	0.111	0.186	0.132
						6.15	0.115	0.185	0.131
						6.16	0.107	0.181	0.133
						6.16	0.107	0.165	0.138
						6.17	0.113	0.181	0.14
						6.17	0.11	0.171	0.131
						6.18	0.101	0.172	0.147
						6.18	0.097	0.17	0.128
						6.19	0.114	0.171	0.123
						6.19	0.121	0.159	0.144
						6.2	0.114	0.182	0.124
						6.2	0.102	0.173	0.15
						6.21	0.105	0.188	0.16
						6.21	0.088	0.189	0.13
						6.22	0.096	0.189	0.137
						6.22	0.119	0.189	0.136
						6.23	0.091	0.208	0.158
						6.23	0.109	0.185	0.127
						6.24	0.131	0.166	0.129
						6.24	0.12	0.173	0.135
						6.25	0.117	0.193	0.153
						6.25	0.093	0.182	0.159
						6.26	0.109	0.201	0.147
						6.26	0.111	0.198	0.165
						6.27	0.118	0.198	0.177
						6.27	0.114	0.2	0.157
						6.28	0.111	0.197	0.14
						6.28	0.117	0.191	0.15
						6.29	0.119	0.213	0.147
						6.29	0.129	0.201	0.157
						6.3	0.112	0.228	0.16
						6.3	0.13	0.219	0.156
						6.31	0.121	0.208	0.17
						6.31	0.112	0.203	0.145
						6.32	0.131	0.206	0.166
						6.32	0.105	0.228	0.165
						6.33	0.121	0.193	0.146
						6.33	0.138	0.241	0.164
						6.34	0.14	0.251	0.181
						6.34	0.135	0.251	0.199
						6.35	0.114	0.264	0.188
						6.35	0.123	0.275	0.183
						6.36	0.155	0.275	0.193
						6.36	0.132	0.26	0.177
						6.37	0.135	0.297	0.185
						6.37	0.145	0.332	0.224
						6.38	0.156	0.314	0.206
						6.38	0.158	0.272	0.2
						6.39	0.141	0.31	0.221
						6.39	0.176	0.291	0.189
						6.4	0.133	0.283	0.218
						6.4	0.158	0.322	0.21
						6.41	0.151	0.32	0.192
						6.41	0.161	0.273	0.207
						6.42	0.131	0.302	0.181
						6.42	0.168	0.329	0.175
						6.43	0.15	0.315	0.221
						6.43	0.146	0.283	0.206
						6.44	0.146	0.296	0.219
						6.44	0.142	0.294	0.202
						6.45	0.149	0.301	0.159
						6.45	0.148	0.279	0.193
						6.46	0.123	0.254	0.187
						6.46	0.141	0.265	0.167
						6.47	0.139	0.278	0.19
						6.47	0.114	0.257	0.169
						6.48	0.136	0.252	0.188
						6.48	0.126	0.22	0.162
						6.49	0.132	0.24	0.158
						6.49	0.128	0.215	0.138
						6.5	0.111	0.222	0.132
						6.5	0.133	0.234	0.152
						6.51	0.112	0.211	0.152
						6.51	0.112	0.222	0.149
						6.52	0.117	0.197	0.14
						6.52	0.101	0.194	0.153
						6.53	0.118	0.182	0.146
						6.53	0.096	0.191	0.14
						6.54	0.093	0.184	0.138
						6.54	0.099	0.165	0.111
						6.55	0.107	0.172	0.15
						6.55	0.107	0.176	0.155
						6.56	0.099	0.186	0.12
						6.56	0.126	0.163	0.152
						6.57	0.106	0.162	0.133
						6.57	0.116	0.171	0.143
						6.58	0.104	0.173	0.137
						6.58	0.099	0.156	0.103
						6.59	0.098	0.153	0.132
						6.59	0.095	0.173	0.142
						6.6	0.116	0.16	0.151
						6.6	0.121	0.156	0.147
						6.61	0.099	0.163	0.12
						6.61	0.089	0.159	0.122
						6.62	0.115	0.156	0.121
						6.62	0.09	0.16	0.13
						6.63	0.083	0.174	0.13
						6.63	0.117	0.181	0.138
						6.64	0.11	0.158	0.119
						6.64	0.098	0.151	0.129
						6.65	0.096	0.15	0.14
						6.65	0.105	0.155	0.151
						6.66	0.098	0.168	0.119
						6.66	0.103	0.145	0.152
						6.67	0.087	0.164	0.129
						6.67	0.089	0.186	0.136
						6.68	0.098	0.147	0.126
						6.68	0.086	0.159	0.128
						6.69	0.092	0.139	0.142
						6.69	0.074	0.166	0.135
						6.7	0.097	0.17	0.127
						6.7	0.087	0.179	0.133
						6.71	0.104	0.158	0.12
						6.71	0.09	0.169	0.14
						6.72	0.09	0.15	0.13
						6.72	0.097	0.176	0.123
						6.73	0.083	0.166	0.14
						6.73	0.113	0.179	0.123
						6.74	0.111	0.151	0.132
						6.74	0.094	0.17	0.131
						6.75	0.093	0.154	0.133
						6.75	0.108	0.154	0.141
						6.76	0.095	0.174	0.13
						6.76	0.104	0.165	0.134
						6.77	0.107	0.165	0.126
						6.77	0.113	0.187	0.118
						6.78	0.102	0.169	0.109
						6.78	0.086	0.195	0.146
						6.79	0.109	0.157	0.134
						6.79	0.1	0.192	0.154
						6.8	0.077	0.151	0.127
						6.8	0.101	0.172	0.127
						6.81	0.095	0.155	0.133
						6.81	0.093	0.169	0.153
						6.82	0.095	0.166	0.148
						6.82	0.113	0.162	0.12
						6.83	0.1	0.182	0.137
						6.83	0.103	0.175	0.15
						6.84	0.114	0.2	0.135
						6.84	0.101	0.17	0.149
						6.85	0.09	0.17	0.152
						6.85	0.101	0.163	0.115
						6.86	0.121	0.183	0.145
						6.86	0.102	0.171	0.145
						6.87	0.111	0.168	0.139
						6.87	0.092	0.177	0.111
						6.88	0.089	0.155	0.167
						6.88	0.11	0.196	0.141
						6.89	0.126	0.159	0.13
						6.89	0.106	0.196	0.125
						6.9	0.105	0.172	0.143
						6.9	0.115	0.206	0.151
						6.91	0.135	0.169	0.148
						6.91	0.107	0.172	0.141
						6.92	0.123	0.197	0.162
						6.92	0.113	0.17	0.128
						6.93	0.106	0.179	0.15
						6.93	0.113	0.182	0.123
						6.94	0.109	0.182	0.142
						6.94	0.113	0.195	0.145
						6.95	0.092	0.189	0.161
						6.95	0.129	0.206	0.139
						6.96	0.124	0.192	0.156
						6.96	0.092	0.192	0.143
						6.97	0.104	0.184	0.154
						6.97	0.106	0.192	0.127
						6.98	0.1	0.186	0.16
						6.98	0.1	0.168	0.141
						6.99	0.108	0.213	0.141
						6.99	0.1	0.189	0.137
						7	0.097	0.168	0.145
						7	0.115	0.178	0.147
						7.01	0.11	0.212	0.135
						7.01	0.112	0.161	0.136
						7.02	0.1	0.163	0.146
						7.02	0.115	0.185	0.147
						7.03	0.112	0.175	0.132
						7.03	0.104	0.184	0.129
						7.04	0.101	0.179	0.136
						7.04	0.107	0.199	0.149
						7.05	0.113	0.187	0.123
						7.05	0.116	0.167	0.124
						7.06	0.1	0.185	0.146
						7.06	0.083	0.201	0.14
						7.07	0.102	0.193	0.139
						7.07	0.095	0.187	0.146
						7.08	0.112	0.169	0.14
						7.08	0.094	0.182	0.128
						7.09	0.103	0.17	0.132
						7.09	0.092	0.171	0.135
						7.1	0.099	0.188	0.15
						7.1	0.098	0.18	0.125
						7.11	0.095	0.184	0.131
						7.11	0.083	0.153	0.135
						7.12	0.11	0.203	0.11
						7.12	0.1	0.171	0.14
						7.13	0.111	0.181	0.118
						7.13	0.111	0.152	0.139
						7.14	0.102	0.164	0.127
						7.14	0.098	0.166	0.15
						7.15	0.087	0.175	0.12
						7.15	0.098	0.157	0.123
						7.16	0.088	0.141	0.117
						7.16	0.086	0.18	0.111
						7.17	0.088	0.182	0.143
						7.17	0.081	0.144	0.12
						7.18	0.099	0.178	0.128
						7.18	0.11	0.182	0.112
						7.19	0.095	0.169	0.139
						7.19	0.098	0.18	0.151
						7.2	0.093	0.171	0.113
						7.2	0.098	0.152	0.117
						7.21	0.114	0.149	0.129
						7.21	0.1	0.168	0.142
						7.22	0.073	0.172	0.122
						7.22	0.089	0.157	0.112
						7.23	0.084	0.164	0.118
						7.23	0.102	0.172	0.122
						7.24	0.095	0.171	0.148
						7.24	0.088	0.168	0.099
						7.25	0.089	0.16	0.132
						7.25	0.072	0.155	0.118
						7.26	0.092	0.164	0.114
						7.26	0.087	0.155	0.104
						7.27	0.087	0.153	0.112
						7.27	0.117	0.153	0.118
						7.28	0.091	0.137	0.121
						7.28	0.081	0.137	0.111
						7.29	0.099	0.144	0.135
						7.29	0.092	0.151	0.116
						7.3	0.095	0.182	0.124
						7.3	0.089	0.204	0.117
						7.31	0.099	0.153	0.121
						7.31	0.096	0.166	0.123
						7.32	0.085	0.155	0.118
						7.32	0.083	0.149	0.116
						7.33	0.101	0.151	0.132
						7.33	0.086	0.158	0.097
						7.34	0.089	0.183	0.122
						7.34	0.097	0.182	0.122
						7.35	0.095	0.15	0.135
						7.35	0.092	0.178	0.132
						7.36	0.081	0.157	0.117
						7.36	0.083	0.158	0.126
						7.37	0.092	0.152	0.114
						7.37	0.09	0.147	0.14
						7.38	0.092	0.16	0.118
						7.38	0.102	0.176	0.136
						7.39	0.075	0.162	0.133
						7.39	0.077	0.172	0.137
						7.4	0.077	0.169	0.124
						7.4	0.082	0.157	0.119
						7.41	0.091	0.151	0.133
						7.41	0.086	0.162	0.124
						7.42	0.076	0.176	0.13
						7.42	0.1	0.17	0.116
						7.43	0.094	0.174	0.135
						7.43	0.086	0.177	0.097
						7.44	0.088	0.177	0.138
						7.44	0.103	0.19	0.136
						7.45	0.097	0.194	0.136
						7.45	0.09	0.181	0.132
						7.46	0.084	0.171	0.13
						7.46	0.087	0.184	0.126
						7.47	0.087	0.172	0.123
						7.47	0.069	0.156	0.12
						7.48	0.093	0.174	0.116
						7.48	0.104	0.197	0.139
						7.49	0.105	0.197	0.153
						7.49	0.093	0.193	0.125
						7.5	0.086	0.174	0.12
						7.5	0.094	0.175	0.136
						7.51	0.087	0.165	0.129
						7.51	0.104	0.174	0.121
						7.52	0.08	0.18	0.129
						7.52	0.086	0.184	0.135
						7.53	0.092	0.165	0.127
						7.53	0.094	0.173	0.124
						7.54	0.084	0.202	0.138
						7.54	0.108	0.157	0.137
						7.55	0.109	0.179	0.125
						7.55	0.084	0.179	0.118
						7.56	0.105	0.184	0.13
						7.56	0.09	0.152	0.157
						7.57	0.086	0.148	0.103
						7.57	0.101	0.155	0.14
						7.58	0.088	0.174	0.116
						7.58	0.087	0.151	0.161
						7.59	0.106	0.182	0.121
						7.59	0.102	0.15	0.119
						7.6	0.093	0.183	0.124
						7.6	0.085	0.178	0.117
						7.61	0.087	0.175	0.127
						7.61	0.103	0.16	0.122
						7.62	0.109	0.166	0.121
						7.62	0.089	0.177	0.118
						7.63	0.105	0.184	0.119
						7.63	0.088	0.147	0.137
						7.64	0.111	0.165	0.121
						7.64	0.105	0.181	0.118
						7.65	0.107	0.161	0.133
						7.65	0.073	0.148	0.128
						7.66	0.102	0.163	0.136
						7.66	0.104	0.16	0.125
						7.67	0.093	0.162	0.124
						7.67	0.094	0.17	0.122
						7.68	0.093	0.201	0.127
						7.68	0.097	0.159	0.111
						7.69	0.109	0.167	0.125
						7.69	0.083	0.171	0.15
						7.7	0.097	0.181	0.138
						7.7	0.101	0.165	0.116
						7.71	0.08	0.172	0.131
						7.71	0.099	0.156	0.136
						7.72	0.098	0.149	0.128
						7.72	0.098	0.186	0.136
						7.73	0.082	0.194	0.125
						7.73	0.08	0.172	0.131
						7.74	0.104	0.168	0.116
						7.74	0.117	0.155	0.13
						7.75	0.098	0.176	0.147
						7.75	0.079	0.197	0.134
						7.76	0.093	0.195	0.122
						7.76	0.116	0.166	0.146
						7.77	0.098	0.195	0.136
						7.77	0.098	0.194	0.127
						7.78	0.098	0.187	0.139
						7.78	0.078	0.173	0.109
						7.79	0.078	0.196	0.159
						7.79	0.096	0.176	0.132
						7.8	0.104	0.173	0.131
						7.8	0.087	0.212	0.131
						7.81	0.088	0.239	0.135
						7.81	0.111	0.204	0.148
						7.82	0.109	0.203	0.119
						7.82	0.096	0.218	0.148
						7.83	0.107	0.207	0.137
						7.83	0.126	0.207	0.157
						7.84	0.111	0.237	0.169
						7.84	0.101	0.232	0.162
						7.85	0.134	0.292	0.171
						7.85	0.121	0.276	0.156
						7.86	0.126	0.3	0.167
						7.86	0.128	0.306	0.202
						7.87	0.161	0.316	0.212
						7.87	0.185	0.389	0.228
						7.88	0.198	0.416	0.263
						7.88	0.236	0.451	0.269
						7.89	0.222	0.508	0.305
						7.89	0.291	0.567	0.342
						7.9	0.314	0.618	0.357
						7.9	0.348	0.7	0.394
						7.91	0.381	0.828	0.503
						7.91	0.427	0.96	0.554
						7.92	0.476	1.07	0.577
						7.92	0.518	1.21	0.636
						7.93	0.61	1.35	0.772
						7.93	0.68	1.61	0.823
						7.94	0.792	1.83	0.928
						7.94	0.876	1.95	1.09
						7.95	0.991	2.18	1.18
						7.95	1.05	2.45	1.34
						7.96	1.25	2.82	1.49
						7.96	1.27	3.06	1.74
						7.97	1.46	3.32	1.76
						7.97	1.6	3.59	1.99
						7.98	1.7	3.93	2.05
						7.98	1.81	4.34	2.36
						7.99	2.04	4.76	2.59
						7.99	2.17	5.07	2.65
						8	2.2	5.39	2.89
						8	2.43	5.72	3.08
						8.01	2.44	6.04	3.23
						8.01	2.83	6.26	3.33
						8.02	2.83	6.65	3.59
						8.02	2.9	6.85	3.72
						8.03	3.01	7.12	3.72
						8.03	3.07	7.32	3.79
						8.04	3.13	7.49	3.98
						8.04	3.1	7.61	3.96
						8.05	3.16	7.61	4.07
						8.05	3.22	7.7	3.97
						8.06	3.02	7.89	4.05
						8.06	3.1	7.74	3.85
						8.07	3.04	7.43	3.83
						8.07	3	7.43	3.76
						8.08	2.86	7.39	3.67
						8.08	2.81	6.96	3.47
						8.09	2.63	6.66	3.43
						8.09	2.61	6.5	3.3
						8.1	2.53	6.25	3.12
						8.1	2.31	6.02	2.97
						8.11	2.15	5.52	2.72
						8.11	1.98	5.23	2.65
						8.12	1.86	4.92	2.45
						8.12	1.76	4.59	2.23
						8.13	1.6	4.44	2.06
						8.13	1.45	3.85	1.96
						8.14	1.31	3.62	1.65
						8.14	1.21	3.36	1.56
						8.15	1.13	2.99	1.46
						8.15	0.949	2.77	1.3
						8.16	0.934	2.53	1.18
						8.16	0.817	2.15	0.961
						8.17	0.742	1.98	0.962
						8.17	0.659	1.67	0.78
						8.18	0.521	1.49	0.694
						8.18	0.456	1.37	0.659
						8.19	0.446	1.22	0.565
						8.19	0.392	1.09	0.539
						8.2	0.346	0.991	0.419
						8.2	0.292	0.814	0.377
						8.21	0.287	0.743	0.305
						8.21	0.244	0.688	0.285
						8.22	0.235	0.588	0.261
						8.22	0.181	0.527	0.236
						8.23	0.174	0.414	0.222
						8.23	0.142	0.422	0.206
						8.24	0.15	0.347	0.189
						8.24	0.136	0.324	0.16
						8.25	0.107	0.31	0.152
						8.25	0.106	0.269	0.148
						8.26	0.1	0.252	0.138
						8.26	0.12	0.227	0.133
						8.27	0.124	0.226	0.141
						8.27	0.105	0.232	0.129
						8.28	0.098	0.203	0.127
						8.28	0.071	0.197	0.121
						8.29	0.074	0.176	0.109
						8.29	0.104	0.18	0.129
						8.3	0.104	0.173	0.116
						8.3	0.078	0.211	0.106
						8.31	0.086	0.156	0.118
						8.31	0.076	0.174	0.104
						8.32	0.076	0.173	0.127
						8.32	0.073	0.149	0.121
						8.33	0.097	0.174	0.119
						8.33	0.082	0.176	0.12
						8.34	0.095	0.15	0.118
						8.34	0.088	0.157	0.106
						8.35	0.086	0.16	0.113
						8.35	0.074	0.158	0.116
						8.36	0.077	0.145	0.107
						8.36	0.076	0.176	0.116
						8.37	0.087	0.137	0.113
						8.37	0.084	0.149	0.113
						8.38	0.078	0.158	0.109
						8.38	0.072	0.167	0.101
						8.39	0.077	0.145	0.115
						8.39	0.094	0.163	0.123
						8.4	0.067	0.157	0.12
						8.4	0.076	0.126	0.105
						8.41	0.084	0.146	0.119
						8.41	0.093	0.158	0.102
						8.42	0.091	0.157	0.126
						8.42	0.074	0.126	0.089
						8.43	0.097	0.147	0.116
						8.43	0.086	0.147	0.114
						8.44	0.072	0.129	0.113
						8.44	0.07	0.147	0.105
						8.45	0.089	0.144	0.097
						8.45	0.088	0.172	0.106
						8.46	0.073	0.113	0.121
						8.46	0.075	0.143	0.099
						8.47	0.073	0.147	0.118
						8.47	0.076	0.138	0.113
						8.48	0.084	0.142	0.092
						8.48	0.08	0.133	0.121
						8.49	0.085	0.155	0.119
						8.49	0.1	0.145	0.11
						8.5	0.085	0.152	0.117
						8.5	0.073	0.139	0.106
						8.51	0.085	0.14	0.088
						8.51	0.078	0.161	0.115
						8.52	0.091	0.147	0.117
						8.52	0.069	0.17	0.115
						8.53	0.079	0.148	0.116
						8.53	0.093	0.147	0.115
						8.54	0.091	0.152	0.114
						8.54	0.078	0.146	0.118
						8.55	0.075	0.171	0.127
						8.55	0.085	0.157	0.128
						8.56	0.075	0.15	0.112
						8.56	0.071	0.153	0.126
						8.57	0.092	0.168	0.11
						8.57	0.078	0.145	0.117
						8.58	0.071	0.161	0.103
						8.58	0.09	0.147	0.108
						8.59	0.068	0.138	0.112
						8.59	0.094	0.146	0.111
						8.6	0.069	0.164	0.114
						8.6	0.071	0.165	0.117
						8.61	0.086	0.137	0.11
						8.61	0.068	0.151	0.108
						8.62	0.078	0.155	0.131
						8.62	0.09	0.172	0.12
						8.63	0.075	0.161	0.111
						8.63	0.089	0.141	0.134
						8.64	0.078	0.145	0.124
						8.64	0.099	0.152	0.121
						8.65	0.077	0.198	0.096
						8.65	0.072	0.16	0.109
						8.66	0.079	0.151	0.13
						8.66	0.081	0.18	0.15
						8.67	0.086	0.177	0.106
						8.67	0.102	0.174	0.112
						8.68	0.087	0.167	0.106
						8.68	0.078	0.182	0.118
						8.69	0.101	0.168	0.136
						8.69	0.087	0.194	0.143
						8.7	0.089	0.167	0.128
						8.7	0.083	0.167	0.111
						8.71	0.08	0.182	0.134
						8.71	0.107	0.183	0.133
						8.72	0.099	0.198	0.126
						8.72	0.1	0.177	0.108
						8.73	0.098	0.2	0.121
						8.73	0.096	0.21	0.147
						8.74	0.113	0.207	0.141
						8.74	0.113	0.207	0.138
						8.75	0.109	0.244	0.131
						8.75	0.118	0.212	0.157
						8.76	0.116	0.214	0.141
						8.76	0.135	0.254	0.155
						8.77	0.157	0.284	0.185
						8.77	0.136	0.278	0.176
						8.78	0.127	0.312	0.187
						8.78	0.155	0.303	0.185
						8.79	0.183	0.347	0.204
						8.79	0.159	0.389	0.206
						8.8	0.167	0.399	0.235
						8.8	0.191	0.461	0.243
						8.81	0.206	0.476	0.26
						8.81	0.224	0.491	0.306
						8.82	0.231	0.554	0.316
						8.82	0.243	0.572	0.318
						8.83	0.27	0.626	0.347
						8.83	0.277	0.696	0.349
						8.84	0.324	0.716	0.44
						8.84	0.311	0.751	0.424
						8.85	0.34	0.812	0.494
						8.85	0.347	0.842	0.489
						8.86	0.344	0.879	0.461
						8.86	0.421	0.95	0.505
						8.87	0.416	0.975	0.503
						8.87	0.406	0.968	0.537
						8.88	0.43	1.05	0.559
						8.88	0.446	1.05	0.604
						8.89	0.474	1.12	0.564
						8.89	0.471	1.18	0.632
						8.9	0.503	1.16	0.61
						8.9	0.483	1.18	0.638
						8.91	0.474	1.18	0.664
						8.91	0.509	1.23	0.648
						8.92	0.466	1.18	0.692
						8.92	0.507	1.22	0.649
						8.93	0.486	1.14	0.634
						8.93	0.488	1.17	0.61
						8.94	0.512	1.16	0.59
						8.94	0.449	1.18	0.643
						8.95	0.423	1.13	0.621
						8.95	0.435	1.06	0.533
						8.96	0.449	1.05	0.545
						8.96	0.443	0.97	0.497
						8.97	0.384	0.965	0.469
						8.97	0.384	0.939	0.48
						8.98	0.318	0.87	0.422
						8.98	0.326	0.83	0.4
						8.99	0.333	0.738	0.427
						8.99	0.267	0.758	0.339
						9	0.281	0.673	0.356
						9	0.266	0.605	0.338
						9.01	0.218	0.629	0.326
						9.01	0.235	0.581	0.289
						9.02	0.199	0.529	0.282
						9.02	0.199	0.466	0.271
						9.03	0.179	0.389	0.254
						9.03	0.166	0.421	0.183
						9.04	0.152	0.408	0.201
						9.04	0.152	0.319	0.176
						9.05	0.15	0.306	0.186
						9.05	0.119	0.298	0.186
						9.06	0.126	0.255	0.177
						9.06	0.112	0.26	0.159
						9.07	0.1	0.228	0.147
						9.07	0.106	0.223	0.155
						9.08	0.099	0.203	0.145
						9.08	0.099	0.192	0.108
						9.09	0.09	0.186	0.123
						9.09	0.085	0.179	0.113
						9.1	0.094	0.15	0.086
						9.1	0.089	0.143	0.108
						9.11	0.079	0.147	0.119
						9.11	0.054	0.158	0.112
						9.12	0.073	0.15	0.093
						9.12	0.065	0.135	0.113
						9.13	0.069	0.122	0.11
						9.13	0.078	0.13	0.115
						9.14	0.075	0.116	0.104
						9.14	0.074	0.114	0.08
						9.15	0.071	0.113	0.11
						9.15	0.07	0.131	0.098
						9.16	0.068	0.11	0.088
						9.16	0.07	0.089	0.083
						9.17	0.076	0.109	0.104
						9.17	0.07	0.105	0.084
						9.18	0.075	0.14	0.101
						9.18	0.066	0.099	0.095
						9.19	0.063	0.106	0.083
						9.19	0.079	0.106	0.09
						9.2	0.063	0.112	0.077
						9.2	0.058	0.115	0.087
						9.21	0.065	0.11	0.092
						9.21	0.069	0.108	0.112
						9.22	0.075	0.109	0.092
						9.22	0.061	0.098	0.102
						9.23	0.067	0.104	0.102
						9.23	0.08	0.108	0.083
						9.24	0.078	0.118	0.098
						9.24	0.072	0.11	0.102
						9.25	0.078	0.122	0.089
						9.25	0.057	0.128	0.093
						9.26	0.078	0.111	0.107
						9.26	0.085	0.136	0.094
						9.27	0.076	0.113	0.109
						9.27	0.083	0.146	0.111
						9.28	0.085	0.125	0.115
						9.28	0.068	0.135	0.102
						9.29	0.085	0.134	0.133
						9.29	0.072	0.133	0.131
						9.3	0.099	0.15	0.135
						9.3	0.095	0.141	0.145
						9.31	0.084	0.143	0.14
						9.31	0.101	0.179	0.13
						9.32	0.088	0.167	0.141
						9.32	0.114	0.156	0.155
						9.33	0.108	0.18	0.152
						9.33	0.131	0.208	0.17
						9.34	0.119	0.176	0.178
						9.34	0.139	0.206	0.184
						9.35	0.139	0.205	0.201
						9.35	0.148	0.222	0.176
						9.36	0.147	0.245	0.186
						9.36	0.14	0.212	0.207
						9.37	0.165	0.202	0.207
						9.37	0.172	0.256	0.204
						9.38	0.162	0.262	0.22
						9.38	0.154	0.264	0.231
						9.39	0.18	0.259	0.268
						9.39	0.183	0.284	0.264
						9.4	0.184	0.28	0.248
						9.4	0.18	0.29	0.272
						9.41	0.181	0.259	0.263
						9.41	0.175	0.307	0.278
						9.42	0.177	0.307	0.248
						9.42	0.191	0.326	0.294
						9.43	0.196	0.305	0.289
						9.43	0.194	0.331	0.292
						9.44	0.205	0.285	0.311
						9.44	0.207	0.32	0.288
						9.45	0.213	0.302	0.25
						9.45	0.207	0.302	0.262
						9.46	0.202	0.296	0.25
						9.46	0.196	0.331	0.269
						9.47	0.196	0.274	0.292
						9.47	0.191	0.257	0.237
						9.48	0.205	0.301	0.244
						9.48	0.187	0.273	0.233
						9.49	0.145	0.251	0.221
						9.49	0.148	0.253	0.232
						9.5	0.149	0.251	0.206
						9.5	0.144	0.235	0.226
						9.51	0.15	0.228	0.202
						9.51	0.144	0.211	0.207
						9.52	0.127	0.26	0.182
						9.52	0.139	0.214	0.149
						9.53	0.135	0.203	0.152
						9.53	0.107	0.203	0.174
						9.54	0.125	0.195	0.168
						9.54	0.104	0.189	0.154
						9.55	0.119	0.17	0.142
						9.55	0.126	0.152	0.13
						9.56	0.089	0.146	0.126
						9.56	0.091	0.176	0.14
						9.57	0.087	0.148	0.121
						9.57	0.081	0.148	0.139
						9.58	0.075	0.148	0.139
						9.58	0.08	0.156	0.122
						9.59	0.078	0.132	0.107
						9.59	0.071	0.12	0.101
						9.6	0.067	0.133	0.091
						9.6	0.046	0.116	0.111
						9.61	0.079	0.11	0.11
						9.61	0.077	0.111	0.098
						9.62	0.062	0.113	0.114
						9.62	0.063	0.111	0.104
						9.63	0.077	0.108	0.097
						9.63	0.063	0.133	0.105
						9.64	0.072	0.115	0.103
						9.64	0.067	0.11	0.087
						9.65	0.065	0.088	0.078
						9.65	0.064	0.104	0.098
						9.66	0.067	0.109	0.079
						9.66	0.059	0.101	0.087
						9.67	0.078	0.102	0.092
						9.67	0.058	0.094	0.086
						9.68	0.066	0.111	0.072
						9.68	0.063	0.114	0.086
						9.69	0.066	0.111	0.083
						9.69	0.07	0.111	0.08
						9.7	0.065	0.108	0.093
						9.7	0.064	0.099	0.098
						9.71	0.064	0.097	0.097
						9.71	0.061	0.089	0.083
						9.72	0.07	0.092	0.073
						9.72	0.057	0.115	0.086
						9.73	0.065	0.105	0.084
						9.73	0.077	0.098	0.096
						9.74	0.064	0.093	0.086
						9.74	0.073	0.112	0.075
[truncated: 2,097 more rows]
