# Supplementary material for: High output mode-locked laser empowered by defect regulation in 2D Bi2O2Se saturable absorber
Source: Nat Commun. 2022 Jul 5;13:3855. doi: 10.1038/s41467-022-31606-8 (PMC9256711; doi:10.1038/s41467-022-31606-8)
Supplement: Supplementary file 3 — Source Data [file 41467_2022_31606_MOESM3_ESM.zip › source data/Supplementary Fig.10.xlsx]

## Sheet: Sheet1
Fig.S10a		Fig.S10b		Fig.S10c				Fig.S10d
4.7	0.023	1000	0	-100	0.15812	-0.25	0.07547	40	-96.8699	20	-89.1489
4.94	0.031	1001.37	0.03632	-99.98	0.15812	-0.25	0.0566	40.005	-96.7786	20.9889	-113.756
5.14	0.0366	1002.74	0.08974	-99.96	0.15812	-0.25	0.09434	40.01	-91.1273	21.9778	-89.2936
5.53	0.0404	1004.11	0.18056	-99.94	0.15812	-0.25	0.0566	40.015	-92.0881	22.9666	-117.928
5.8	0.0441	1005.47	0.06731	-99.92	0.15812	-0.24999	0.03774	40.02	-92.332	23.9555	-88.5383
6.01	0.0476	1006.84	0.14423	-99.9	0.15812	-0.24999	0.07547	40.025	-92.3034	24.9444	-112.062
6.22	0.0513	1008.21	0.10256	-99.88	0.15812	-0.24999	0.07547	40.03	-90.093	25.9333	-88.2603
		1009.58	0.08547	-99.86	0.15812	-0.24999	0.07547	40.035	-90.2102	26.9221	-111.727
		1010.95	0.13675	-99.84	0.15812	-0.24999	0.0566	40.04	-92.5869	27.911	-89.5895
		1012.32	0.13996	-99.82	0.15812	-0.24999	0.0566	40.045	-98.6347	28.8999	-113.714
		1013.68	0.07585	-99.8	0.15812	-0.24998	0.0566	40.05	-93.2723	29.8888	-88.246
		1015.05	0.0844	-99.78	0.15812	-0.24998	0.07547	40.055	-95.7185	30.8776	-115.59
		1016.42	0.1047	-99.76	0.15812	-0.24998	0.07547	40.06	-93.2832	31.8665	-87.8476
		1017.79	0.19765	-99.74	0.15812	-0.24998	0.07547	40.065	-99.6663	32.8554	-109.203
		1019.16	0.14103	-99.72	0.15812	-0.24998	0.0566	40.07	-99.6527	33.8443	-89.1398
		1020.53	0.08547	-99.7	0.15812	-0.24998	0.0566	40.075	-99.6337	34.8332	-112.456
		1021.9	0.11966	-99.68	0.15812	-0.24997	0.0566	40.08	-96.111	35.822	-87.5102
		1023.26	0.21047	-99.66	0.15812	-0.24997	0.07547	40.085	-95.9338	36.8109	-108.01
		1024.63	0.12073	-99.64	0.15812	-0.24997	0.0566	40.09	-96.4721	37.7998	-88.1482
		1026	0.14209	-99.62	0.15812	-0.24997	0.0566	40.095	-97.0935	38.7887	-113.178
		1027.37	0.1859	-99.6	0.15812	-0.24997	0.0566	40.1	-95.2947	39.7775	-89.7578
		1028.74	0.12927	-99.58	0.15812	-0.24997	0.0566	40.105	-96.0469	40.7664	-107.395
		1030.11	0.15598	-99.56	0.15812	-0.24996	0.07547	40.11	-100.545	41.7553	-34.851
		1031.48	0.1047	-99.54	0.15812	-0.24996	0.07547	40.115	-106.015	42.7442	-110.146
		1032.85	0.0641	-99.52	0.15812	-0.24996	0.09434	40.12	-96.3876	43.733	-56.3377
		1034.21	0.125	-99.5	0.15812	-0.24996	0.07547	40.125	-96.2527	44.7219	-118.659
		1035.58	0.13675	-99.48	0.15812	-0.24996	0.0566	40.13	-95.1244	45.7108	-88.705
		1036.95	0.13568	-99.46	0.15812	-0.24996	0.0566	40.135	-93.4891	46.6997	-111.805
		1038.32	0.13141	-99.44	0.15812	-0.24996	0.16981	40.14	-91.6085	47.6885	-88.9175
		1039.69	0.05662	-99.42	0.15812	-0.24995	0.07547	40.145	-89.683	48.6774	-110.527
		1041.06	0.0609	-99.4	0.15812	-0.24995	0.07547	40.15	-89.2251	49.6663	-88.22
		1042.42	0.21688	-99.38	0.15812	-0.24995	0.0566	40.155	-89.559	50.6552	-117.065
		1043.79	0.11432	-99.36	0.15812	-0.24995	0.07547	40.16	-94.0588	51.6441	-89.4778
		1045.16	0.19765	-99.34	0.15812	-0.24995	0.07547	40.165	-99.8014	52.6329	-109.407
		1046.53	0.11432	-99.32	0.15812	-0.24995	0.03774	40.17	-100.002	53.6218	-89.1937
		1047.9	0.21047	-99.3	0.15812	-0.24994	0.0566	40.175	-103.548	54.6107	-111.084
		1049.27	0.15812	-99.28	0.15812	-0.24994	0.09434	40.18	-103.366	55.5996	-87.2592
		1050.63	0.07906	-99.26	0.15812	-0.24994	0.0566	40.185	-103.513	56.5884	-110.4
		1052	0.10256	-99.24	0.15812	-0.24994	0.07547	40.19	-103.639	57.5773	-87.6963
		1053.37	0.13889	-99.22	0.15812	-0.24994	0.07547	40.195	-104.397	58.5662	-111.431
		1054.74	0.23504	-99.2	0.15812	-0.24994	0.07547	40.2	-106.235	59.5551	-88.0861
		1056.11	0.09936	-99.18	0.15812	-0.24993	0.07547	40.205	-110.517	60.544	-108.56
		1057.48	0.10684	-99.16	0.15812	-0.24993	0.09434	40.21	-102.164	61.5328	-87.929
		1058.85	0.18056	-99.14	0.15812	-0.24993	0.09434	40.215	-97.3594	62.5217	-109.48
		1060.21	0.11538	-99.12	0.15812	-0.24993	0.07547	40.22	-96.6453	63.5106	-88.7637
		1061.58	0.32372	-99.1	0.15812	-0.24993	0.09434	40.225	-97.4916	64.4994	-112.364
		1062.95	0.09402	-99.08	0.15812	-0.24993	0.07547	40.23	-100.712	65.4883	-89.4604
		1064.32	0.07585	-99.06	0.15812	-0.24992	0.07547	40.235	-100.665	66.4772	-114.954
		1065.69	0.15919	-99.04	0.15812	-0.24992	0.07547	40.24	-96.4055	67.4661	-88.7616
		1067.06	0.1859	-99.02	0.15812	-0.24992	0.0566	40.245	-95.4339	68.455	-121.647
		1068.43	0.13996	-99	0.15812	-0.24992	0.07547	40.25	-94.5631	69.4438	-89.0127
		1069.8	0.12073	-98.98	0.15812	-0.24992	0.07547	40.255	-93.3502	70.4327	-117.233
		1071.16	0.11218	-98.96	0.15812	-0.24992	0.07547	40.26	-93.1881	71.4216	-87.8809
		1072.53	0.17949	-98.94	0.15812	-0.24992	0.07547	40.265	-93.6487	72.4105	-114.201
		1073.9	0.11218	-98.92	0.15812	-0.24991	0.07547	40.27	-94.8043	73.3993	-87.7045
		1075.27	0.16774	-98.9	0.15812	-0.24991	0.11321	40.275	-94.7852	74.3882	-118.537
		1076.64	0.12286	-98.88	0.15812	-0.24991	0.07547	40.28	-93.2767	75.3771	-87.1434
		1078.01	0.11538	-98.86	0.15812	-0.24991	0.73585	40.285	-93.8667	76.366	-116.676
		1079.37	0.04701	-98.84	0.15812	-0.24991	0.11321	40.29	-96.6481	77.3548	-88.4018
		1080.74	0.12927	-98.82	0.15812	-0.24991	0.09434	40.295	-102.081	78.3437	-113.999
		1082.11	0.10363	-98.8	0.15812	-0.2499	0.07547	40.3	-98.8707	79.3326	-86.7056
		1083.48	0.07158	-98.78	0.15812	-0.2499	0.07547	40.305	-100.495	80.3215	-112.584
		1084.85	0.18697	-98.76	0.15812	-0.2499	0.0566	40.31	-99.2005	81.3104	-89.1367
		1086.22	0.18162	-98.74	0.15812	-0.2499	0.07547	40.315	-99.1092	82.2992	-112.329
		1087.59	0.13248	-98.72	0.15812	-0.2499	0.07547	40.32	-93.5997	83.2881	-88.4611
		1088.95	0.09722	-98.7	0.15812	-0.2499	0.07547	40.325	-94.3955	84.277	-111.733
		1090.32	0.1485	-98.68	0.15812	-0.24989	0.07547	40.33	-97.8814	85.2659	-34.9056
		1091.69	0.08226	-98.66	0.15812	-0.24989	0.09434	40.335	-100.438	86.2547	-115.32
		1093.06	0.07372	-98.64	0.15812	-0.24989	0.0566	40.34	-95.7665	87.2436	-90.1035
		1094.43	0.13782	-98.62	0.15812	-0.24989	0.07547	40.345	-102.294	88.2325	-115.464
		1095.8	0.11218	-98.6	0.15812	-0.24989	0.07547	40.35	-95.8237	89.2214	-88.0421
		1097.16	0.13462	-98.58	0.15812	-0.24989	0.07547	40.355	-100.969	90.2103	-111.848
		1098.53	0.13141	-98.56	0.15812	-0.24988	0.11321	40.36	-92.6431	91.1991	-88.7725
		1099.9	0.13355	-98.54	0.15812	-0.24988	0.0566	40.365	-94.4705	92.188	-113.4
		1101.27	0.10256	-98.52	0.15812	-0.24988	0.0566	40.37	-92.6403	93.1769	-87.5024
		1102.64	0.13355	-98.5	0.15812	-0.24988	0.07547	40.375	-102.91	94.1658	-113.949
		1104.01	0.06944	-98.48	0.15812	-0.24988	0.09434	40.38	-106.239	95.1546	-88.5517
		1105.38	0.14957	-98.46	0.15812	-0.24988	0.07547	40.385	-106.49	96.1435	-116.537
		1106.74	0.09722	-98.44	0.15812	-0.24988	0.07547	40.39	-104.577	97.1324	-87.7402
		1108.11	0.15385	-98.42	0.15812	-0.24987	0.09434	40.395	-107.229	98.1213	-113.66
		1109.48	0.15385	-98.4	0.15812	-0.24987	0.09434	40.4	-109.012	99.1101	-88.6726
		1110.85	0.13248	-98.38	0.15812	-0.24987	0.07547	40.405	-108.935	100.099	-113.474
		1112.22	0.05876	-98.36	0.15812	-0.24987	0.07547	40.41	-95.216	101.088	-88.5435
		1113.59	0.17201	-98.34	0.15812	-0.24987	0.07547	40.415	-94.4188	102.077	-113.709
		1114.96	0.12607	-98.32	0.15812	-0.24987	0.07547	40.42	-94.7949	103.066	-88.2147
		1116.33	0.14209	-98.3	0.15812	-0.24986	0.09434	40.425	-99.0126	104.055	-113.005
		1117.69	0.05556	-98.28	0.15812	-0.24986	0.07547	40.43	-105.974	105.043	-88.4907
		1119.06	0.15598	-98.26	0.15812	-0.24986	0.09434	40.435	-112.313	106.032	-110.829
		1120.43	0.07051	-98.24	0.15812	-0.24986	0.07547	40.44	-100.533	107.021	-89.8534
		1121.8	0.16667	-98.22	0.15812	-0.24986	0.09434	40.445	-103.883	108.01	-111.102
		1123.17	0.17628	-98.2	0.15812	-0.24986	0.09434	40.45	-100.216	108.999	-89.2548
		1124.54	0.13675	-98.18	0.15812	-0.24985	0.07547	40.455	-102.691	109.988	-113.684
		1125.9	0.12607	-98.16	0.15812	-0.24985	0.07547	40.46	-97.6185	110.977	-88.2065
		1127.27	0.06944	-98.14	0.15812	-0.24985	0.07547	40.465	-94.8099	111.966	-111.148
		1128.64	0.08333	-98.12	0.15812	-0.24985	0.0566	40.47	-94.7309	112.954	-89.5287
		1130.01	0.09402	-98.1	0.15812	-0.24985	0.07547	40.475	-95.5922	113.943	-113.551
		1131.38	0.15064	-98.08	0.15812	-0.24985	0.07547	40.48	-93.2932	114.932	-89.4473
		1132.75	0.19017	-98.06	0.15812	-0.24984	0.07547	40.485	-93.266	115.921	-112.85
		1134.12	0.04167	-98.04	0.15812	-0.24984	0.07547	40.49	-91.6893	116.91	-89.2207
		1135.48	0.1485	-98.02	0.15812	-0.24984	0.07547	40.495	-92.541	117.899	-111.868
		1136.85	0.05983	-98	0.15812	-0.24984	0.09434	40.5	-95.2597	118.888	-89.3604
		1138.22	0.07051	-97.98	0.15812	-0.24984	0.16981	40.505	-101.755	119.877	-111.792
		1139.59	0.12179	-97.96	0.15812	-0.24984	0.07547	40.51	-96.2068	120.865	-88.9329
		1140.96	0.11752	-97.94	0.15812	-0.24984	0.0566	40.515	-94.5633	121.854	-116.915
		1142.33	0.16239	-97.92	0.15812	-0.24983	0.07547	40.52	-94.3971	122.843	-88.6422
		1143.69	0.15705	-97.9	0.15812	-0.24983	0.09434	40.525	-94.224	123.832	-113.809
		1145.06	0.05662	-97.88	0.15812	-0.24983	0.07547	40.53	-94.2267	124.821	-88.06
		1146.43	0.19124	-97.86	0.15812	-0.24983	0.0566	40.535	-95.6263	125.81	-109.297
		1147.8	0.14637	-97.84	0.15812	-0.24983	0.07547	40.54	-99.5197	126.799	-89.2354
		1149.17	0.13462	-97.82	0.15812	-0.24983	0.07547	40.545	-99.1681	127.788	-110.458
		1150.54	0.08013	-97.8	0.15812	-0.24982	0.07547	40.55	-99.5224	128.776	-35.2619
		1151.91	0.13889	-97.78	0.15812	-0.24982	0.07547	40.555	-103.429	129.765	-116.182
		1153.28	0.11111	-97.76	0.15812	-0.24982	0.0566	40.56	-95.8961	130.754	-88.956
		1154.64	0.07372	-97.74	0.15812	-0.24982	0.0566	40.565	-99.5578	131.743	-117.553
		1156.01	0.13782	-97.72	0.15812	-0.24982	0.07547	40.57	-95.8921	132.732	-89.6646
		1157.38	0.27564	-97.7	0.15812	-0.24982	0.09434	40.575	-106.783	133.721	-114.274
		1158.75	0.25748	-97.68	0.15812	-0.24981	0.07547	40.58	-97.1908	134.71	-88.8425
		1160.12	0.20726	-97.66	0.15812	-0.24981	0.0566	40.585	-95.5514	135.699	-119.65
		1161.49	0.13034	-97.64	0.15812	-0.24981	0.0566	40.59	-95.7231	136.687	-90.3824
		1162.85	0.09936	-97.62	0.15812	-0.24981	0.0566	40.595	-98.4895	137.676	-110.355
		1164.22	0.13248	-97.6	0.15812	-0.24981	0.01887	40.6	-94.8278	138.665	-90.0194
		1165.59	0.09081	-97.58	0.15812	-0.24981	0.0566	40.605	-94.0361	139.654	-113.237
		1166.96	0.13675	-97.56	0.15812	-0.2498	0.0566	40.61	-94.2282	140.643	-89.2231
		1168.33	0.20192	-97.54	0.15812	-0.2498	0.0566	40.615	-95.6496	141.632	-115.425
		1169.7	0.16453	-97.52	0.15812	-0.2498	0.07547	40.62	-97.0627	142.621	-87.5477
		1171.07	0.08974	-97.5	0.15812	-0.2498	0.07547	40.625	-99.5306	143.61	-115.506
		1172.43	0.08226	-97.48	0.15812	-0.2498	0.0566	40.63	-95.3266	144.598	-90.0826
		1173.8	0.09936	-97.46	0.15812	-0.2498	0.07547	40.635	-96.7643	145.587	-113.109
		1175.17	0.16774	-97.44	0.15812	-0.2498	0.0566	40.64	-95.5419	146.576	-87.1802
		1176.54	0.06944	-97.42	0.15812	-0.24979	0.0566	40.645	-96.3337	147.565	-113.777
		1177.91	0.08974	-97.4	0.15812	-0.24979	0.45283	40.65	-95.204	148.554	-88.0136
		1179.28	0.09509	-97.38	0.15812	-0.24979	0.0566	40.655	-97.4539	149.543	-113.821
		1180.64	0.13248	-97.36	0.15812	-0.24979	0.09434	40.66	-100.203	150.532	-87.9
		1182.01	0.16453	-97.34	0.15812	-0.24979	0.0566	40.665	-101.368	151.521	-120.167
		1183.38	0.15385	-97.32	0.15812	-0.24979	0.07547	40.67	-99.7596	152.509	-89.7746
		1184.75	0.14316	-97.3	0.15812	-0.24978	0.07547	40.675	-108.889	153.498	-115.303
		1186.12	0.15919	-97.28	0.15812	-0.24978	0.0566	40.68	-96.9333	154.487	-88.2843
		1187.49	0.11111	-97.26	0.15812	-0.24978	0.07547	40.685	-94.9396	155.476	-113.199
		1188.86	0.1453	-97.24	0.15812	-0.24978	0.07547	40.69	-94.9233	156.465	-88.4353
		1190.22	0.18376	-97.22	0.15812	-0.24978	0.0566	40.695	-95.7259	157.454	-108.903
		1191.59	0.05449	-97.2	0.15812	-0.24978	0.0566	40.7	-95.0446	158.443	-89.4121
		1192.96	0.13034	-97.18	0.15812	-0.24977	0.09434	40.705	-95.0132	159.432	-114.323
		1194.33	0.11004	-97.16	0.15812	-0.24977	0.07547	40.71	-91.4524	160.421	-87.2685
		1195.7	0.14744	-97.14	0.15812	-0.24977	0.0566	40.715	-92.9923	161.409	-113.563
		1197.07	0.11859	-97.12	0.15812	-0.24977	0.07547	40.72	-91.4878	162.398	-87.9991
		1198.44	0.17201	-97.1	0.15812	-0.24977	0.09434	40.725	-94.5022	163.387	-110.727
		1199.8	0.08226	-97.08	0.15812	-0.24977	0.0566	40.73	-93.4475	164.376	-88.2332
		1201.17	0.11004	-97.06	0.15812	-0.24976	0.03774	40.735	-96.5845	165.365	-108.73
		1202.54	0.11325	-97.04	0.15812	-0.24976	0.09434	40.74	-98.5455	166.354	-87.9171
		1203.91	0.09509	-97.02	0.15812	-0.24976	0.0566	40.745	-98.4978	167.343	-112.745
		1205.28	0.15705	-97	0.15812	-0.24976	0.07547	40.75	-95.4317	168.332	-87.1474
		1206.65	0.19017	-96.98	0.15812	-0.24976	0.07547	40.755	-94.2529	169.32	-113.632
		1208.02	0.13034	-96.96	0.15812	-0.24976	0.07547	40.76	-94.2433	170.309	-35.8102
		1209.38	0.08974	-96.94	0.15812	-0.24976	0.07547	40.765	-96.4673	171.298	-106.709
		1210.75	0.11432	-96.92	0.15812	-0.24975	0.07547	40.77	-95.6511	172.287	-87.1562
		1212.12	0.29808	-96.9	0.15812	-0.24975	0.07547	40.775	-97.3504	173.276	-113.783
		1213.49	0.20192	-96.88	0.15812	-0.24975	0.0566	40.78	-95.6347	174.265	-88.8048
		1214.86	0.0609	-96.86	0.15812	-0.24975	0.0566	40.785	-98.998	175.254	-115.327
		1216.23	0.19551	-96.84	0.15812	-0.24975	0.07547	40.79	-99.926	176.243	-87.488
		1217.6	0.125	-96.82	0.15812	-0.24975	0.07547	40.795	-100.643	177.231	-116.574
		1218.96	0.19231	-96.8	0.15812	-0.24974	0.07547	40.8	-100.797	178.22	-89.3101
		1220.33	0.11645	-96.78	0.15812	-0.24974	0.07547	40.805	-101.043	179.209	-110.435
		1221.7	0.13996	-96.76	0.15812	-0.24974	0.0566	40.81	-98.442	180.198	-88.1451
		1223.07	0.24145	-96.74	0.15812	-0.24974	0.07547	40.815	-100.906	181.187	-113.49
		1224.44	0.09081	-96.72	0.15812	-0.24974	0.07547	40.82	-108.951	182.176	-86.9324
		1225.81	0.16987	-96.7	0.15812	-0.24974	0.07547	40.825	-109.138	183.165	-113.331
		1227.17	0.05342	-96.68	0.15812	-0.24973	0.09434	40.83	-97.3137	184.154	-89.3342
		1228.54	0.24038	-96.66	0.15812	-0.24973	0.03774	40.835	-99.1002	185.142	-109.701
		1229.91	0.10256	-96.64	0.15812	-0.24973	0.09434	40.84	-97.3736	186.131	-87.7062
		1231.28	0.07372	-96.62	0.15812	-0.24973	0.07547	40.845	-103.413	187.12	-108.974
		1232.65	0.17521	-96.6	0.15812	-0.24973	0.07547	40.85	-101.414	188.109	-86.7028
		1234.02	0.11432	-96.58	0.15812	-0.24973	0.07547	40.855	-101.387	189.098	-111.837
		1235.39	0.09936	-96.56	0.15812	-0.24972	0.07547	40.86	-99.9969	190.087	-88.6405
		1236.76	0.13675	-96.54	0.15812	-0.24972	0.09434	40.865	-104.416	191.076	-110.547
		1238.12	0.1015	-96.52	0.15812	-0.24972	0.24528	40.87	-112.478	192.065	-86.4544
		1239.49	0.11218	-96.5	0.15812	-0.24972	0.07547	40.875	-114.093	193.053	-113.193
		1240.86	0.15491	-96.48	0.15812	-0.24972	0.07547	40.88	-111.778	194.042	-88.4576
		1242.23	0.17842	-96.46	0.15812	-0.24972	0.07547	40.885	-111.734	195.031	-114.477
		1243.6	0.13782	-96.44	0.15812	-0.24972	0.07547	40.89	-99.009	196.02	-87.0988
		1244.97	0.20299	-96.42	0.15812	-0.24971	0.0566	40.895	-97.9052	197.009	-108.21
		1246.33	0.17628	-96.4	0.15812	-0.24971	0.09434	40.9	-97.9706	197.998	-88.212
		1247.7	0.16026	-96.38	0.15812	-0.24971	0.09434	40.905	-99.8485	198.987	-122.732
		1249.07	0.12714	-96.36	0.15812	-0.24971	0.0566	40.91	-100.477	199.976	-86.7415
		1250.44	0.11218	-96.34	0.15812	-0.24971	0.07547	40.915	-101.065	200.964	-110.105
		1251.81	0.13141	-96.32	0.15812	-0.24971	0.09434	40.92	-96.9431	201.953	-87.9377
		1253.18	0.13248	-96.3	0.15812	-0.2497	0.07547	40.925	-97.6068	202.942	-109.377
		1254.55	0.18162	-96.28	0.15812	-0.2497	0.09434	40.93	-96.4239	203.931	-87.5588
		1255.91	0.09722	-96.26	0.15812	-0.2497	0.0566	40.935	-108.652	204.92	-116.15
		1257.28	0.11111	-96.24	0.15812	-0.2497	0.07547	40.94	-111.425	205.909	-89.3221
		1258.65	0.05556	-96.22	0.15812	-0.2497	0.07547	40.945	-111.324	206.898	-112.739
		1260.02	0.11859	-96.2	0.15812	-0.2497	0.07547	40.95	-105.913	207.887	-89.0644
		1261.39	0.12821	-96.18	0.15812	-0.24969	0.11321	40.955	-105.616	208.875	-109.641
		1262.76	0.0812	-96.16	0.15812	-0.24969	0.07547	40.96	-104.787	209.864	-86.7244
		1264.12	0.11645	-96.14	0.15812	-0.24969	0.09434	40.965	-97.4569	210.853	-109.979
		1265.49	0.13248	-96.12	0.15812	-0.24969	0.07547	40.97	-92.4243	211.842	-86.9612
		1266.86	0.14209	-96.1	0.15812	-0.24969	0.09434	40.975	-91.7498	212.831	-110.477
		1268.23	0.09936	-96.08	0.15812	-0.24969	0.0566	40.98	-92.179	213.82	-36.1112
		1269.6	0.10684	-96.06	0.15781	-0.24968	0.0566	40.985	-95.7944	214.809	-116.383
		1270.97	0.125	-96.04	0.15812	-0.24968	0.0566	40.99	-95.8653	215.798	-87.9551
		1272.34	0.10897	-96.02	0.1585	-0.24968	0.07547	40.995	-101.315	216.786	-111.461
		1273.7	0.06303	-96	0.15812	-0.24968	0.09434	41	-95.8557	217.775	-87.7417
		1275.07	0.12286	-95.98	0.15697	-0.24968	0.07547	41.005	-100.058	218.764	-114.839
		1276.44	0.07585	-95.96	0.15812	-0.24968	0.07547	41.01	-95.699	219.753	-87.6757
		1277.81	0.16239	-95.94	0.1604	-0.24968	0.16981	41.015	-96.7701	220.742	-116.721
		1279.18	0.0406	-95.92	0.15812	-0.24967	0.07547	41.02	-95.5532	221.731	-86.7441
		1280.55	0.13568	-95.9	0.14837	-0.24967	0.07547	41.025	-101.946	222.72	-111.345
		1281.92	0.06731	-95.88	0.13863	-0.24967	0.09434	41.03	-92.4952	223.709	-88.3545
		1283.28	0.11325	-95.86	0.13634	-0.24967	0.07547	41.035	-91.7593	224.697	-115.408
		1284.65	0.10363	-95.84	0.13863	-0.24967	0.07547	41.04	-92.0224	225.686	-88.4598
		1286.02	0.15278	-95.82	0.13984	-0.24967	0.09434	41.045	-94.707	226.675	-111.063
		1287.39	0.15171	-95.8	0.13863	-0.24966	0.07547	41.05	-95.2589	227.664	-88.1596
		1288.76	0.14637	-95.78	0.13825	-0.24966	0.07547	41.055	-96.3695	228.653	-108.761
		1290.13	0.10043	-95.76	0.13863	-0.24966	0.0566	41.06	-94.9714	229.642	-87.8375
		1291.5	0.11752	-95.74	0.13901	-0.24966	0.0566	41.065	-103.441	230.631	-108.948
		1292.86	0.13675	-95.72	0.13863	-0.24966	0.07547	41.07	-95.8136	231.62	-87.6572
		1294.23	0.22863	-95.7	0.13863	-0.24966	0.07547	41.075	-97.1559	232.608	-108.994
		1295.6	0.10043	-95.68	0.13863	-0.24965	0.09434	41.08	-94.3186	233.597	-88.5277
		1296.97	0.05876	-95.66	0.13901	-0.24965	0.07547	41.085	-93.5364	234.586	-119.451
		1298.34	0.16132	-95.64	0.13863	-0.24965	0.09434	41.09	-93.5446	235.575	-88.3174
		1299.71	0.15491	-95.62	0.13825	-0.24965	0.07547	41.095	-94.8705	236.564	-113.142
		1301.08	0.14423	-95.6	0.13863	-0.24965	0.07547	41.1	-97.5729	237.553	-88.4344
		1302.44	0.07906	-95.58	0.13984	-0.24965	0.09434	41.105	-97.5088	238.542	-109.176
		1303.81	0.13782	-95.56	0.13863	-0.24964	0.09434	41.11	-92.4422	239.531	-88.7772
		1305.18	0.22543	-95.54	0.13665	-0.24964	0.07547	41.115	-92.0347	240.52	-110.105
		1306.55	0.1485	-95.52	0.13863	-0.24964	0.07547	41.12	-90.7701	241.508	-87.6784
		1307.92	0.06944	-95.5	0.14799	-0.24964	0.11321	41.125	-90.6038	242.497	-116.014
		1309.29	0.08333	-95.48	0.15812	-0.24964	0.07547	41.13	-91.2443	243.486	-88.7096
		1310.65	0.13248	-95.46	0.16154	-0.24964	0.07547	41.135	-94.3664	244.475	-109.497
		1312.02	0.23718	-95.44	0.15812	-0.24964	0.07547	41.14	-97.9599	245.464	-87.8713
		1313.39	0.05983	-95.42	0.15469	-0.24963	0.07547	41.145	-107.01	246.453	-109.387
		1314.76	0.0844	-95.4	0.15812	-0.24963	0.07547	41.15	-106.423	247.442	-88.465
		1316.13	0.12714	-95.38	0.16824	-0.24963	0.0566	41.155	-106.453	248.431	-116.62
		1317.5	0.13889	-95.36	0.1776	-0.24963	0.0566	41.16	-102.458	249.419	-86.5392
		1318.87	0.06731	-95.34	0.17958	-0.24963	0.0566	41.165	-100.769	250.408	-116.908
		1320.23	0.13568	-95.32	0.1776	-0.24963	0.07547	41.17	-101.1	251.397	-88.8824
		1321.6	0.09402	-95.3	0.17639	-0.24962	0.07547	41.175	-105.987	252.386	-112.999
		1322.97	0.1485	-95.28	0.1776	-0.24962	0.07547	41.18	-106.348	253.375	-87.5687
		1324.34	0.15919	-95.26	0.17798	-0.24962	0.07547	41.185	-106.265	254.364	-116.115
		1325.71	0.07585	-95.24	0.1776	-0.24962	0.07547	41.19	-99.7316	255.353	-86.2952
		1327.08	0.08761	-95.22	0.17692	-0.24962	0.03774	41.195	-98.6822	256.342	-106.956
		1328.45	0.1453	-95.2	0.1776	-0.24962	0.07547	41.2	-98.8512	257.33	-36.0521
		1329.81	0.12927	-95.18	0.17798	-0.24961	0.0566	41.205	-99.6716	258.319	-112.506
		1331.18	0.13141	-95.16	0.1776	-0.24961	0.07547	41.21	-92.5894	259.308	-88.2758
		1332.55	0.11111	-95.14	0.17608	-0.24961	0.09434	41.215	-97.5021	260.297	-113.774
		1333.92	0.17521	-95.12	0.1776	-0.24961	0.07547	41.22	-92.7121	261.286	-87.5112
		1335.29	0.10897	-95.1	0.18027	-0.24961	0.0566	41.225	-102.595	262.275	-109.556
		1336.66	0.21368	-95.08	0.1776	-0.24961	0.0566	41.23	-103.348	263.264	-89.2672
		1338.03	0.13141	-95.06	0.16634	-0.2496	0.37736	41.235	-104.073	264.253	-122
		1339.39	0.13462	-95.04	0.15812	-0.2496	0.07547	41.24	-104.045	265.241	-89.3254
		1340.76	0.05769	-95.02	0.1585	-0.2496	0.07547	41.245	-103.932	266.23	-114.375
		1342.13	0.21047	-95	0.15812	-0.2496	0.0566	41.25	-96.7554	267.219	-88.4053
		1343.5	0.17628	-94.98	0.14837	-0.2496	0.09434	41.255	-98.1945	268.208	-108.249
		1344.87	0.11645	-94.96	0.13863	-0.2496	0.0566	41.26	-95.8573	269.197	-88.7197
		1346.24	0.12821	-94.94	0.13825	-0.2496	0.0566	41.265	-95.8001	270.186	-114.541
		1347.61	0.16239	-94.92	0.13863	-0.24959	0.09434	41.27	-91.8959	271.175	-87.05
		1348.97	0.05876	-94.9	0.1304	-0.24959	0.0566	41.275	-92.212	272.164	-111.271
		1350.34	0.11432	-94.88	0.11914	-0.24959	0.07547	41.28	-94.5519	273.152	-88.5759
		1351.71	0.12714	-94.86	0.11647	-0.24959	0.07547	41.285	-104.02	274.141	-116.912
		1353.08	0.10043	-94.84	0.11914	-0.24959	0.0566	41.29	-95.5685	275.13	-88.3368
		1354.45	0.14423	-94.82	0.12066	-0.24959	0.07547	41.295	-95.5235	276.119	-112.384
		1355.82	0.17415	-94.8	0.11914	-0.24958	0.07547	41.3	-94.3407	277.108	-88.7984
		1357.18	0.10256	-94.78	0.11906	-0.24958	0.07547	41.305	-99.0667	278.097	-115.255
		1358.55	0.15491	-94.76	0.11914	-0.24958	0.07547	41.31	-93.7261	279.086	-89.6649
		1359.92	0.21154	-94.74	0.11944	-0.24958	0.0566	41.315	-95.6339	280.075	-113.882
		1361.29	0.06624	-94.72	0.11914	-0.24958	0.0566	41.32	-93.7002	281.063	-88.9708
		1362.66	0.12179	-94.7	0.12028	-0.24958	0.0566	41.325	-99.6581	282.052	-111.163
		1364.03	0.08654	-94.68	0.11914	-0.24957	0.0566	41.33	-97.321	283.041	-87.149
		1365.4	0.15919	-94.66	0.11762	-0.24957	0.09434	41.335	-100.168	284.03	-110.381
		1366.76	0.06197	-94.64	0.11914	-0.24957	0.0566	41.34	-109.139	285.019	-88.8909
		1368.13	0.14316	-94.62	0.12812	-0.24957	0.0566	41.345	-115.139	286.008	-116.273
		1369.5	0.15064	-94.6	0.13863	-0.24957	0.07547	41.35	-104.594	286.997	-88.9511
		1370.87	0.18697	-94.58	0.14829	-0.24957	0.07547	41.355	-107.295	287.986	-113.714
		1372.24	0.17308	-94.56	0.15812	-0.24956	0.0566	41.36	-104.399	288.974	-87.872
		1373.61	0.23397	-94.54	0.16976	-0.24956	0.0566	41.365	-110.98	289.963	-112.79
		1374.98	0.13889	-94.52	0.1776	-0.24956	0.0566	41.37	-107.814	290.952	-88.326
		1376.34	0.09829	-94.5	0.17829	-0.24956	0.0566	41.375	-110.301	291.941	-115.734
		1377.71	0.14423	-94.48	0.1776	-0.24956	0.11321	41.38	-109.218	292.93	-88.231
		1379.08	0.17201	-94.46	0.18347	-0.24956	0.07547	41.385	-111.27	293.919	-116.757
		1380.45	0.17735	-94.44	0.19709	-0.24956	0.07547	41.39	-94.9213	294.908	-88.6741
		1381.82	0.06624	-94.42	0.21003	-0.24955	0.07547	41.395	-96.1736	295.897	-113.649
		1383.19	0.07585	-94.4	0.21658	-0.24955	0.0566	41.4	-94.6569	296.885	-89.5357
		1384.56	0.11645	-94.38	0.21544	-0.24955	0.07547	41.405	-98.7397	297.874	-117.308
		1385.92	0.08547	-94.36	0.21658	-0.24955	0.07547	41.41	-92.7137	298.863	-35.9365
		1387.29	0.12821	-94.34	0.22404	-0.24955	0.07547	41.415	-99.2058	299.852	-112.994
		1388.66	0.1047	-94.32	0.23607	-0.24955	0.07547	41.42	-92.715	300.841	-87.6091
		1390.03	0.14423	-94.3	0.24086	-0.24954	0.07547	41.425	-99.0286	301.83	-112.605
		1391.4	0.11004	-94.28	0.23607	-0.24954	0.0566	41.43	-94.2604	302.819	-87.818
		1392.77	0.16987	-94.26	0.22366	-0.24954	0.07547	41.435	-97.3961	303.808	-115.994
		1394.13	0.17308	-94.24	0.21658	-0.24954	0.07547	41.44	-106.049	304.797	-89.7752
		1395.5	0.12179	-94.22	0.21551	-0.24954	0.07547	41.445	-113.039	305.785	-109.509
		1396.87	0.16667	-94.2	0.21658	-0.24954	0.07547	41.45	-95.1762	306.774	-88.8708
		1398.24	0.14423	-94.18	0.20927	-0.24953	0.09434	41.455	-92.4602	307.763	-111.389
		1399.61	0.12393	-94.16	0.19709	-0.24953	0.07547	41.46	-92.3471	308.752	-89.3932
		1400.98	0.14423	-94.14	0.1843	-0.24953	0.09434	41.465	-93.6022	309.741	-116.622
		1402.35	0.12179	-94.12	0.1776	-0.24953	0.07547	41.47	-98.966	310.73	-90.6196
		1403.71	0.07372	-94.1	0.17098	-0.24953	0.07547	41.475	-103.094	311.719	-112.51
		1405.08	0.23291	-94.08	0.15812	-0.24953	0.09434	41.48	-104.452	312.708	-88.3865
		1406.45	0.14423	-94.06	0.13718	-0.24952	0.07547	41.485	-105.672	313.696	-115.756
		1407.82	0.06624	-94.04	0.11914	-0.24952	0.11321	41.49	-102.636	314.685	-89.4408
		1409.19	0.14423	-94.02	0.10977	-0.24952	0.07547	41.495	-102.584	315.674	-114.095
		1410.56	0.15812	-94	0.09965	-0.24952	0.11321	41.5	-98.9919	316.663	-90.353
		1411.93	0.13462	-93.98	0.0813	-0.24952	0.0566	41.505	-99.2127	317.652	-116.054
		1413.29	0.11752	-93.96	0.06067	-0.24952	0.0566	41.51	-96.6889	318.641	-89.1937
		1414.66	0.15385	-93.94	0.04933	-0.24952	0.0566	41.515	-94.1147	319.63	-118.297
		1416.03	0.20726	-93.92	0.04118	-0.24951	0.07547	41.52	-94.0833	320.619	-90.1603
		1417.4	0.09829	-93.9	0.03205	-0.24951	0.07547	41.525	-96.6862	321.607	-119.178
		1418.77	0.15171	-93.88	0.0217	-0.24951	0.07547	41.53	-99.2263	322.596	-88.4982
		1420.14	0.16667	-93.86	0.02033	-0.24951	0.07547	41.535	-106.167	323.585	-113.364
		1421.51	0.10577	-93.84	0.0217	-0.24951	0.11321	41.54	-98.4428	324.574	-87.6688
		1422.87	0.18697	-93.82	0.02451	-0.24951	0.07547	41.545	-102.057	325.563	-110.054
		1424.24	0.08868	-93.8	0.0217	-0.2495	0.0566	41.55	-95.4543	326.552	-89.8899
		1425.61	0.13675	-93.78	0.02139	-0.2495	0.07547	41.555	-95.393	327.541	-119.45
		1426.98	0.07479	-93.76	0.0217	-0.2495	0.0566	41.56	-92.384	328.53	-89.1386
		1428.35	0.14637	-93.74	0.03045	-0.2495	0.07547	41.565	-94.2633	329.518	-112.789
		1429.72	0.10684	-93.72	0.04118	-0.2495	0.09434	41.57	-99.3695	330.507	-89.228
		1431.09	0.11752	-93.7	0.05999	-0.2495	0.07547	41.575	-102.342	331.496	-115.859
		1432.45	0.11218	-93.68	0.08016	-0.24949	0.07547	41.58	-102.338	332.485	-88.8128
		1433.82	0.23077	-93.66	0.10871	-0.24949	0.07547	41.585	-102.314	333.474	-117.131
		1435.19	0.06624	-93.64	0.13863	-0.24949	0.09434	41.59	-99.8696	334.463	-88.0448
		1436.56	0.05556	-93.62	0.17174	-0.24949	0.03774	41.595	-101.163	335.452	-118.382
		1437.93	0.19231	-93.6	0.19709	-0.24949	0.5283	41.6	-100.982	336.441	-88.2897
		1439.3	0.09509	-93.58	0.2229	-0.24949	0.07547	41.605	-101.121	337.429	-124.714
		1440.66	0.17842	-93.56	0.25556	-0.24948	0.07547	41.61	-100.393	338.418	-87.0697
		1442.03	0.23825	-93.54	0.30413	-0.24948	0.03774	41.615	-100.355	339.407	-115.661
		1443.4	0.12286	-93.52	0.353	-0.24948	0.0566	41.62	-94.0848	340.396	-88.0607
		1444.77	0.13675	-93.5	0.39418	-0.24948	0.09434	41.625	-93.5479	341.385	-118.996
		1446.14	0.15064	-93.48	0.43095	-0.24948	0.07547	41.63	-93.7646	342.374	-35.1911
		1447.51	0.15171	-93.46	0.47602	-0.24948	0.09434	41.635	-96.1194	343.363	-116.191
		1448.88	0.15598	-93.44	0.5284	-0.24948	0.07547	41.64	-100.307	344.352	-88.4647
		1450.24	0.11538	-93.42	0.57978	-0.24947	0.09434	41.645	-109.754	345.34	-111.865
		1451.61	0.12179	-93.4	0.62584	-0.24947	0.07547	41.65	-100.135	346.329	-88.8022
		1452.98	0.08013	-93.38	0.66535	-0.24947	0.07547	41.655	-99.311	347.318	-111.678
		1454.35	0.20299	-93.36	0.70379	-0.24947	0.09434	41.66	-99.1965	348.307	-88.5711
		1455.72	0.13034	-93.34	0.74094	-0.24947	0.07547	41.665	-100.135	349.296	-111.568
		1457.09	0.10577	-93.32	0.78174	-0.24947	0.07547	41.67	-97.7057	350.285	-88.2031
		1458.46	0.19231	-93.3	0.82026	-0.24946	0.11321	41.675	-98.6582	351.274	-113.765
		1459.82	0.0844	-93.28	0.8597	-0.24946	0.0566	41.68	-95.8155	352.263	-88.3396
		1461.19	0.08333	-93.26	0.89121	-0.24946	0.07547	41.685	-95.7692	353.251	-112.593
		1462.56	0.10577	-93.24	0.91816	-0.24946	0.07547	41.69	-92.9279	354.24	-89.221
		1463.93	0.17628	-93.22	0.93491	-0.24946	0.09434	41.695	-94.074	355.229	-111.075
		1465.3	0.0641	-93.2	0.95714	-0.24946	0.07547	41.7	-97.7343	356.218	-88.693
		1466.67	0.0844	-93.18	0.97823	-0.24945	0.07547	41.705	-98.3107	357.207	-115.491
		1468.04	0.16026	-93.16	0.99612	-0.24945	0.07547	41.71	-96.1753	358.196	-88.3027
		1469.4	0.11859	-93.14	0.99581	-0.24945	0.0566	41.715	-93.6788	359.185	-108.891
		1470.77	0.04594	-93.12	0.99612	-0.24945	0.07547	41.72	-92.3569	360.174	-89.1853
		1472.14	0.29915	-93.1	0.99581	-0.24945	0.07547	41.725	-95.5703	361.162	-113.316
		1473.51	0.04915	-93.08	0.99612	-0.24945	0.09434	41.73	-92.3856	362.151	-90.5401
		1474.88	0.10897	-93.06	0.97823	-0.24944	0.07547	41.735	-106.23	363.14	-118.16
		1476.25	0.10043	-93.04	0.95714	-0.24944	0.0566	41.74	-106.589	364.129	-89.0005
		1477.62	0.22756	-93.02	0.93491	-0.24944	0.07547	41.745	-106.527	365.118	-115.851
		1478.98	0.16346	-93	0.91816	-0.24944	0.11321	41.75	-99.848	366.107	-88.8708
		1480.35	0.08013	-92.98	0.89121	-0.24944	0.07547	41.755	-97.3651	367.096	-119.648
		1481.72	0.10897	-92.96	0.8597	-0.24944	0.07547	41.76	-96.8704	368.085	-88.7402
		1483.09	0.16026	-92.94	0.82057	-0.24944	0.07547	41.765	-97.3623	369.073	-111.892
		1484.46	0.12714	-92.92	0.78174	-0.24943	0.0566	41.77	-100.929	370.062	-88.9149
		1485.83	0.11004	-92.9	0.74026	-0.24943	0.07547	41.775	-111.551	371.051	-118.605
		1487.19	0.12927	-92.88	0.70379	-0.24943	0.07547	41.78	-101.998	372.04	-88.4318
		1488.56	0.1015	-92.86	0.66725	-0.24943	0.03774	41.785	-101.94	373.029	-112.875
		1489.93	0.02885	-92.84	0.62584	-0.24943	0.07547	41.79	-95.2133	374.018	-88.4519
		1491.3	0.22756	-92.82	0.5759	-0.24943	0.07547	41.795	-93.1188	375.007	-113.657
		1492.67	0.09402	-92.8	0.5284	-0.24942	0.0566	41.8	-93.1065	375.996	-89.513
		1494.04	0.07906	-92.78	0.48927	-0.24942	0.07547	41.805	-95.1711	376.985	-110.237
		1495.41	0.09188	-92.76	0.45044	-0.24942	0.0566	41.81	-98.6161	377.973	-87.463
		1496.77	0.09081	-92.74	0.40393	-0.24942	0.07547	41.815	-98.5725	378.962	-109.417
		1498.14	0.20299	-92.72	0.353	-0.24942	0.11321	41.82	-96.6047	379.951	-89.0608
		1499.51	0.05128	-92.7	0.31067	-0.24942	0.07547	41.825	-99.4215	380.94	-112.401
		1500.88	0.09295	-92.68	0.27505	-0.24941	0.07547	41.83	-100.475	381.929	-88.8621
		1502.25	0.1485	-92.66	0.24589	-0.24941	0.07547	41.835	-103.391	382.918	-111.263
		1503.62	0.20513	-92.64	0.21658	-0.24941	0.07547	41.84	-101.752	383.907	-87.5049
		1504.98	0.16667	-92.62	0.19016	-0.24941	0.07547	41.845	-105.488	384.896	-114.068
		1506.35	0.12927	-92.6	0.15812	-0.24941	0.0566	41.85	-97.6145	385.884	-35.7689
		1507.72	0.25214	-92.58	0.12706	-0.24941	0.11321	41.855	-115.342	386.873	-111.879
		1509.09	0.06624	-92.56	0.09965	-0.2494	0.07547	41.86	-98.6775	387.862	-88.1741
		1510.46	0.17949	-92.54	0.08808	-0.2494	0.07547	41.865	-98.6039	388.851	-111.157
		1511.83	0.16132	-92.52	0.08016	-0.2494	0.07547	41.87	-95.0049	389.84	-88.3617
		1513.2	0.2062	-92.5	0.07361	-0.2494	0.0566	41.875	-93.3683	390.829	-114.152
		1514.57	0.13034	-92.48	0.06067	-0.2494	0.0566	41.88	-93.3097	391.818	-89.1867
		1515.93	0.12607	-92.46	0.05062	-0.2494	0.0566	41.885	-94.6383	392.807	-113.837
		1517.3	0.12927	-92.44	0.04118	-0.2494	0.07547	41.89	-100.602	393.795	-86.8646
		1518.67	0.16239	-92.42	0.03943	-0.24939	0.07547	41.895	-108.357	394.784	-117.316
		1520.04	0.09936	-92.4	0.04118	-0.24939	0.07547	41.9	-99.4965	395.773	-89.1047
		1521.41	0.07051	-92.38	0.05116	-0.24939	0.07547	41.905	-96.5285	396.762	-110.79
		1522.78	0.14957	-92.36	0.06067	-0.24939	0.0566	41.91	-96.3704	397.751	-88.9023
		1524.14	0.08868	-92.34	0.07103	-0.24939	0.07547	41.915	-97.3393	398.74	-112.232
		1525.51	0.09081	-92.32	0.08016	-0.24939	0.07547	41.92	-100.832	399.729	-89.1735
		1526.88	0.15598	-92.3	0.09135	-0.24938	0.0566	41.925	-110.433	400.718	-109.744
		1528.25	0.15385	-92.28	0.09965	-0.24938	0.0566	41.93	-99.2717	401.706	-88.6567
		1529.62	0.09295	-92.26	0.10741	-0.24938	0.07547	41.935	-99.1872	402.695	-118.57
		1530.99	0.11966	-92.24	0.11914	-0.24938	0.07547	41.94	-93.54	403.684	-88.9647
		1532.36	0.10684	-92.22	0.1387	-0.24938	0.09434	41.945	-93.4951	404.673	-109.187
		1533.72	0.11752	-92.2	0.15812	-0.24938	0.07547	41.95	-94.2037	405.662	-86.6109
		1535.09	0.12179	-92.18	0.16984	-0.24937	0.07547	41.955	-95.8363	406.651	-113.455
		1536.46	0.09936	-92.16	0.1776	-0.24937	0.0566	41.96	-89.9629	407.64	-88.7374
		1537.83	0.13675	-92.14	0.18621	-0.24937	0.79245	41.965	-92.5221	408.629	-116.248
		1539.2	0.05769	-92.12	0.19709	-0.24937	0.09434	41.97	-89.8825	409.617	-88.8482
		1540.57	0.1047	-92.1	0.20615	-0.24937	0.07547	41.975	-96.9415	410.606	-109.49
		1541.93	0.07799	-92.08	0.21658	-0.24937	0.0566	41.98	-91.9416	411.595	-88.8996
		1543.3	0.19658	-92.06	0.22716	-0.24936	0.07547	41.985	-91.5246	412.584	-111.733
		1544.67	0.13355	-92.04	0.23607	-0.24936	0.07547	41.99	-91.2302	413.573	-88.6373
		1546.04	0.11432	-92.02	0.23691	-0.24936	0.07547	41.995	-90.94	414.562	-114.046
		1547.41	0.10684	-92	0.23607	-0.24936	0.07547	42	-90.8718	415.551	-86.2109
		1548.78	0.09081	-91.98	0.235	-0.24936	0.09434	42.005	-91.267	416.54	-115.929
		1550.15	0.16132	-91.96	0.23607	-0.24936	0.0566	42.01	-95.2067	417.528	-88.3729
		1551.52	0.13889	-91.94	0.23538	-0.24936	0.09434	42.015	-97.2495	418.517	-115.672
		1552.88	0.16667	-91.92	0.23607	-0.24935	0.0566	42.02	-94.5922	419.506	-87.2201
		1554.25	0.12927	-91.9	0.23653	-0.24935	0.07547	42.025	-95.3308	420.495	-114.036
		1555.62	0.10684	-91.88	0.23607	-0.24935	0.07547	42.03	-98.1598	421.484	-88.8138
		1556.99	0.12927	-91.86	0.22868	-0.24935	0.07547	42.035	-101.793	422.473	-110.409
		1558.36	0.13141	-91.84	0.21658	-0.24935	0.0566	42.04	-100.177	423.462	-87.7727
		1559.73	0.1485	-91.82	0.20341	-0.24935	0.0566	42.045	-103.996	424.451	-123.622
		1561.1	0.10043	-91.8	0.19709	-0.24934	0.0566	42.05	-100.129	425.439	-87.7519
		1562.46	0.2265	-91.78	0.19747	-0.24934	0.07547	42.055	-103.327	426.428	-112.699
		1563.83	0.125	-91.76	0.19709	-0.24934	0.0566	42.06	-95.1455	427.417	-35.7585
		1565.2	0.12927	-91.74	0.18887	-0.24934	0.09434	42.065	-96.1116	428.406	-115.158
		1566.57	0.16987	-91.72	0.1776	-0.24934	0.07547	42.07	-95.1414	429.395	-84.8206
		1567.94	0.11432	-91.7	0.16816	-0.24934	0.07547	42.075	-97.3191	430.384	-111.226
		1569.31	0.15705	-91.68	0.15812	-0.24933	0.0566	42.08	-97.3831	431.373	-86.8944
		1570.67	0.17415	-91.66	0.14639	-0.24933	0.07547	42.085	-99.2174	432.362	-112.896
		1572.04	0.12607	-91.64	0.13863	-0.24933	0.07547	42.09	-101.379	433.35	-88.0027
		1573.41	0.20513	-91.62	0.13939	-0.24933	0.09434	42.095	-101.341	434.339	-114.525
		1574.78	0.18376	-91.6	0.13863	-0.24933	0.09434	42.1	-99.1806	435.328	-86.9938
		1576.15	0.13675	-91.58	0.13002	-0.24933	0.07547	42.105	-96.0354	436.317	-108.926
		1577.52	0.11538	-91.56	0.11914	-0.24932	0.11321	42.11	-95.6266	437.306	-87.439
		1578.89	0.15171	-91.54	0.11708	-0.24932	0.0566	42.115	-96.421	438.295	-115.044
		1580.25	0.15705	-91.52	0.11914	-0.24932	0.0566	42.12	-102.051	439.284	-88.8138
		1581.62	0.15385	-91.5	0.12028	-0.24932	0.09434	42.125	-104.818	440.273	-110.528
		1582.99	0.11966	-91.48	0.11914	-0.24932	0.07547	42.13	-92.9052	441.262	-88.9687
		1584.36	0.15705	-91.46	0.12028	-0.24932	0.07547	42.135	-91.1241	442.25	-116.564
		1585.73	0.13568	-91.44	0.11914	-0.24932	0.0566	42.14	-91.0369	443.239	-87.1137
		1587.1	0.10363	-91.42	0.11678	-0.24931	0.0566	42.145	-91.2386	444.228	-111.317
		1588.46	0.16346	-91.4	0.11914	-0.24931	0.11321	42.15	-92.0194	445.217	-88.9137
		1589.83	0.125	-91.38	0.1301	-0.24931	0.07547	42.155	-93.9368	446.206	-112.922
		1591.2	0.19658	-91.36	0.13863	-0.24931	0.07547	42.16	-94.7885	447.195	-88.837
		1592.57	0.14744	-91.34	0.13901	-0.24931	0.07547	42.165	-95.5626	448.184	-109.765
		1593.94	0.20192	-91.32	0.13863	-0.24931	0.07547	42.17	-94.7368	449.173	-89.2606
		1595.31	0.13462	-91.3	0.14685	-0.2493	0.09434	42.175	-95.8324	450.161	-112.577
		1596.68	0.21368	-91.28	0.15812	-0.2493	0.09434	42.18	-96.2181	451.15	-88.1264
		1598.05	0.19124	-91.26	0.162	-0.2493	0.15094	42.185	-110.929	452.139	-113.909
		1599.41	0.11859	-91.24	0.15812	-0.2493	0.0566	42.19	-102.917	453.128	-89.2475
		1600.78	0.14316	-91.22	0.15431	-0.2493	0.09434	42.195	-106.177	454.117	-109.325
		1602.15	0.16026	-91.2	0.15812	-0.2493	0.0566	42.2	-97.6353	455.106	-88.9121
		1603.52	0.11004	-91.18	0.16824	-0.24929	0.0566	42.205	-96.3748	456.095	-117.269
		1604.89	0.15491	-91.16	0.1776	-0.24929	0.07547	42.21	-96.4539	457.084	-86.7464
		1606.26	0.14209	-91.14	0.17958	-0.24929	0.07547	42.215	-98.4489	458.072	-111.605
		1607.62	0.15598	-91.12	0.1776	-0.24929	0.07547	42.22	-102.957	459.061	-88.0081
		1608.99	0.1859	-91.1	0.17639	-0.24929	0.0566	42.225	-108.409	460.05	-113.3
		1610.36	0.10577	-91.08	0.1776	-0.24929	0.07547	42.23	-97.6626	461.039	-87.7025
		1611.73	0.07158	-91.06	0.17798	-0.24928	0.09434	42.235	-98.9968	462.028	-108.712
		1613.1	0.11325	-91.04	0.1776	-0.24928	0.07547	42.24	-97.6108	463.017	-87.2618
		1614.47	0.14103	-91.02	0.17692	-0.24928	0.07547	42.245	-104.217	464.006	-113.651
		1615.84	0.17735	-91	0.1776	-0.24928	0.07547	42.25	-101.86	464.995	-87.0122
		1617.2	0.1453	-90.98	0.17798	-0.24928	0.07547	42.255	-101.792	465.983	-113.526
		1618.57	0.15171	-90.96	0.1776	-0.24928	0.07547	42.26	-97.4814	466.972	-87.7151
		1619.94	0.15385	-90.94	0.17639	-0.24928	0.07547	42.265	-95.778	467.961	-112.397
		1621.31	0.11218	-90.92	0.1776	-0.24927	0.09434	42.27	-94.4357	468.95	-84.3746
		1622.68	0.09936	-90.9	0.17989	-0.24927	0.07547	42.275	-96.2209	469.939	-111.835
		1624.05	0.16239	-90.88	0.1776	-0.24927	0.11321	42.28	-94.2013	470.928	-36.1756
		1625.41	0.19658	-90.86	0.16748	-0.24927	0.09434	42.285	-94.1713	471.917	-118.42
		1626.78	0.07692	-90.84	0.15812	-0.24927	0.07547	42.29	-93.2556	472.906	-89.1193
		1628.15	0.0844	-90.82	0.15621	-0.24927	0.07547	42.295	-97.7703	473.894	-111.005
		1629.52	0.20192	-90.8	0.15812	-0.24926	0.07547	42.3	-91.375	474.883	-88.8138
		1630.89	0.14744	-90.78	0.15812	-0.24926	0.09434	42.305	-92.8699	475.872	-114.576
		1632.26	0.21902	-90.76	0.15812	-0.24926	0.0566	42.31	-91.3709	476.861	-88.9522
		1633.63	0.11111	-90.74	0.16002	-0.24926	0.07547	42.315	-100.973	477.85	-110.543
		1634.99	0.20406	-90.72	0.15812	-0.24926	0.0566	42.32	-96.0738	478.839	-88.0212
		1636.36	0.125	-90.7	0.14875	-0.24926	0.07547	42.325	-96.8764	479.828	-113.534
		1637.73	0.1656	-90.68	0.13863	-0.24925	0.90566	42.33	-99.4534	480.817	-86.7549
		1639.1	0.14316	-90.66	0.13634	-0.24925	0.09434	42.335	-99.3689	481.805	-115.179
		1640.47	0.16346	-90.64	0.13863	-0.24925	0.07547	42.34	-92.9681	482.794	-88.3967
		1641.84	0.14744	-90.62	0.13984	-0.24925	0.07547	42.345	-94.2205	483.783	-111.341
		1643.21	0.07051	-90.6	0.13863	-0.24925	0.09434	42.35	-96.8437	484.772	-86.8402
		1644.58	0.11538	-90.58	0.13825	-0.24925	0.0566	42.355	-96.8165	485.761	-112.349
		1645.94	0.14103	-90.56	0.13863	-0.24924	0.07547	42.36	-92.3331	486.75	-87.2282
		1647.31	0.12286	-90.54	0.13931	-0.24924	0.09434	42.365	-92.021	487.739	-114.626
		1648.68	0.08868	-90.52	0.13863	-0.24924	0.07547	42.37	-92.5184	488.728	-89.1046
		1650.05	0.15278	-90.5	0.13825	-0.24924	0.07547	42.375	-97.3643	489.716	-114.053
		1651.42	0.09402	-90.48	0.13863	-0.24924	0.07547	42.38	-104.053	490.705	-88.7976
		1652.79	0.11432	-90.46	0.13984	-0.24924	0.09434	42.385	-103.985	491.694	-107.042
		1654.15	0.11325	-90.44	0.13863	-0.24924	0.07547	42.39	-98.0648	492.683	-88.1212
		1655.52	0.11111	-90.42	0.13634	-0.24923	0.0566	42.395	-99.8568	493.672	-111.059
		1656.89	0.11752	-90.4	0.13863	-0.24923	0.09434	42.4	-96.8029	494.661	-87.798
		1658.26	0.14637	-90.38	0.14837	-0.24923	0.11321	42.405	-103.126	495.65	-111.003
		1659.63	0.11325	-90.36	0.15812	-0.24923	0.09434	42.41	-96.8424	496.639	-88.4206
		1661	0.04701	-90.34	0.1604	-0.24923	0.0566	42.415	-96.912	497.627	-114.22
		1662.37	0.12927	-90.32	0.15812	-0.24923	0.07547	42.42	-88.4589	498.616	-87.7838
		1663.73	0.13675	-90.3	0.15697	-0.24922	0.07547	42.425	-91.8712	499.605	-126.941
		1665.1	0.11111	-90.28	0.15812	-0.24922	0.07547	42.43	-88.4834	500.594	-89.0987
		1666.47	0.19551	-90.26	0.1585	-0.24922	0.09434	42.435	-93.0895	501.583	-110.841
		1667.84	0.10684	-90.24	0.15812	-0.24922	0.09434	42.44	-91.3329	502.572	-89.1446
		1669.21	0.07906	-90.22	0.15781	-0.24922	0.07547	42.445	-92.6003	503.561	-112.664
		1670.58	0.0844	-90.2	0.15812	-0.24922	0.0566	42.45	-92.5839	504.55	-88.1931
		1671.94	0.14103	-90.18	0.15812	-0.24921	0.07547	42.455	-92.5539	505.538	-116.017
		1673.31	0.24038	-90.16	0.15812	-0.24921	0.0566	42.46	-90.7115	506.527	-88.6668
		1674.68	0.04808	-90.14	0.15812	-0.24921	0.07547	42.465	-92.0565	507.516	-116.29
		1676.05	0.19872	-90.12	0.15812	-0.24921	0.07547	42.47	-97.4108	508.505	-87.594
		1677.42	0.16987	-90.1	0.15812	-0.24921	0.0566	42.475	-103.226	509.494	-115.542
		1678.79	0.10043	-90.08	0.15812	-0.24921	0.07547	42.48	-93.6619	510.483	-89.1094
		1680.16	0.14423	-90.06	0.15812	-0.2492	0.0566	42.485	-92.3468	511.472	-108.936
		1681.53	0.11538	-90.04	0.15812	-0.2492	0.0566	42.49	-92.5076	512.461	-35.5966
		1682.89	0.12179	-90.02	0.15812	-0.2492	0.0566	42.495	-95.4525	513.449	-110.065
		1684.26	0.10577	-90	0.15812	-0.2492	0.07547	42.5	-100.003	514.438	-45.3552
		1685.63	0.14637	-89.98	0.15812	-0.2492	0.07547	42.505	-99.9973	515.427	-115.339
		1687	0.11325	-89.96	0.15812	-0.2492	0.07547	42.51	-95.4607	516.416	-88.5509
		1688.37	0.09509	-89.94	0.15812	-0.2492	0.07547	42.515	-98.546	517.405	-114.2
		1689.74	0.12073	-89.92	0.15812	-0.24919	0.07547	42.52	-95.5575	518.394	-89.7908
		1691.11	0.14103	-89.9	0.15812	-0.24919	0.07547	42.525	-105.155	519.383	-119.275
		1692.47	0.12286	-89.88	0.15812	-0.24919	0.0566	42.53	-101.023	520.372	-86.8483
		1693.84	0.09936	-89.86	0.15812	-0.24919	0.0566	42.535	-99.8651	521.361	-115.556
		1695.21	0.07906	-89.84	0.15812	-0.24919	0.0566	42.54	-98.5201	522.349	-86.7976
		1696.58	0.13355	-89.82	0.15812	-0.24919	0.07547	42.545	-99.7193	523.338	-109.957
		1697.95	0.10363	-89.8	0.15812	-0.24918	0.15094	42.55	-98.4901	524.327	-87.9732
		1699.32	0.15064	-89.78	0.15812	-0.24918	0.07547	42.555	-99.5749	525.316	-116.846
		1700.68	0.11218	-89.76	0.15812	-0.24918	0.09434	42.56	-94.466	526.305	-87.7508
		1702.05	0.12821	-89.74	0.15812	-0.24918	0.07547	42.565	-93.3526	527.294	-114.489
		1703.42	0.12607	-89.72	0.15812	-0.24918	0.07547	42.57	-93.0733	528.283	-87.35
		1704.79	0.13355	-89.7	0.15812	-0.24918	0.07547	42.575	-93.2109	529.272	-109.162
		1706.16	0.10577	-89.68	0.15812	-0.24917	0.0566	42.58	-96.2743	530.26	-88.2925
		1707.53	0.10684	-89.66	0.15812	-0.24917	0.07547	42.585	-101.262	531.249	-115.861
		1708.89	0.09295	-89.64	0.15812	-0.24917	0.07547	42.59	-99.4223	532.238	-88.1125
		1710.26	0.15705	-89.62	0.15842	-0.24917	0.07547	42.595	-105.76	533.227	-111.76
		1711.63	0.16774	-89.6	0.15812	-0.24917	0.07547	42.6	-95.4513	534.216	-86.9334
		1713	0.18056	-89.58	0.15773	-0.24917	0.07547	42.605	-95.4472	535.205	-112.222
		1714.37	0.17094	-89.56	0.15812	-0.24916	0.0566	42.61	-95.856	536.194	-87.7023
		1715.74	0.1656	-89.54	0.15926	-0.24916	0.07547	42.615	-94.2139	537.183	-112.728
		1717.11	0.0844	-89.52	0.15812	-0.24916	0.07547	42.62	-90.8384	538.171	-88.6359
		1718.47	0.11645	-89.5	0.15583	-0.24916	0.07547	42.625	-90.2702	539.16	-113.043
		1719.84	0.07692	-89.48	0.15812	-0.24916	0.09434	42.63	-90.9161	540.149	-88.2292
		1721.21	0.13248	-89.46	0.16748	-0.24916	0.07547	42.635	-94.8244	541.138	-110.606
		1722.58	0.07906	-89.44	0.1776	-0.24916	0.07547	42.64	-93.8392	542.127	-88.3881
		1723.95	0.16346	-89.42	0.18027	-0.24915	0.07547	42.645	-93.8337	543.116	-117.16
		1725.32	0.14423	-89.4	0.1776	-0.24915	0.0566	42.65	-92.4151	544.105	-88.9456
		1726.69	0.14637	-89.38	0.17524	-0.24915	0.07547	42.655	-92.0704	545.094	-112.979
		1728.06	0.07265	-89.36	0.1776	-0.24915	0.07547	42.66	-92.1426	546.082	-87.0907
		1729.42	0.1656	-89.34	0.18027	-0.24915	0.0566	42.665	-93.5408	547.071	-109.203
		1730.79	0.09402	-89.32	0.1776	-0.24915	0.0566	42.67	-95.6612	548.06	-87.4686
		1732.16	0.08013	-89.3	0.16748	-0.24914	0.09434	42.675	-95.6217	549.049	-109.267
		1733.53	0.12927	-89.28	0.15812	-0.24914	0.07547	42.68	-88.9851	550.038	-89.3507
		1734.9	0.10577	-89.26	0.15583	-0.24914	0.0566	42.685	-88.9061	551.027	-114.694
		1736.27	0.09936	-89.24	0.15812	-0.24914	0.0566	42.69	-89.4553	552.016	-89.0905
		1737.63	0.18697	-89.22	0.15926	-0.24914	0.77358	42.695	-89.4539	553.005	-112.288
		1739	0.11111	-89.2	0.15812	-0.24914	0.0566	42.7	-90.3315	553.993	-87.6144
		1740.37	0.11218	-89.18	0.15773	-0.24913	0.0566	42.705	-90.2484	554.982	-108.888
		1741.74	0.09081	-89.16	0.15812	-0.24913	0.0566	42.71	-91.5131	555.971	-36.2855
		1743.11	0.10684	-89.14	0.15842	-0.24913	0.0566	42.715	-95.9515	556.96	-112.34
		1744.48	0.11218	-89.12	0.15812	-0.24913	0.09434	42.72	-103.857	557.949	-87.429
		1745.85	0.1453	-89.1	0.15812	-0.24913	0.0566	42.725	-103.706	558.938	-116.308
		1747.21	0.03632	-89.08	0.15812	-0.24913	0.07547	42.73	-93.7507	559.927	-89.0944
		1748.58	0.13141	-89.06	0.15812	-0.24912	0.09434	42.735	-94.7687	560.916	-109.379
		1749.95	0.1688	-89.04	0.15812	-0.24912	0.0566	42.74	-81.5215	561.904	-88.824
		1751.32	0.16026	-89.02	0.15812	-0.24912	0.07547	42.745	-72.2548	562.893	-111.004
		1752.69	0.19658	-89	0.15812	-0.24912	0.07547	42.75	-63.6477	563.882	-86.3153
		1754.06	0.05983	-88.98	0.15812	-0.24912	0.0566	42.755	-57.9596	564.871	-112.609
		1755.42	0.1688	-88.96	0.15812	-0.24912	0.0566	42.76	-52.1803	565.86	-88.3626
		1756.79	0.14316	-88.94	0.15812	-0.24912	0.11321	42.765	-46.8983	566.849	-112.482
		1758.16	0.10577	-88.92	0.15812	-0.24911	0.07547	42.77	-42.8836	567.838	-89.1169
		1759.53	0.13675	-88.9	0.15812	-0.24911	0.07547	42.775	-39.7657	568.827	-109.161
		1760.9	0.17842	-88.88	0.15812	-0.24911	0.07547	42.78	-37.3904	569.815	-88.7246
		1762.27	0.15064	-88.86	0.15812	-0.24911	0.07547	42.785	-35.8778	570.804	-109.842
		1763.64	0.09829	-88.84	0.15812	-0.24911	0.07547	42.79	-35.2836	571.793	-88.1517
		1765.01	0.12927	-88.82	0.15812	-0.24911	0.07547	42.795	-35.2727	572.782	-109.886
		1766.37	0.09402	-88.8	0.15812	-0.2491	0.07547	42.8	-35.6134	573.771	-88.4844
		1767.74	0.15171	-88.78	0.15812	-0.2491	0.09434	42.805	-36.8808	574.76	-111.205
		1769.11	0.19765	-88.76	0.15812	-0.2491	0.11321	42.81	-39.0666	575.749	-86.9477
		1770.48	0.14103	-88.74	0.15812	-0.2491	0.07547	42.815	-42.2582	576.738	-111.143
		1771.85	0.13782	-88.72	0.15812	-0.2491	0.07547	42.82	-46.8125	577.726	-87.5806
		1773.22	0.19979	-88.7	0.15812	-0.2491	0.07547	42.825	-52.5387	578.715	-115.175
		1774.59	0.19551	-88.68	0.15812	-0.24909	0.07547	42.83	-58.1069	579.704	-87.895
		1775.95	0.17735	-88.66	0.15812	-0.24909	0.0566	42.835	-64.4873	580.693	-110.034
		1777.32	0.12073	-88.64	0.15812	-0.24909	0.0566	42.84	-73.833	581.682	-88.6693
		1778.69	0.11752	-88.62	0.15812	-0.24909	0.09434	42.845	-87.2846	582.671	-113.723
		1780.06	0.12286	-88.6	0.15812	-0.24909	0.07547	42.85	-84.5591	583.66	-87.642
		1781.43	0.09402	-88.58	0.15812	-0.24909	0.0566	42.855	-86.223	584.649	-112.339
		1782.8	0.10363	-88.56	0.15812	-0.24908	0.07547	42.86	-84.0045	585.638	-86.3253
		1784.16	0.15171	-88.54	0.15812	-0.24908	0.07547	42.865	-85.2105	586.626	-109.29
		1785.53	0.07692	-88.52	0.15812	-0.24908	0.07547	42.87	-88.3162	587.615	-86.806
		1786.9	0.1015	-88.5	0.15812	-0.24908	0.07547	42.875	-93.4715	588.604	-118.132
		1788.27	0.06197	-88.48	0.15812	-0.24908	0.07547	42.88	-95.3058	589.593	-87.8288
		1789.64	0.15812	-88.46	0.15812	-0.24908	0.07547	42.885	-95.5429	590.582	-109.245
		1791.01	0.16667	-88.44	0.15812	-0.24908	0.0566	42.89	-99.9473	591.571	-87.9893
		1792.38	0.07906	-88.42	0.15812	-0.24907	0.07547	42.895	-100.982	592.56	-109.978
		1793.74	0.1015	-88.4	0.15812	-0.24907	0.07547	42.9	-91.4124	593.549	-86.6911
		1795.11	0.09722	-88.38	0.15812	-0.24907	0.07547	42.905	-89.4801	594.537	-113.842
		1796.48	0.1656	-88.36	0.15812	-0.24907	0.07547	42.91	-89.4964	595.526	-86.8417
		1797.85	0.16667	-88.34	0.15812	-0.24907	0.20755	42.915	-92.0148	596.515	-108.738
		1799.22	0.11218	-88.32	0.15812	-0.24907	0.07547	42.92	-92.643	597.504	-87.1325
		1800.59	0.12393	-88.3	0.15812	-0.24906	0.07547	42.925	-92.6198	598.493	-114.13
		1801.95	0.09081	-88.28	0.15812	-0.24906	0.09434	42.93	-91.1767	599.482	-36.0271
		1803.32	0.13996	-88.26	0.15812	-0.24906	0.07547	42.935	-91.8812	600.471	-106.652
		1804.69	0.13355	-88.24	0.15812	-0.24906	0.09434	42.94	-95.6424	601.46	-87.2859
		1806.06	0.05021	-88.22	0.15812	-0.24906	0.0566	42.945	-105.802	602.448	-115.347
		1807.43	0.15705	-88.2	0.15812	-0.24906	0.07547	42.95	-99.0711	603.437	-86.9634
		1808.8	0.16453	-88.18	0.15812	-0.24905	0.0566	42.955	-98.3965	604.426	-103.933
		1810.17	0.17308	-88.16	0.15812	-0.24905	0.07547	42.96	-94.0889	605.415	-85.8494
		1811.54	0.09936	-88.14	0.15812	-0.24905	0.07547	42.965	-91.7123	606.404	-118.882
		1812.9	0.21581	-88.12	0.15812	-0.24905	0.07547	42.97	-91.4602	607.393	-86.3492
		1814.27	0.11966	-88.1	0.15812	-0.24905	0.07547	42.975	-91.1031	608.382	-107.772
		1815.64	0.13675	-88.08	0.15812	-0.24905	0.07547	42.98	-90.4368	609.371	-86.589
		1817.01	0.16667	-88.06	0.15812	-0.24904	0.07547	42.985	-90.4954	610.359	-110.203
		1818.38	0.12607	-88.04	0.15812	-0.24904	0.07547	42.99	-93.3721	611.348	-86.1551
		1819.75	0.14423	-88.02	0.15812	-0.24904	0.07547	42.995	-107.023	612.337	-109.238
		1821.11	0.10256	-88	0.15812	-0.24904	0.09434	43	-100.841	613.326	-86.167
		1822.48	0.15171	-87.98	0.15812	-0.24904	0.07547	43.005	-100.794	614.315	-109.116
		1823.85	0.14103	-87.96	0.15812	-0.24904	0.09434	43.01	-90.5717	615.304	-85.7309
		1825.22	0.19017	-87.94	0.15812	-0.24904	0.07547	43.015	-88.0111	616.293	-109.714
		1826.59	0.1688	-87.92	0.15812	-0.24903	0.07547	43.02	-88.0084	617.282	-85.5871
		1827.96	0.14103	-87.9	0.15812	-0.24903	0.07547	43.025	-91.5584	618.27	-107.66
		1829.33	0.11432	-87.88	0.15812	-0.24903	0.07547	43.03	-92.8993	619.259	-87.1676
		1830.69	0.06517	-87.86	0.15812	-0.24903	0.07547	43.035	-101.927	620.248	-111.936
		1832.06	0.06838	-87.84	0.15812	-0.24903	0.07547	43.04	-92.9143	621.237	-84.5285
		1833.43	0.13034	-87.82	0.15812	-0.24903	0.0566	43.045	-95.186	622.226	-106.749
		1834.8	0.12714	-87.8	0.15812	-0.24902	0.07547	43.05	-87.8803	623.215	-85.7333
		1836.17	0.1485	-87.78	0.15812	-0.24902	0.07547	43.055	-88.266	624.204	-111.775
		1837.54	0.09188	-87.76	0.15812	-0.24902	0.45283	43.06	-92.049	625.193	-86.385
		1838.9	0.1891	-87.74	0.15812	-0.24902	0.07547	43.065	-96.6251	626.181	-111.957
		1840.27	0.11325	-87.72	0.15812	-0.24902	0.0566	43.07	-92.6609	627.17	-87.6666
		1841.64	0.13675	-87.7	0.15812	-0.24902	0.0566	43.075	-91.0406	628.159	-109.538
		1843.01	0.10363	-87.68	0.15812	-0.24901	0.09434	43.08	-91.0419	629.148	-85.6301
		1844.38	0.17201	-87.66	0.15812	-0.24901	0.0566	43.085	-93.6189	630.137	-116.118
		1845.75	0.07692	-87.64	0.15812	-0.24901	0.07547	43.09	-98.5738	631.126	-84.7605
		1847.12	0.08333	-87.62	0.15812	-0.24901	0.0566	43.095	-98.5152	632.115	-106.579
		1848.48	0.09722	-87.6	0.15812	-0.24901	0.0566	43.1	-92.0599	633.104	-87.2048
		1849.85	0.07479	-87.58	0.15812	-0.24901	0.0566	43.105	-92.804	634.092	-108.688
		1851.22	0.13462	-87.56	0.15812	-0.249	0.07547	43.11	-91.9482	635.081	-86.5593
		1852.59	0.22756	-87.54	0.15812	-0.249	0.07547	43.115	-95.7816	636.07	-112.585
		1853.96	0.14209	-87.52	0.15812	-0.249	0.07547	43.12	-97.188	637.059	-85.0771
		1855.33	0.13782	-87.5	0.15812	-0.249	0.0566	43.125	-97.5041	638.048	-104.275
		1856.7	0.11538	-87.48	0.15812	-0.249	0.07547	43.13	-99.615	639.037	-86.6394
		1858.07	0.11218	-87.46	0.15812	-0.249	0.09434	43.135	-99.844	640.026	-114.582
		1859.43	0.12607	-87.44	0.15812	-0.249	0.07547	43.14	-95.4573	641.015	-36.7013
		1860.8	0.13034	-87.42	0.15812	-0.24899	0.0566	43.145	-94.547	642.003	-110.603
		1862.17	0.22009	-87.4	0.15812	-0.24899	0.03774	43.15	-94.3317	642.992	-85.6794
		1863.54	0.09188	-87.38	0.15812	-0.24899	0.09434	43.155	-94.6315	643.981	-107.84
		1864.91	0.14957	-87.36	0.15812	-0.24899	0.0566	43.16	-96.6661	644.97	-87.2721
		1866.28	0.13889	-87.34	0.15812	-0.24899	0.09434	43.165	-97.0749	645.959	-105.428
		1867.64	0.21047	-87.32	0.15812	-0.24899	0.07547	43.17	-97.7386	646.948	-84.1567
		1869.01	0.07692	-87.3	0.15812	-0.24898	0.07547	43.175	-98.4731	647.937	-114.933
		1870.38	0.14423	-87.28	0.15812	-0.24898	0.07547	43.18	-99.3139	648.926	-87.3847
		1871.75	0.08547	-87.26	0.15812	-0.24898	0.07547	43.185	-101.753	649.914	-115.312
		1873.12	0.12179	-87.24	0.15812	-0.24898	0.0566	43.19	-96.9891	650.903	-86.3868
		1874.49	0.1485	-87.22	0.15812	-0.24898	0.0566	43.195	-106.155	651.892	-116.353
		1875.86	0.10363	-87.2	0.15812	-0.24898	0.07547	43.2	-95.3252	652.881	-85.9038
		1877.22	0.14103	-87.18	0.15812	-0.24897	0.07547	43.205	-95.2448	653.87	-112.741
		1878.59	0.11432	-87.16	0.15812	-0.24897	0.0566	43.21	-90.6809	654.859	-84.4251
		1879.96	0.13782	-87.14	0.15812	-0.24897	0.0566	43.215	-90.7654	655.848	-114.926
		1881.33	0.06944	-87.12	0.15812	-0.24897	0.0566	43.22	-91.564	656.837	-85.0526
		1882.7	0.15812	-87.1	0.15812	-0.24897	0.03774	43.225	-92.6011	657.826	-107.764
		1884.07	0.17201	-87.08	0.15812	-0.24897	0.03774	43.23	-90.1659	658.814	-85.6483
		1885.43	0.125	-87.06	0.15812	-0.24896	0.07547	43.235	-91.3692	659.803	-115.209
		1886.8	0.09615	-87.04	0.15812	-0.24896	0.0566	43.24	-90.1004	660.792	-87.4419
		1888.17	0.17842	-87.02	0.15812	-0.24896	0.07547	43.245	-96.5094	661.781	-105.23
		1889.54	0.09081	-87	0.15812	-0.24896	0.07547	43.25	-94.0143	662.77	-87.2396
		1890.91	0.10684	-86.98	0.15812	-0.24896	0.0566	43.255	-94.6984	663.759	-107.044
		1892.28	0.15598	-86.96	0.15812	-0.24896	0.07547	43.26	-97.5778	664.748	-88.2374
		1893.65	0.07585	-86.94	0.15812	-0.24896	0.0566	43.265	-99.6615	665.737	-108.122
		1895.02	0.15491	-86.92	0.15812	-0.24895	0.07547	43.27	-97.09	666.725	-85.3169
		1896.38	0.16667	-86.9	0.15812	-0.24895	0.0566	43.275	-99.3153	667.714	-108.495
		1897.75	0.19658	-86.88	0.15812	-0.24895	0.22642	43.28	-97.5697	668.703	-86.2996
		1899.12	0.13462	-86.86	0.15812	-0.24895	0.07547	43.285	-104.949	669.692	-112.315
		1900.49	0.24252	-86.84	0.15812	-0.24895	0.03774	43.29	-100.115	670.681	-86.0525
		1901.86	0.13675	-86.82	0.15812	-0.24895	0.03774	43.295	-102.458	671.67	-113.106
		1903.23	0.22863	-86.8	0.15812	-0.24894	0.07547	43.3	-100.411	672.659	-86.8918
		1904.59	0.06624	-86.78	0.15812	-0.24894	0.03774	43.305	-107.161	673.648	-115.752
		1905.96	0.21902	-86.76	0.15812	-0.24894	0.0566	43.31	-100.857	674.636	-85.9874
		1907.33	0.09295	-86.74	0.15812	-0.24894	0.0566	43.315	-106.403	675.625	-108.622
		1908.7	0.11432	-86.72	0.15812	-0.24894	0.07547	43.32	-100.923	676.614	-88.346
		1910.07	0.15919	-86.7	0.15812	-0.24894	0.09434	43.325	-100.436	677.603	-112.788
		1911.44	0.1485	-86.68	0.15812	-0.24893	0.07547	43.33	-97.9472	678.592	-87.7549
		1912.81	0.03312	-86.66	0.15812	-0.24893	0.09434	43.335	-101.569	679.581	-112.827
		1914.17	0.08761	-86.64	0.15812	-0.24893	0.09434	43.34	-97.8532	680.57	-85.9828
		1915.54	0.14423	-86.62	0.15812	-0.24893	0.0566	43.345	-98.5278	681.559	-109.737
		1916.91	0.05983	-86.6	0.15812	-0.24893	0.07547	43.35	-96.083	682.547	-86.2206
		1918.28	0.08226	-86.58	0.15812	-0.24893	0.0566	43.355	-96.2411	683.536	-107.147
		1919.65	0.19444	-86.56	0.15812	-0.24892	0.0566	43.36	-101.538	684.525	-36.2723
		1921.02	0.16026	-86.54	0.15812	-0.24892	0.09434	43.365	-107.521	685.514	-111.106
		1922.38	0.15491	-86.52	0.15812	-0.24892	0.07547	43.37	-103.162	686.503	-86.7528
		1923.75	0.1485	-86.5	0.15812	-0.24892	0.07547	43.375	-100.551	687.492	-110.682
		1925.12	0.11004	-86.48	0.15812	-0.24892	0.0566	43.38	-95.9413	688.481	-86.1261
		1926.49	0.17308	-86.46	0.15812	-0.24892	0.07547	43.385	-97.4758	689.47	-109.921
		1927.86	0.1688	-86.44	0.15812	-0.24892	0.07547	43.39	-95.5775	690.458	-87.049
		1929.23	0.22756	-86.42	0.15812	-0.24891	0.07547	43.395	-97.5344	691.447	-111.145
		1930.6	0.12179	-86.4	0.15812	-0.24891	0.07547	43.4	-96.0326	692.436	-88.3416
		1931.96	0.15491	-86.38	0.15812	-0.24891	0.09434	43.405	-101.778	693.425	-108.631
		1933.33	0.12286	-86.36	0.15812	-0.24891	0.07547	43.41	-95.8596	694.414	-85.0495
		1934.7	0.13248	-86.34	0.15812	-0.24891	0.07547	43.415	-95.8255	695.403	-111.552
		1936.07	0.18483	-86.32	0.15812	-0.24891	0.09434	43.42	-96.1389	696.392	-87.248
		1937.44	0.26923	-86.3	0.15812	-0.2489	0.20755	43.425	-96.2902	697.381	-113.589
		1938.81	0.22115	-86.28	0.15812	-0.2489	0.0566	43.43	-96.5028	698.369	-86.5201
		1940.18	0.96047	-86.26	0.15812	-0.2489	0.07547	43.435	-106.264	699.358	-107.648
		1941.54	1	-86.24	0.15812	-0.2489	0.07547	43.44	-100.547	700.347	-88.3742
		1942.91	0.94444	-86.22	0.15812	-0.2489	0.0566	43.445	-99.9996	701.336	-110.951
		1944.28	0.36645	-86.2	0.15812	-0.2489	0.07547	43.45	-99.2828	702.325	-86.2623
		1945.65	0.13782	-86.18	0.15812	-0.24889	0.0566	43.455	-100.132	703.314	-109.991
		1947.02	0.17308	-86.16	0.15812	-0.24889	0.09434	43.46	-98.5129	704.303	-86.0471
		1948.39	0.06303	-86.14	0.15812	-0.24889	0.09434	43.465	-98.4652	705.292	-114.57
		1949.76	0.11218	-86.12	0.15812	-0.24889	0.07547	43.47	-96.6718	706.28	-86.5593
		1951.12	0.16239	-86.1	0.15812	-0.24889	0.07547	43.475	-101.747	707.269	-107.414
		1952.49	0.13889	-86.08	0.15812	-0.24889	0.07547	43.48	-95.0502	708.258	-87.1283
		1953.86	0.15171	-86.06	0.15812	-0.24888	0.07547	43.485	-102.156	709.247	-106.089
		1955.23	0.1859	-86.04	0.15812	-0.24888	0.11321	43.49	-95.504	710.236	-87.219
		1956.6	0.15385	-86.02	0.15812	-0.24888	0.07547	43.495	-106.208	711.225	-113.108
		1957.97	0.23611	-86	0.15812	-0.24888	0.11321	43.5	-102.297	712.214	-85.6005
		1959.34	0.13675	-85.98	0.15812	-0.24888	0.07547	43.505	-99.0744	713.203	-108.951
		1960.7	0.0812	-85.96	0.15812	-0.24888	0.0566	43.51	-98.1641	714.191	-86.2368
		1962.07	0.06944	-85.94	0.15812	-0.24888	0.0566	43.515	-95.4904	715.18	-111.958
		1963.44	0.08974	-85.92	0.15812	-0.24887	0.11321	43.52	-94.5814	716.169	-85.1251
		1964.81	0.09936	-85.9	0.15812	-0.24887	0.09434	43.525	-98.3372	717.158	-104.681
		1966.18	0.10897	-85.88	0.15812	-0.24887	0.07547	43.53	-94.7736	718.147	-88.5335
		1967.55	0.09402	-85.86	0.15812	-0.24887	0.07547	43.535	-100.821	719.136	-112.05
		1968.91	0.09936	-85.84	0.15812	-0.24887	0.0566	43.54	-97.1707	720.125	-86.4093
		1970.28	0.09722	-85.82	0.15812	-0.24887	0.07547	43.545	-96.0832	721.114	-113.519
		1971.65	0.13141	-85.8	0.15812	-0.24886	0.07547	43.55	-95.4059	722.102	-87.7675
		1973.02	0.10577	-85.78	0.15812	-0.24886	0.07547	43.555	-95.4495	723.091	-116.93
		1974.39	0.17521	-85.76	0.15812	-0.24886	0.07547	43.56	-96.8954	724.08	-87.5518
		1975.76	0.09615	-85.74	0.15812	-0.24886	0.07547	43.565	-98.5907	725.069	-114.151
		1977.13	0.1891	-85.72	0.15812	-0.24886	0.07547	43.57	-96.6324	726.058	-85.1794
		1978.49	0.08226	-85.7	0.15812	-0.24886	0.0566	43.575	-96.612	727.047	-115.332
		1979.86	0.15812	-85.68	0.15812	-0.24885	0.07547	43.58	-95.763	728.036	-36.8929
		1981.23	0.07692	-85.66	0.15812	-0.24885	0.07547	43.585	-97.5795	729.025	-110.524
		1982.6	0.11325	-85.64	0.15812	-0.24885	0.0566	43.59	-98.6507	730.014	-86.8797
		1983.97	0.05021	-85.62	0.15812	-0.24885	0.0566	43.595	-98.6221	731.002	-111.306
		1985.34	0.12821	-85.6	0.15812	-0.24885	0.07547	43.6	-95.6608	731.991	-88.2486
		1986.71	0.10791	-85.58	0.15812	-0.24885	0.09434	43.605	-96.4349	732.98	-113.515
		1988.07	0.06303	-85.56	0.15812	-0.24884	0.07547	43.61	-95.6567	733.969	-88.1266
		1989.44	0.12927	-85.54	0.15812	-0.24884	0.09434	43.615	-96.8233	734.958	-113.976
		1990.81	0.1047	-85.52	0.15812	-0.24884	0.07547	43.62	-95.1566	735.947	-87.2204
		1992.18	0.16026	-85.5	0.15812	-0.24884	0.07547	43.625	-92.9313	736.936	-110.276
		1993.55	0.09402	-85.48	0.15812	-0.24884	0.07547	43.63	-92.145	737.925	-87.8992
		1994.92	0.0609	-85.46	0.15812	-0.24884	0.07547	43.635	-92.4679	738.913	-111.352
		1996.29	0.20192	-85.44	0.15812	-0.24884	0.07547	43.64	-99.9603	739.902	-87.5581
		1997.65	0.10791	-85.42	0.15812	-0.24883	0.37736	43.645	-101.793	740.891	-114.175
		1999.02	0.16987	-85.4	0.15812	-0.24883	0.07547	43.65	-100.82	741.88	-87.7082
		2000.39	0.125	-85.38	0.15812	-0.24883	0.0566	43.655	-101.357	742.869	-116.504
		2001.76	0.10363	-85.36	0.15812	-0.24883	0.11321	43.66	-97.7227	743.858	-87.8629
		2003.13	0.11645	-85.34	0.15812	-0.24883	0.0566	43.665	-99.8036	744.847	-107.025
		2004.5	0.09722	-85.32	0.15812	-0.24883	0.07547	43.67	-97.3916	745.836	-88.2265
		2005.87	0.09936	-85.3	0.15812	-0.24882	0.07547	43.675	-97.7091	746.824	-109.646
		2007.23	0.1688	-85.28	0.15812	-0.24882	0.09434	43.68	-97.7227	747.813	-88.2833
		2008.6	0.10256	-85.26	0.15812	-0.24882	0.09434	43.685	-97.9367	748.802	-110.611
		2009.97	0.0641	-85.24	0.15812	-0.24882	0.07547	43.69	-96.4554	749.791	-86.8099
		2011.34	0.09509	-85.22	0.15812	-0.24882	0.13208	43.695	-96.4186	750.78	-114.775
		2012.71	0.21261	-85.2	0.15812	-0.24882	0.07547	43.7	-94.568	751.769	-88.4661
		2014.08	0.11004	-85.18	0.15812	-0.24881	0.07547	43.705	-95.2058	752.758	-110.99
		2015.44	0.14209	-85.16	0.15812	-0.24881	0.09434	43.71	-95.7631	753.747	-86.7789
		2016.81	0.12073	-85.14	0.15812	-0.24881	0.0566	43.715	-97.5143	754.735	-109.628
		2018.18	0.19872	-85.12	0.15812	-0.24881	0.09434	43.72	-98.7421	755.724	-87.6823
		2019.55	0.05983	-85.1	0.15812	-0.24881	0.0566	43.725	-99.3894	756.713	-113.309
		2020.92	0.20726	-85.08	0.15812	-0.24881	0.07547	43.73	-103.75	757.702	-87.8172
		2022.29	0.12393	-85.06	0.15812	-0.2488	0.07547	43.735	-111.863	758.691	-111.984
		2023.66	0.125	-85.04	0.15812	-0.2488	0.07547	43.74	-97.006	759.68	-86.8958
		2025.02	0.1688	-85.02	0.15812	-0.2488	0.0566	43.745	-95.3925	760.669	-113.293
		2026.39	0.15171	-85	0.15812	-0.2488	0.0566	43.75	-96.0071	761.658	-88.2612
		2027.76	0.11111	-84.98	0.15812	-0.2488	0.07547	43.755	-101.139	762.646	-110.342
		2029.13	0.12179	-84.96	0.15812	-0.2488	0.07547	43.76	-99.9223	763.635	-88.8279
		2030.5	0.11538	-84.94	0.15812	-0.2488	0.07547	43.765	-99.8787	764.624	-120.806
		2031.87	0.08333	-84.92	0.15812	-0.24879	0.07547	43.77	-94.7139	765.613	-88.7379
		2033.24	0.09722	-84.9	0.15812	-0.24879	0.07547	43.775	-94.489	766.602	-108.757
		2034.6	0.10684	-84.88	0.15812	-0.24879	0.07547	43.78	-94.5844	767.591	-88.273
		2035.97	0.13034	-84.86	0.15812	-0.24879	0.0566	43.785	-95.3966	768.58	-110.48
		2037.34	0.21795	-84.84	0.15812	-0.24879	0.07547	43.79	-95.4035	769.569	-36.6754
		2038.71	0.12927	-84.82	0.15812	-0.24879	0.07547	43.795	-95.3844	770.557	-108.848
		2040.08	0.15278	-84.8	0.15812	-0.24878	0.07547	43.8	-94.3896	771.546	-86.7139
		2041.45	0.10363	-84.78	0.15812	-0.24878	0.07547	43.805	-96.7008	772.535	-113.154
		2042.82	0.15385	-84.76	0.15812	-0.24878	0.0566	43.81	-99.5748	773.524	-88.7416
		2044.18	0.11325	-84.74	0.15812	-0.24878	0.07547	43.815	-100.149	774.513	-114.346
		2045.55	0.13034	-84.72	0.15812	-0.24878	0.0566	43.82	-98.7408	775.502	-87.3665
		2046.92	0.07692	-84.7	0.15812	-0.24878	0.0566	43.825	-100.401	776.491	-112.044
		2048.29	0.20192	-84.68	0.15812	-0.24877	0.0566	43.83	-99.6471	777.48	-88.2371
		2049.66	0.0641	-84.66	0.15812	-0.24877	0.0566	43.835	-99.5626	778.468	-116.494
		2051.03	0.13141	-84.64	0.15812	-0.24877	0.0566	43.84	-92.5376	779.457	-89.1023
		2052.39	0.12927	-84.62	0.15812	-0.24877	0.0566	43.845	-98.2448	780.446	-114.984
		2053.76	0.125	-84.6	0.15812	-0.24877	0.07547	43.85	-92.7666	781.435	-85.9625
		2055.13	0.10897	-84.58	0.15812	-0.24877	0.07547	43.855	-103.874	782.424	-111.428
		2056.5	0.12179	-84.56	0.15812	-0.24876	0.07547	43.86	-98.6455	783.413	-87.7776
		2057.87	0.08761	-84.54	0.15812	-0.24876	0.07547	43.865	-100.165	784.402	-108.585
		2059.24	0.14637	-84.52	0.15812	-0.24876	0.07547	43.87	-103.891	785.391	-85.1105
		2060.61	0.0812	-84.5	0.15812	-0.24876	0.09434	43.875	-103.821	786.379	-111.207
		2061.97	0.10684	-84.48	0.15812	-0.24876	0.0566	43.88	-96.6055	787.368	-87.8728
		2063.34	0.11538	-84.46	0.15812	-0.24876	0.07547	43.885	-97.3223	788.357	-107.061
		2064.71	0.13889	-84.44	0.15812	-0.24876	0.07547	43.89	-96.521	789.346	-89.1429
		2066.08	0.11966	-84.42	0.15812	-0.24875	0.07547	43.895	-103.987	790.335	-116.788
		2067.45	0.21368	-84.4	0.15812	-0.24875	0.09434	43.9	-99.5845	791.324	-86.4262
		2068.82	0.22009	-84.38	0.15812	-0.24875	0.09434	43.905	-99.5504	792.313	-110.837
		2070.19	0.09829	-84.36	0.15812	-0.24875	0.09434	43.91	-97.0361	793.302	-89.1555
		2071.55	0.11218	-84.34	0.15812	-0.24875	0.07547	43.915	-97.0362	794.29	-114.987
		2072.92	0.12073	-84.32	0.15812	-0.24875	0.09434	43.92	-98.3308	795.279	-87.7156
		2074.29	0.0812	-84.3	0.15812	-0.24874	0.07547	43.925	-103.858	796.268	-116.458
		2075.66	0.11538	-84.28	0.15812	-0.24874	0.07547	43.93	-108.452	797.257	-87.7417
		2077.03	0.0438	-84.26	0.15812	-0.24874	0.0566	43.935	-109.005	798.246	-109.945
		2078.4	0.13889	-84.24	0.15812	-0.24874	0.09434	43.94	-108.591	799.235	-87.7211
		2079.76	0.11538	-84.22	0.15812	-0.24874	0.0566	43.945	-108.479	800.224	-110.352
		2081.13	0.18269	-84.2	0.15812	-0.24874	0.0566	43.95	-93.2777	801.213	-87.9763
		2082.5	0.08974	-84.18	0.15812	-0.24873	0.09434	43.955	-92.0676	802.202	-113.788
		2083.87	0.10363	-84.16	0.15812	-0.24873	0.0566	43.96	-92.1576	803.19	-86.4745
		2085.24	0.17521	-84.14	0.15812	-0.24873	0.11321	43.965	-94.7277	804.179	-112.01
		2086.61	0.10043	-84.12	0.15812	-0.24873	0.07547	43.97	-97.9888	805.168	-86.5241
		2087.98	0.22436	-84.1	0.15812	-0.24873	0.0566	43.975	-98.1469	806.157	-108.079
		2089.34	0.11645	-84.08	0.15812	-0.24873	0.07547	43.98	-95.4854	807.146	-88.3112
		2090.71	0.14957	-84.06	0.15812	-0.24872	0.09434	43.985	-94.4102	808.135	-113.064
		2092.08	0.11432	-84.04	0.15812	-0.24872	0.0566	43.99	-93.3282	809.124	-89.701
		2093.45	0.13248	-84.02	0.15812	-0.24872	0.0566	43.995	-92.3089	810.113	-110.506
		2094.82	0.18376	-84	0.15812	-0.24872	0.07547	44	-91.9723	811.101	-87.3536
		2096.19	0.14423	-83.98	0.15812	-0.24872	0.0566	44.005	-92.0799	812.09	-112.254
		2097.56	0.13675	-83.96	0.15812	-0.24872	0.56604	44.01	-95.5931	813.079	-36.8643
		2098.93	0.13355	-83.94	0.15812	-0.24872	0.03774	44.015	-101.535	814.068	-110.889
		2100.29	0.08974	-83.92	0.15812	-0.24871	0.0566	44.02	-98.0474	815.057	-87.4214
		2101.66	0.20085	-83.9	0.15812	-0.24871	0.0566	44.025	-101.834	816.046	-114.475
		2103.03	0.11111	-83.88	0.15812	-0.24871	0.11321	44.03	-101.929	817.035	-87.7185
		2104.4	0.13248	-83.86	0.15812	-0.24871	0.03774	44.035	-101.893	818.024	-117.805
		2105.77	0.12927	-83.84	0.15812	-0.24871	0.09434	44.04	-96.036	819.012	-88.3484
		2107.14	0.07479	-83.82	0.15812	-0.24871	0.07547	44.045	-95.1734	820.001	-113.64
		2108.5	0.10256	-83.8	0.15812	-0.2487	0.07547	44.05	-94.3735	820.99	-87.5146
		2109.87	0.17949	-83.78	0.15812	-0.2487	0.0566	44.055	-94.4839	821.979	-109.774
		2111.24	0.16774	-83.76	0.15812	-0.2487	0.0566	44.06	-101.089	822.968	-87.9277
		2112.61	0.10577	-83.74	0.15812	-0.2487	0.07547	44.065	-100.986	823.957	-112.124
		2113.98	0.12607	-83.72	0.15812	-0.2487	0.07547	44.07	-90.6205	824.946	-88.3303
		2115.35	0.11966	-83.7	0.15812	-0.2487	0.07547	44.075	-90.4992	825.935	-113.235
		2116.72	0.20833	-83.68	0.15812	-0.24869	0.07547	44.08	-91.013	826.923	-88.6929
		2118.08	0.17308	-83.66	0.15812	-0.24869	0.09434	44.085	-92.5216	827.912	-113.834
		2119.45	0.19444	-83.64	0.15812	-0.24869	0.09434	44.09	-95.1421	828.901	-87.7385
		2120.82	0.16026	-83.62	0.15812	-0.24869	0.07547	44.095	-98.2805	829.89	-113.695
		2122.19	0.06197	-83.6	0.15812	-0.24869	0.09434	44.1	-95.4201	830.879	-89.0364
		2123.56	0.15278	-83.58	0.15812	-0.24869	0.07547	44.105	-95.1898	831.868	-112.124
		2124.93	0.17201	-83.56	0.15812	-0.24868	0.0566	44.11	-95.7704	832.857	-87.7072
		2126.3	0.16987	-83.54	0.15812	-0.24868	0.07547	44.115	-106.456	833.846	-115.381
		2127.66	0.17949	-83.52	0.15812	-0.24868	0.09434	44.12	-102.37	834.834	-87.9317
		2129.03	0.11752	-83.5	0.15812	-0.24868	0.07547	44.125	-107.705	835.823	-110.272
		2130.4	0.0812	-83.48	0.15812	-0.24868	0.09434	44.13	-97.2312	836.812	-87.6045
		2131.77	0.1015	-83.46	0.15812	-0.24868	0.09434	44.135	-98.6853	837.801	-110.063
		2133.14	0.10791	-83.44	0.15812	-0.24868	0.09434	44.14	-96.6494	838.79	-88.4741
		2134.51	0.17628	-83.42	0.15812	-0.24867	0.07547	44.145	-106.551	839.779	-113.458
		2135.88	0.13996	-83.4	0.15812	-0.24867	0.07547	44.15	-97.1481	840.768	-87.4867
		2137.24	0.11752	-83.38	0.15812	-0.24867	0.11321	44.155	-95.3016	841.757	-115.756
		2138.61	0.17735	-83.36	0.15812	-0.24867	0.0566	44.16	-93.5164	842.745	-87.4398
		2139.98	0.16346	-83.34	0.15812	-0.24867	0.07547	44.165	-91.3102	843.734	-109.884
		2141.35	0.15491	-83.32	0.15812	-0.24867	0.07547	44.17	-91.2584	844.723	-87.9159
		2142.72	0.15919	-83.3	0.15812	-0.24866	0.07547	44.175	-92.8065	845.712	-117.941
		2144.09	0.13248	-83.28	0.15812	-0.24866	0.0566	44.18	-96.4082	846.701	-87.5722
		2145.45	0.08226	-83.26	0.15812	-0.24866	0.07547	44.185	-98.5	847.69	-115.019
		2146.82	0.10363	-83.24	0.15812	-0.24866	0.0566	44.19	-102.433	848.679	-87.8252
		2148.19	0.1015	-83.22	0.15812	-0.24866	0.0566	44.195	-108.4	849.668	-115.151
		2149.56	0.09509	-83.2	0.15812	-0.24866	0.0566	44.2	-106.576	850.656	-88.8773
		2150.93	0.10897	-83.18	0.15812	-0.24865	0.07547	44.205	-107.858	851.645	-114.639
		2152.3	0.06838	-83.16	0.15812	-0.24865	0.09434	44.21	-97.5148	852.634	-88.5032
		2153.67	0.12179	-83.14	0.15812	-0.24865	0.07547	44.215	-99.7551	853.623	-109.057
		2155.03	0.13996	-83.12	0.15812	-0.24865	0.07547	44.22	-97.2858	854.612	-87.3706
		2156.4	0.16346	-83.1	0.15812	-0.24865	0.09434	44.225	-104.338	855.601	-107.27
		2157.77	0.22543	-83.08	0.15812	-0.24865	0.11321	44.23	-106.144	856.59	-37.0414
		2159.14	0.13462	-83.06	0.15812	-0.24864	0.07547	44.235	-112.525	857.579	-110.316
		2160.51	0.10577	-83.04	0.15812	-0.24864	0.07547	44.24	-103.173	858.567	-87.5362
		2161.88	0.08013	-83.02	0.15812	-0.24864	0.0566	44.245	-112.75	859.556	-113.527
		2163.24	0.12927	-83	0.15812	-0.24864	0.0566	44.25	-103.482	860.545	-87.2328
		2164.61	0.14209	-82.98	0.15812	-0.24864	0.07547	44.255	-111.931	861.534	-110.97
		2165.98	0.08547	-82.96	0.15812	-0.24864	0.07547	44.26	-97.8133	862.523	-88.4445
		2167.35	0.14103	-82.94	0.15812	-0.24864	0.09434	44.265	-96.8021	863.512	-114.021
		2168.72	0.17308	-82.92	0.15812	-0.24863	0.07547	44.27	-95.3154	864.501	-87.8197
		2170.09	0.0844	-82.9	0.15812	-0.24863	0.07547	44.275	-95.0742	865.49	-115.11
		2171.46	0.1047	-82.88	0.15812	-0.24863	0.07547	44.28	-95.3236	866.479	-86.9765
		2172.82	0.13141	-82.86	0.15812	-0.24863	0.07547	44.285	-96.4315	867.467	-114.803
		2174.19	0.20406	-82.84	0.15812	-0.24863	0.07547	44.29	-101.594	868.456	-88.5062
		2175.56	0.16132	-82.82	0.15812	-0.24863	0.0566	44.295	-101.727	869.445	-116.681
		2176.93	0.10363	-82.8	0.15812	-0.24862	0.07547	44.3	-94.4773	870.434	-86.7796
		2178.3	0.15171	-82.78	0.15812	-0.24862	0.0566	44.305	-94.9843	871.423	-110.259
		2179.67	0.11004	-82.76	0.15812	-0.24862	0.07547	44.31	-93.1923	872.412	-88.5791
		2181.04	0.1015	-82.74	0.15812	-0.24862	0.07547	44.315	-93.1718	873.401	-114.365
		2182.41	0.11538	-82.72	0.15812	-0.24862	0.07547	44.32	-92.5586	874.39	-86.0167
		2183.77	0.08974	-82.7	0.15812	-0.24862	0.07547	44.325	-92.4727	875.378	-109.398
		2185.14	0.1047	-82.68	0.15812	-0.24861	0.07547	44.33	-92.4687	876.367	-86.4984
		2186.51	0.06517	-82.66	0.15812	-0.24861	0.07547	44.335	-93.4498	877.356	-112.939
		2187.88	0.1453	-82.64	0.15812	-0.24861	0.07547	44.34	-95.9246	878.345	-88.1438
		2189.25	0.13034	-82.62	0.15812	-0.24861	0.0566	44.345	-97.3487	879.334	-110.225
		2190.62	0.10684	-82.6	0.15812	-0.24861	0.07547	44.35	-93.0124	880.323	-87.4517
		2191.98	0.0812	-82.58	0.15812	-0.24861	0.07547	44.355	-92.3842	881.312	-112.728
		2193.35	0.12286	-82.56	0.15812	-0.2486	0.07547	44.36	-92.0326	882.301	-89.1356
		2194.72	0.1453	-82.54	0.15812	-0.2486	0.07547	44.365	-92.0367	883.289	-119.039
		2196.09	0.10791	-82.52	0.15812	-0.2486	0.0566	44.37	-92.6799	884.278	-87.9381
		2197.46	0.16667	-82.5	0.15812	-0.2486	0.79245	44.375	-95.8129	885.267	-108.779
		2198.83	0.05342	-82.48	0.15812	-0.2486	0.09434	44.38	-96.3648	886.256	-87.2755
		2200.2	0.16453	-82.46	0.15812	-0.2486	0.07547	44.385	-96.3185	887.245	-106.75
		2201.56	0.125	-82.44	0.15812	-0.2486	0.0566	44.39	-94.9435	888.234	-86.9595
		2202.93	0.23825	-82.42	0.15812	-0.24859	0.07547	44.395	-99.4841	889.223	-114.034
		2204.3	0.17201	-82.4	0.15812	-0.24859	0.07547	44.4	-95.4531	890.212	-87.3954
		2205.67	0.11432	-82.38	0.15812	-0.24859	0.0566	44.405	-94.2049	891.2	-119.411
		2207.04	0.13355	-82.36	0.15812	-0.24859	0.07547	44.41	-93.2986	892.189	-87.9485
		2208.41	0.11218	-82.34	0.15812	-0.24859	0.0566	44.415	-95.1724	893.178	-106.618
		2209.78	0.16346	-82.32	0.15812	-0.24859	0.0566	44.42	-93.2987	894.167	-88.7612
		2211.14	0.09402	-82.3	0.15812	-0.24858	0.07547	44.425	-106.269	895.156	-114.38
		2212.51	0.13355	-82.28	0.15812	-0.24858	0.0566	44.43	-96.1046	896.145	-88.009
		2213.88	0.12179	-82.26	0.15812	-0.24858	0.07547	44.435	-99.0876	897.134	-118.296
		2215.25	0.15491	-82.24	0.15812	-0.24858	0.0566	44.44	-96.0732	898.123	-36.9051
		2216.62	0.20513	-82.22	0.15812	-0.24858	0.07547	44.445	-97.4223	899.111	-112.054
		2217.99	0.21154	-82.2	0.15812	-0.24858	0.09434	44.45	-96.3417	900.1	-87.2192
		2219.36	0.1047	-82.18	0.15812	-0.24857	0.0566	44.455	-102.533	901.089	-110.528
		2220.72	0.15278	-82.16	0.15812	-0.24857	0.0566	44.46	-98.3436	902.078	-87.4653
		2222.09	0.0812	-82.14	0.15812	-0.24857	0.07547	44.465	-95.9438	903.067	-115.903
		2223.46	0.13141	-82.12	0.15812	-0.24857	0.07547	44.47	-93.1406	904.056	-88.0707
		2224.83	0.10897	-82.1	0.15812	-0.24857	0.0566	44.475	-91.1306	905.045	-115.012
		2226.2	0.12073	-82.08	0.15812	-0.24857	0.0566	44.48	-90.8649	906.034	-88.3104
		2227.57	0.14637	-82.06	0.15812	-0.24856	0.09434	44.485	-91.2219	907.022	-113.481
		2228.93	0.24252	-82.04	0.15812	-0.24856	0.0566	44.49	-93.9856	908.011	-88.4636
		2230.3	0.15278	-82.02	0.15812	-0.24856	0.0566	44.495	-96.305	909	-109.852
		2231.67	0.11538	-82	0.15812	-0.24856	0.07547	44.5	-95.2107	909.989	-86.7595
		2233.04	0.13141	-81.98	0.15812	-0.24856	0.0566	44.505	-96.4085	910.978	-107.132
		2234.41	0.13568	-81.96	0.15812	-0.24856	0.0566	44.51	-95.9302	911.967	-88.6415
		2235.78	0.12073	-81.94	0.15812	-0.24856	0.07547	44.515	-95.8934	912.956	-108.572
		2237.15	0.15491	-81.92	0.15812	-0.24855	0.09434	44.52	-95.0363	913.945	-87.7763
		2238.51	0.12927	-81.9	0.15812	-0.24855	0.07547	44.525	-108.248	914.933	-113.177
		2239.88	0.2062	-81.88	0.15812	-0.24855	0.09434	44.53	-106.291	915.922	-86.7687
		2241.25	0.19124	-81.86	0.15812	-0.24855	0.0566	44.535	-110.17	916.911	-113.3
		2242.62	0.08868	-81.84	0.15812	-0.24855	0.07547	44.54	-101.515	917.9	-86.118
		2243.99	0.14103	-81.82	0.15812	-0.24855	0.07547	44.545	-98.7062	918.889	-112.034
		2245.36	0.16987	-81.8	0.15812	-0.24854	0.07547	44.55	-98.6517	919.878	-87.0365
		2246.72	0.11859	-81.78	0.15812	-0.24854	0.07547	44.555	-102.91	920.867	-112.303
		2248.09	0.16132	-81.76	0.15812	-0.24854	0.07547	44.56	-95.5542	921.856	-88.454
		2249.46	0.09936	-81.74	0.15812	-0.24854	0.07547	44.565	-95.486	922.844	-113.734
		2250.83	0.17094	-81.72	0.15812	-0.24854	0.0566	44.57	-92.0506	923.833	-87.5546
		2252.2	0.10897	-81.7	0.15812	-0.24854	0.07547	44.575	-102.976	924.822	-108.386
		2253.57	0.13568	-81.68	0.15812	-0.24853	0.0566	44.58	-98.108	925.811	-88.3947
		2254.94	0.12286	-81.66	0.15812	-0.24853	0.07547	44.585	-103.474	926.8	-110.609
		2256.3	0.15171	-81.64	0.15812	-0.24853	0.07547	44.59	-98.7771	927.789	-87.9268
		2257.67	0.15278	-81.62	0.15812	-0.24853	0.11321	44.595	-101.421	928.778	-109.101
		2259.04	0.13675	-81.6	0.15812	-0.24853	0.0566	44.6	-97.894	929.767	-86.8317
		2260.41	0.14744	-81.58	0.15812	-0.24853	0.07547	44.605	-96.4631	930.755	-111.314
		2261.78	0.09509	-81.56	0.15812	-0.24852	0.07547	44.61	-96.673	931.744	-87.4354
		2263.15	0.21474	-81.54	0.15812	-0.24852	0.09434	44.615	-109.51	932.733	-110.483
		2264.52	0.11111	-81.52	0.15812	-0.24852	0.07547	44.62	-103.833	933.722	-86.6609
		2265.89	0.14423	-81.5	0.15812	-0.24852	0.0566	44.625	-103.821	934.711	-110.552
		2267.25	0.06944	-81.48	0.15812	-0.24852	0.07547	44.63	-100.23	935.7	-88.0024
		2268.62	0.1015	-81.46	0.15812	-0.24852	0.07547	44.635	-98.9488	936.689	-110.023
		2269.99	0.16346	-81.44	0.15812	-0.24852	0.09434	44.64	-96.4128	937.678	-87.9547
		2271.36	0.08654	-81.42	0.15812	-0.24851	0.07547	44.645	-95.5706	938.667	-112.898
		2272.73	0.09509	-81.4	0.15812	-0.24851	0.0566	44.65	-95.6837	939.655	-86.3467
		2274.1	0.14103	-81.38	0.15812	-0.24851	0.07547	44.655	-97.4893	940.644	-109.457
		2275.46	0.14103	-81.36	0.15812	-0.24851	0.07547	44.66	-100.155	941.633	-37.108
		2276.83	0.07479	-81.34	0.15812	-0.24851	0.07547	44.665	-100.182	942.622	-110.225
		2278.2	0.08654	-81.32	0.15812	-0.24851	0.09434	44.67	-100.763	943.611	-86.1582
		2279.57	0.14637	-81.3	0.15812	-0.2485	0.07547	44.675	-101.865	944.6	-110.82
		2280.94	0.11859	-81.28	0.15812	-0.2485	0.09434	44.68	-94.5581	945.589	-87.7344
		2282.31	0.09081	-81.26	0.15812	-0.2485	0.07547	44.685	-94.2092	946.578	-110.707
		2283.68	0.09722	-81.24	0.15812	-0.2485	0.07547	44.69	-94.6453	947.566	-88.2387
		2285.04	0.10256	-81.22	0.15812	-0.2485	0.09434	44.695	-93.0169	948.555	-109.937
		2286.41	0.11966	-81.2	0.15812	-0.2485	0.09434	44.7	-91.6432	949.544	-85.6295
		2287.78	0.07479	-81.18	0.15812	-0.24849	0.0566	44.705	-93.4502	950.533	-112.381
		2289.15	0.11432	-81.16	0.15812	-0.24849	0.07547	44.71	-91.6282	951.522	-85.9893
		2290.52	0.12393	-81.14	0.15812	-0.24849	0.0566	44.715	-103.289	952.511	-110.334
		2291.89	0.11538	-81.12	0.15812	-0.24849	0.07547	44.72	-96.4851	953.5	-86.6202
		2293.26	0.11645	-81.1	0.15812	-0.24849	0.07547	44.725	-95.8718	954.489	-108.012
		2294.62	0.15385	-81.08	0.15812	-0.24849	0.07547	44.73	-96.1308	955.477	-87.3193
		2295.99	0.125	-81.06	0.15812	-0.24848	0.09434	44.735	-98.0059	956.466	-116.085
		2297.36	0.16667	-81.04	0.15812	-0.24848	0.90566	44.74	-92.0276	957.455	-86.4372
		2298.73	0.21795	-81.02	0.15812	-0.24848	0.07547	44.745	-88.8892	958.444	-110.572
		2300.1	0.07585	-81	0.15812	-0.24848	0.0566	44.75	-88.0279	959.433	-86.916
		2301.47	0.09081	-80.98	0.15812	-0.24848	0.07547	44.755	-90.8829	960.422	-111.619
		2302.84	0.15598	-80.96	0.15812	-0.24848	0.07547	44.76	-88.1056	961.411	-87.2431
		2304.2	0.14744	-80.94	0.15812	-0.24848	0.07547	44.765	-103.503	962.4	-118.978
		2305.57	0.11752	-80.92	0.15812	-0.24847	0.09434	44.77	-98.8549	963.388	-86.524
		2306.94	0.16239	-80.9	0.15812	-0.24847	0.07547	44.775	-95.7819	964.377	-109.805
		2308.31	0.11645	-80.88	0.15812	-0.24847	0.07547	44.78	-94.8349	965.366	-87.6737
		2309.68	0.07265	-80.86	0.15812	-0.24847	0.07547	44.785	-95.4426	966.355	-110.761
		2311.05	0.08013	-80.84	0.15812	-0.24847	0.07547	44.79	-101.366	967.344	-88.5636
		2312.41	0.15064	-80.82	0.15812	-0.24847	0.07547	44.795	-102.027	968.333	-108.674
		2313.78	0.14423	-80.8	0.15812	-0.24846	0.09434	44.8	-96.6282	969.322	-87.5702
		2315.15	0.15491	-80.78	0.15812	-0.24846	0.07547	44.805	-96.6242	970.311	-113.129
		2316.52	0.10791	-80.76	0.15812	-0.24846	0.09434	44.81	-96.9131	971.299	-88.0808
		2317.89	0.0641	-80.74	0.15812	-0.24846	0.11321	44.815	-97.8125	972.288	-112.179
		2319.26	0.08974	-80.72	0.15812	-0.24846	0.07547	44.82	-99.9643	973.277	-86.882
		2320.63	0.16987	-80.7	0.15812	-0.24846	0.0566	44.825	-99.9111	974.266	-110.092
		2321.99	0.21368	-80.68	0.15812	-0.24845	0.0566	44.83	-95.4659	975.255	-86.1466
		2323.36	0.18162	-80.66	0.15812	-0.24845	0.07547	44.835	-96.2017	976.244	-108.099
		2324.73	0.11859	-80.64	0.15812	-0.24845	0.07547	44.84	-100.35	977.233	-86.5841
		2326.1	0.07051	-80.62	0.15812	-0.24845	0.09434	44.845	-109.722	978.222	-116.785
		2327.47	0.125	-80.6	0.15812	-0.24845	0.09434	44.85	-100.578	979.21	-87.6096
		2328.84	0.13462	-80.58	0.15812	-0.24845	0.07547	44.855	-95.4073	980.199	-115.3
		2330.2	0.13675	-80.56	0.15812	-0.24844	0.07547	44.86	-94.5624	981.188	-88.0672
		2331.57	0.11752	-80.54	0.15812	-0.24844	0.0566	44.865	-95.6553	982.177	-111.597
		2332.94	0.14744	-80.52	0.15812	-0.24844	0.07547	44.87	-102.489	983.166	-37.8048
		2334.31	0.14744	-80.5	0.15812	-0.24844	0.0566	44.875	-107.773	984.155	-109.854
		2335.68	0.07585	-80.48	0.15812	-0.24844	0.0566	44.88	-102.476	985.144	-42.0756
		2337.05	0.16987	-80.46	0.15812	-0.24844	0.09434	44.885	-109.468	986.133	-111.696
		2338.42	0.1485	-80.44	0.15812	-0.24844	0.09434	44.89	-99.4192	987.121	-85.9882
		2339.78	0.1015	-80.42	0.15812	-0.24843	0.07547	44.895	-96.0737	988.11	-110.285
		2341.15	0.19551	-80.4	0.15812	-0.24843	0.07547	44.9	-96.0655	989.099	-87.7637
		2342.52	0.18376	-80.38	0.15812	-0.24843	0.07547	44.905	-96.8055	990.088	-111.475
		2343.89	0.11645	-80.36	0.15812	-0.24843	0.07547	44.91	-97.8507	991.077	-87.2142
		2345.26	0.07372	-80.34	0.15812	-0.24843	0.07547	44.915	-99.422	992.066	-112.401
		2346.63	0.17628	-80.32	0.15812	-0.24843	0.09434	44.92	-95.4578	993.055	-87.2589
		2348	0.08868	-80.3	0.15812	-0.24842	0.07547	44.925	-95.0149	994.044	-110.835
		2349.36	0.16132	-80.28	0.15812	-0.24842	0.07547	44.93	-95.3419	995.032	-86.2829
		2350.73	0.13782	-80.26	0.15812	-0.24842	0.07547	44.935	-94.2845	996.021	-110.351
		2352.1	0.14637	-80.24	0.15812	-0.24842	0.07547	44.94	-94.2708	997.01	-87.4886
		2353.47	0.05876	-80.22	0.15812	-0.24842	0.07547	44.945	-96.2414	997.999	-112.801
		2354.84	0.15171	-80.2	0.15812	-0.24842	0.07547	44.95	-96.195	998.988	-86.6026
		2356.21	0.22756	-80.18	0.15812	-0.24841	0.09434	44.955	-99.5992	999.977	-113.819
		2357.58	0.08226	-80.16	0.15812	-0.24841	0.13208	44.96	-94.4412	1000.97	-86.5723
		2358.94	0.0844	-80.14	0.15812	-0.24841	0.09434	44.965	-94.3826	1001.95	-109.99
		2360.31	0.14957	-80.12	0.15812	-0.24841	0.09434	44.97	-91.6489	1002.94	-87.3067
		2361.68	0.21368	-80.1	0.15812	-0.24841	0.07547	44.975	-94.5094	1003.93	-107.969
		2363.05	0.11645	-80.08	0.15812	-0.24841	0.07547	44.98	-99.9126	1004.92	-88.1976
		2364.42	0.15598	-80.06	0.15812	-0.2484	0.0566	44.985	-100.086	1005.91	-111.147
		2365.79	0.18056	-80.04	0.15812	-0.2484	0.0566	44.99	-91.5713	1006.9	-87.257
		2367.16	0.06731	-80.02	0.15812	-0.2484	0.07547	44.995	-92.2268	1007.89	-110.267
		2368.52	0.11538	-80	0.15812	-0.2484	0.07547	45	-91.1148	1008.88	-88.0159
		2369.89	0.11538	-79.98	0.15812	-0.2484	0.03774
		2371.26	0.1453	-79.96	0.15812	-0.2484	0.07547
		2372.63	0.11752	-79.94	0.15812	-0.2484	0.0566
		2374	0.10256	-79.92	0.15812	-0.24839	0.0566
		2375.37	0.14103	-79.9	0.15812	-0.24839	0.07547
		2376.74	0.10043	-79.88	0.15812	-0.24839	0.07547
		2378.1	0.1453	-79.86	0.15812	-0.24839	0.0566
		2379.47	0.1047	-79.84	0.15812	-0.24839	0.07547
		2380.84	0.10897	-79.82	0.15812	-0.24839	0.07547
		2382.21	0.13782	-79.8	0.15812	-0.24838	0.07547
		2383.58	0.19551	-79.78	0.15812	-0.24838	0.0566
		2384.95	0.08333	-79.76	0.15812	-0.24838	0.07547
		2386.32	0.14744	-79.74	0.15812	-0.24838	0.09434
		2387.68	0.13568	-79.72	0.15812	-0.24838	0.0566
		2389.05	0.21581	-79.7	0.15812	-0.24838	0.07547
		2390.42	0.1015	-79.68	0.15812	-0.24837	0.07547
		2391.79	0.11111	-79.66	0.15812	-0.24837	0.0566
		2393.16	0.21474	-79.64	0.15812	-0.24837	0.07547
		2394.53	0.11859	-79.62	0.15812	-0.24837	0.0566
		2395.89	0.08868	-79.6	0.15812	-0.24837	0.07547
		2397.26	0.08226	-79.58	0.15812	-0.24837	0.77358
		2398.63	0.08333	-79.56	0.15812	-0.24836	0.0566
		2400	0.10043	-79.54	0.15812	-0.24836	0.09434
				-79.52	0.15812	-0.24836	0.0566
				-79.5	0.15812	-0.24836	0.0566
				-79.48	0.15812	-0.24836	0.07547
				-79.46	0.15812	-0.24836	0.07547
				-79.44	0.15812	-0.24836	0.0566
				-79.42	0.15812	-0.24835	0.0566
				-79.4	0.15812	-0.24835	0.0566
				-79.38	0.15812	-0.24835	0.07547
				-79.36	0.15812	-0.24835	0.0566
				-79.34	0.15812	-0.24835	0.0566
				-79.32	0.15812	-0.24835	0.0566
				-79.3	0.15812	-0.24834	0.07547
				-79.28	0.15812	-0.24834	0.07547
				-79.26	0.15812	-0.24834	0.07547
				-79.24	0.15812	-0.24834	0.09434
				-79.22	0.15812	-0.24834	0.07547
				-79.2	0.15812	-0.24834	0.09434
				-79.18	0.15812	-0.24833	0.0566
				-79.16	0.15812	-0.24833	0.07547
				-79.14	0.15812	-0.24833	0.09434
				-79.12	0.15812	-0.24833	0.0566
				-79.1	0.15812	-0.24833	0.07547
				-79.08	0.15812	-0.24833	0.03774
				-79.06	0.15812	-0.24832	0.0566
				-79.04	0.15812	-0.24832	0.07547
				-79.02	0.15812	-0.24832	0.0566
				-79	0.15812	-0.24832	0.0566
				-78.98	0.15812	-0.24832	0.09434
				-78.96	0.15812	-0.24832	0.09434
				-78.94	0.15812	-0.24832	0.07547
				-78.92	0.15812	-0.24831	0.09434
				-78.9	0.15812	-0.24831	0.0566
				-78.88	0.15812	-0.24831	0.07547
				-78.86	0.15812	-0.24831	0.09434
				-78.84	0.15812	-0.24831	0.0566
				-78.82	0.15812	-0.24831	0.07547
				-78.8	0.15812	-0.2483	0.0566
				-78.78	0.15812	-0.2483	0.0566
				-78.76	0.15812	-0.2483	0.07547
				-78.74	0.15812	-0.2483	0.07547
				-78.72	0.15812	-0.2483	0.09434
				-78.7	0.15812	-0.2483	0.16981
				-78.68	0.15812	-0.24829	0.07547
				-78.66	0.15812	-0.24829	0.07547
				-78.64	0.15812	-0.24829	0.09434
				-78.62	0.15812	-0.24829	0.07547
				-78.6	0.15812	-0.24829	0.11321
				-78.58	0.15812	-0.24829	0.0566
				-78.56	0.15812	-0.24828	0.09434
				-78.54	0.15812	-0.24828	0.07547
				-78.52	0.15812	-0.24828	0.07547
				-78.5	0.15812	-0.24828	0.07547
				-78.48	0.15812	-0.24828	0.07547
				-78.46	0.15812	-0.24828	0.0566
				-78.44	0.15812	-0.24828	0.07547
				-78.42	0.15812	-0.24827	0.07547
				-78.4	0.15812	-0.24827	0.07547
				-78.38	0.15812	-0.24827	0.0566
				-78.36	0.15812	-0.24827	0.09434
				-78.34	0.15812	-0.24827	0.07547
				-78.32	0.15812	-0.24827	0.09434
				-78.3	0.15812	-0.24826	0.07547
				-78.28	0.15812	-0.24826	0.07547
				-78.26	0.15812	-0.24826	0.07547
				-78.24	0.15812	-0.24826	0.0566
				-78.22	0.15812	-0.24826	0.07547
				-78.2	0.15812	-0.24826	0.09434
				-78.18	0.15812	-0.24825	0.07547
				-78.16	0.15812	-0.24825	0.11321
				-78.14	0.15812	-0.24825	0.13208
				-78.12	0.15812	-0.24825	0.45283
				-78.1	0.15812	-0.24825	0.11321
				-78.08	0.15812	-0.24825	0.07547
				-78.06	0.15812	-0.24824	0.07547
				-78.04	0.15812	-0.24824	0.07547
				-78.02	0.15812	-0.24824	0.07547
				-78	0.15812	-0.24824	0.0566
				-77.98	0.15812	-0.24824	0.07547
				-77.96	0.15812	-0.24824	0.07547
				-77.94	0.15812	-0.24824	0.07547
				-77.92	0.15812	-0.24823	0.09434
				-77.9	0.15812	-0.24823	0.07547
				-77.88	0.15812	-0.24823	0.0566
				-77.86	0.15812	-0.24823	0.07547
				-77.84	0.15812	-0.24823	0.09434
				-77.82	0.15812	-0.24823	0.13208
				-77.8	0.15812	-0.24822	0.07547
				-77.78	0.15812	-0.24822	0.0566
				-77.76	0.15812	-0.24822	0.07547
				-77.74	0.15812	-0.24822	0.07547
				-77.72	0.15812	-0.24822	0.09434
				-77.7	0.15812	-0.24822	0.07547
				-77.68	0.15812	-0.24821	0.09434
				-77.66	0.15812	-0.24821	0.07547
				-77.64	0.15812	-0.24821	0.07547
				-77.62	0.15812	-0.24821	0.07547
				-77.6	0.15812	-0.24821	0.09434
				-77.58	0.15812	-0.24821	0.11321
				-77.56	0.15812	-0.2482	0.07547
				-77.54	0.15812	-0.2482	0.07547
				-77.52	0.15812	-0.2482	0.09434
				-77.5	0.15812	-0.2482	0.07547
				-77.48	0.15812	-0.2482	0.0566
				-77.46	0.15812	-0.2482	0.0566
				-77.44	0.15812	-0.2482	0.0566
				-77.42	0.15812	-0.24819	0.07547
				-77.4	0.15812	-0.24819	0.09434
				-77.38	0.15812	-0.24819	0.09434
				-77.36	0.15812	-0.24819	0.07547
				-77.34	0.15812	-0.24819	0.0566
				-77.32	0.15812	-0.24819	0.0566
				-77.3	0.15812	-0.24818	0.0566
				-77.28	0.15812	-0.24818	0.09434
				-77.26	0.15812	-0.24818	0.0566
				-77.24	0.15812	-0.24818	0.24528
				-77.22	0.15812	-0.24818	0.0566
				-77.2	0.15812	-0.24818	0.07547
				-77.18	0.15812	-0.24817	0.0566
				-77.16	0.15812	-0.24817	0.07547
				-77.14	0.15812	-0.24817	0.03774
				-77.12	0.15812	-0.24817	0.07547
				-77.1	0.15812	-0.24817	0.0566
				-77.08	0.15812	-0.24817	0.0566
				-77.06	0.15812	-0.24816	0.0566
				-77.04	0.15812	-0.24816	0.07547
				-77.02	0.15812	-0.24816	0.0566
				-77	0.15812	-0.24816	0.07547
				-76.98	0.15812	-0.24816	0.07547
				-76.96	0.15812	-0.24816	0.0566
				-76.94	0.15812	-0.24816	0.07547
				-76.92	0.15812	-0.24815	0.07547
				-76.9	0.15812	-0.24815	0.11321
				-76.88	0.15812	-0.24815	0.0566
				-76.86	0.15812	-0.24815	0.0566
				-76.84	0.15812	-0.24815	0.07547
				-76.82	0.15812	-0.24815	0.07547
				-76.8	0.15812	-0.24814	0.0566
				-76.78	0.15812	-0.24814	0.03774
				-76.76	0.15812	-0.24814	0.07547
				-76.74	0.15812	-0.24814	0.07547
				-76.72	0.15812	-0.24814	0.07547
				-76.7	0.15812	-0.24814	0.07547
				-76.68	0.15812	-0.24813	0.07547
				-76.66	0.15812	-0.24813	0.26415
				-76.64	0.15812	-0.24813	0.07547
				-76.62	0.15812	-0.24813	0.07547
				-76.6	0.15812	-0.24813	0.0566
				-76.58	0.15812	-0.24813	0.03774
				-76.56	0.15812	-0.24812	0.0566
				-76.54	0.15812	-0.24812	0.07547
				-76.52	0.15812	-0.24812	0.09434
				-76.5	0.15812	-0.24812	0.07547
				-76.48	0.15812	-0.24812	0.07547
				-76.46	0.15812	-0.24812	0.0566
				-76.44	0.15812	-0.24812	0.0566
				-76.42	0.15812	-0.24811	0.0566
				-76.4	0.15812	-0.24811	0.0566
				-76.38	0.15812	-0.24811	0.07547
				-76.36	0.15812	-0.24811	0.07547
				-76.34	0.15812	-0.24811	0.11321
				-76.32	0.15812	-0.24811	0.07547
				-76.3	0.15812	-0.2481	0.07547
				-76.28	0.15812	-0.2481	0.0566
				-76.26	0.15812	-0.2481	0.07547
				-76.24	0.15812	-0.2481	0.0566
				-76.22	0.15812	-0.2481	0.11321
				-76.2	0.15812	-0.2481	0.0566
				-76.18	0.15812	-0.24809	0.07547
				-76.16	0.15812	-0.24809	0.09434
				-76.14	0.15812	-0.24809	0.07547
				-76.12	0.15812	-0.24809	0.07547
				-76.1	0.15812	-0.24809	0.09434
				-76.08	0.15812	-0.24809	0.09434
				-76.06	0.15812	-0.24808	0.09434
				-76.04	0.15812	-0.24808	0.11321
				-76.02	0.15812	-0.24808	0.07547
				-76	0.15812	-0.24808	0.07547
				-75.98	0.15812	-0.24808	0.07547
				-75.96	0.15812	-0.24808	0.07547
				-75.94	0.15812	-0.24808	0.07547
				-75.92	0.15812	-0.24807	0.07547
				-75.9	0.15812	-0.24807	0.07547
				-75.88	0.15812	-0.24807	0.07547
				-75.86	0.15812	-0.24807	0.09434
				-75.84	0.15812	-0.24807	0.09434
				-75.82	0.15812	-0.24807	0.07547
				-75.8	0.15812	-0.24806	0.09434
				-75.78	0.15812	-0.24806	0.28302
				-75.76	0.15812	-0.24806	0.07547
				-75.74	0.15812	-0.24806	0.07547
				-75.72	0.15812	-0.24806	0.07547
				-75.7	0.15812	-0.24806	0.07547
				-75.68	0.15812	-0.24805	0.07547
				-75.66	0.15812	-0.24805	0.07547
				-75.64	0.15812	-0.24805	0.07547
				-75.62	0.15812	-0.24805	0.09434
				-75.6	0.15812	-0.24805	0.07547
				-75.58	0.15812	-0.24805	0.09434
				-75.56	0.15812	-0.24804	0.0566
				-75.54	0.15812	-0.24804	0.03774
				-75.52	0.15812	-0.24804	0.07547
				-75.5	0.15812	-0.24804	0.0566
				-75.48	0.15812	-0.24804	0.07547
				-75.46	0.15812	-0.24804	0.07547
				-75.44	0.15812	-0.24804	0.0566
				-75.42	0.15812	-0.24803	0.07547
				-75.4	0.15812	-0.24803	0.07547
				-75.38	0.15812	-0.24803	0.07547
				-75.36	0.15812	-0.24803	0.07547
				-75.34	0.15812	-0.24803	0.09434
				-75.32	0.15812	-0.24803	0.07547
				-75.3	0.15812	-0.24802	0.0566
				-75.28	0.15812	-0.24802	0.09434
				-75.26	0.15812	-0.24802	0.09434
				-75.24	0.15812	-0.24802	0.07547
				-75.22	0.15812	-0.24802	0.0566
				-75.2	0.15812	-0.24802	0.09434
				-75.18	0.15812	-0.24801	0.07547
				-75.16	0.15812	-0.24801	0.07547
				-75.14	0.15812	-0.24801	0.07547
				-75.12	0.15812	-0.24801	0.07547
				-75.1	0.15812	-0.24801	0.09434
				-75.08	0.15812	-0.24801	0.07547
				-75.06	0.15812	-0.248	0.07547
				-75.04	0.15812	-0.248	0.0566
				-75.02	0.15812	-0.248	0.0566
				-75	0.15812	-0.248	0.09434
				-74.98	0.15812	-0.248	0.07547
				-74.96	0.15812	-0.248	0.09434
				-74.94	0.15812	-0.248	0.07547
				-74.92	0.15812	-0.24799	0.0566
				-74.9	0.15812	-0.24799	0.09434
				-74.88	0.15812	-0.24799	0.07547
				-74.86	0.15812	-0.24799	0.07547
				-74.84	0.15812	-0.24799	0.07547
				-74.82	0.15812	-0.24799	0.07547
				-74.8	0.15812	-0.24798	0.07547
				-74.78	0.15812	-0.24798	0.07547
				-74.76	0.15812	-0.24798	0.09434
				-74.74	0.15812	-0.24798	0.0566
				-74.72	0.15812	-0.24798	0.0566
				-74.7	0.15812	-0.24798	0.07547
				-74.68	0.15812	-0.24797	0.07547
				-74.66	0.15812	-0.24797	0.07547
				-74.64	0.15812	-0.24797	0.07547
				-74.62	0.15812	-0.24797	0.0566
				-74.6	0.15812	-0.24797	0.0566
				-74.58	0.15812	-0.24797	0.07547
				-74.56	0.15812	-0.24796	0.03774
				-74.54	0.15812	-0.24796	0.0566
				-74.52	0.15812	-0.24796	0.0566
				-74.5	0.15812	-0.24796	0.0566
				-74.48	0.15812	-0.24796	0.07547
				-74.46	0.15812	-0.24796	0.07547
				-74.44	0.15812	-0.24796	0.07547
				-74.42	0.15812	-0.24795	0.07547
				-74.4	0.15812	-0.24795	0.07547
				-74.38	0.15812	-0.24795	0.07547
				-74.36	0.15812	-0.24795	0.07547
				-74.34	0.15812	-0.24795	0.0566
				-74.32	0.15812	-0.24795	0.5283
				-74.3	0.15812	-0.24794	0.07547
				-74.28	0.15812	-0.24794	0.07547
				-74.26	0.15812	-0.24794	0.0566
				-74.24	0.15812	-0.24794	0.07547
				-74.22	0.15812	-0.24794	0.07547
				-74.2	0.15812	-0.24794	0.0566
				-74.18	0.15812	-0.24793	0.09434
				-74.16	0.15812	-0.24793	0.07547
				-74.14	0.15812	-0.24793	0.07547
				-74.12	0.15812	-0.24793	0.07547
				-74.1	0.15812	-0.24793	0.09434
				-74.08	0.15812	-0.24793	0.07547
				-74.06	0.15812	-0.24792	0.09434
				-74.04	0.15812	-0.24792	0.0566
				-74.02	0.15812	-0.24792	0.07547
				-74	0.15812	-0.24792	0.0566
				-73.98	0.15812	-0.24792	0.0566
				-73.96	0.15812	-0.24792	0.0566
				-73.94	0.15812	-0.24792	0.07547
				-73.92	0.15812	-0.24791	0.0566
				-73.9	0.15812	-0.24791	0.0566
				-73.88	0.15812	-0.24791	0.09434
				-73.86	0.15812	-0.24791	0.07547
				-73.84	0.15812	-0.24791	0.09434
				-73.82	0.15812	-0.24791	0.0566
				-73.8	0.15812	-0.2479	0.0566
				-73.78	0.15812	-0.2479	0.07547
				-73.76	0.15812	-0.2479	0.0566
				-73.74	0.15812	-0.2479	0.07547
				-73.72	0.15812	-0.2479	0.03774
				-73.7	0.15812	-0.2479	0.07547
				-73.68	0.15812	-0.24789	0.07547
				-73.66	0.15812	-0.24789	0.09434
				-73.64	0.15812	-0.24789	0.07547
				-73.62	0.15812	-0.24789	0.07547
				-73.6	0.15812	-0.24789	0.07547
				-73.58	0.15781	-0.24789	0.0566
				-73.56	0.15812	-0.24788	0.0566
				-73.54	0.1585	-0.24788	0.07547
				-73.52	0.15812	-0.24788	0.09434
				-73.5	0.15697	-0.24788	0.07547
				-73.48	0.15812	-0.24788	0.07547
				-73.46	0.1604	-0.24788	0.0566
				-73.44	0.15812	-0.24788	0.11321
				-73.42	0.14837	-0.24787	0.09434
				-73.4	0.13863	-0.24787	0.09434
				-73.38	0.13665	-0.24787	0.0566
				-73.36	0.13863	-0.24787	0.07547
				-73.34	0.13939	-0.24787	0.07547
				-73.32	0.13863	-0.24787	0.09434
				-73.3	0.13939	-0.24786	0.09434
				-73.28	0.13863	-0.24786	0.09434
				-73.26	0.13665	-0.24786	0.07547
				-73.24	0.13863	-0.24786	0.09434
				-73.22	0.14837	-0.24786	0.0566
				-73.2	0.15812	-0.24786	0.09434
				-73.18	0.1604	-0.24785	0.0566
				-73.16	0.15812	-0.24785	0.07547
				-73.14	0.15728	-0.24785	0.07547
				-73.12	0.15812	-0.24785	0.07547
				-73.1	0.15812	-0.24785	0.07547
				-73.08	0.15812	-0.24785	0.07547
				-73.06	0.15895	-0.24784	0.09434
				-73.04	0.15812	-0.24784	0.07547
				-73.02	0.15583	-0.24784	0.07547
				-73	0.15812	-0.24784	0.0566
				-72.98	0.16786	-0.24784	0.07547
				-72.96	0.1776	-0.24784	0.07547
				-72.94	0.17989	-0.24784	0.07547
				-72.92	0.1776	-0.24783	0.09434
				-72.9	0.17639	-0.24783	0.0566
				-72.88	0.1776	-0.24783	0.07547
				-72.86	0.17798	-0.24783	0.75472
				-72.84	0.1776	-0.24783	0.11321
				-72.82	0.17692	-0.24783	0.09434
				-72.8	0.1776	-0.24782	0.07547
				-72.78	0.17798	-0.24782	0.07547
				-72.76	0.1776	-0.24782	0.07547
				-72.74	0.17639	-0.24782	0.07547
				-72.72	0.1776	-0.24782	0.07547
				-72.7	0.17989	-0.24782	0.07547
				-72.68	0.1776	-0.24781	0.09434
				-72.66	0.16748	-0.24781	0.0566
				-72.64	0.15812	-0.24781	0.07547
				-72.62	0.15621	-0.24781	0.09434
				-72.6	0.15812	-0.24781	0.09434
				-72.58	0.15812	-0.24781	0.0566
				-72.56	0.15812	-0.2478	0.07547
				-72.54	0.16002	-0.2478	0.09434
				-72.52	0.15812	-0.2478	0.11321
				-72.5	0.14875	-0.2478	0.07547
				-72.48	0.13863	-0.2478	0.09434
				-72.46	0.13634	-0.2478	0.07547
				-72.44	0.13863	-0.2478	0.09434
				-72.42	0.13984	-0.24779	0.07547
				-72.4	0.13863	-0.24779	0.07547
				-72.38	0.13825	-0.24779	0.0566
				-72.36	0.13863	-0.24779	0.0566
				-72.34	0.13901	-0.24779	0.07547
				-72.32	0.13863	-0.24779	0.07547
				-72.3	0.13901	-0.24778	0.0566
				-72.28	0.13863	-0.24778	0.07547
				-72.26	0.13825	-0.24778	0.07547
				-72.24	0.13863	-0.24778	0.07547
				-72.22	0.14015	-0.24778	0.0566
				-72.2	0.13863	-0.24778	0.07547
				-72.18	0.13596	-0.24777	0.0566
				-72.16	0.13863	-0.24777	0.09434
				-72.14	0.14959	-0.24777	0.07547
				-72.12	0.15812	-0.24777	0.07547
				-72.1	0.15842	-0.24777	0.07547
				-72.08	0.15812	-0.24777	0.0566
				-72.06	0.16626	-0.24776	0.07547
				-72.04	0.1776	-0.24776	0.0566
				-72.02	0.18149	-0.24776	0.07547
				-72	0.1776	-0.24776	0.0566
				-71.98	0.17372	-0.24776	0.16981
				-71.96	0.1776	-0.24776	0.07547
				-71.94	0.18742	-0.24776	0.0566
				-71.92	0.19709	-0.24775	0.07547
				-71.9	0.19945	-0.24775	0.09434
				-71.88	0.19709	-0.24775	0.0566
				-71.86	0.19473	-0.24775	0.0566
				-71.84	0.19709	-0.24775	0.11321
				-71.82	0.19945	-0.24775	0.09434
				-71.8	0.19709	-0.24774	0.0566
				-71.78	0.18704	-0.24774	0.07547
				-71.76	0.1776	-0.24774	0.07547
				-71.74	0.17448	-0.24774	0.07547
				-71.72	0.1776	-0.24774	0.03774
				-71.7	0.17958	-0.24774	0.0566
				-71.68	0.1776	-0.24773	0.07547
				-71.66	0.17014	-0.24773	0.0566
				-71.64	0.15812	-0.24773	0.0566
				-71.62	0.14495	-0.24773	0.07547
				-71.6	0.13863	-0.24773	0.0566
				-71.58	0.14023	-0.24773	0.0566
				-71.56	0.13863	-0.24772	0.07547
				-71.54	0.1285	-0.24772	0.09434
				-71.52	0.11914	-0.24772	0.0566
				-71.5	0.11906	-0.24772	0.07547
				-71.48	0.11914	-0.24772	0.0566
				-71.46	0.1113	-0.24772	0.07547
				-71.44	0.09965	-0.24772	0.07547
				-71.42	0.09653	-0.24771	0.09434
				-71.4	0.09965	-0.24771	0.92453
				-71.38	0.10269	-0.24771	0.07547
				-71.36	0.09965	-0.24771	0.07547
				-71.34	0.09683	-0.24771	0.0566
				-71.32	0.09965	-0.24771	0.0566
				-71.3	0.11084	-0.2477	0.0566
				-71.28	0.11914	-0.2477	0.07547
				-71.26	0.12028	-0.2477	0.0566
				-71.24	0.11914	-0.2477	0.0566
				-71.22	0.12652	-0.2477	0.07547
				-71.2	0.13863	-0.2477	0.0566
				-71.18	0.14959	-0.24769	0.07547
				-71.16	0.15812	-0.24769	0.09434
				-71.14	0.16786	-0.24769	0.0566
				-71.12	0.1776	-0.24769	0.0566
				-71.1	0.18613	-0.24769	0.09434
				-71.08	0.19709	-0.24769	0.09434
				-71.06	0.2092	-0.24768	0.07547
				-71.04	0.21658	-0.24768	0.11321
				-71.02	0.21544	-0.24768	0.0566
				-71	0.21658	-0.24768	0.07547
				-70.98	0.22488	-0.24768	0.07547
				-70.96	0.23607	-0.24768	0.07547
				-70.94	0.2385	-0.24768	0.07547
				-70.92	0.23607	-0.24767	0.0566
				-70.9	0.2334	-0.24767	0.0566
				-70.88	0.23607	-0.24767	0.07547
				-70.86	0.23736	-0.24767	0.07547
				-70.84	0.23607	-0.24767	0.07547
				-70.82	0.22762	-0.24767	0.07547
				-70.8	0.21658	-0.24766	0.07547
				-70.78	0.20417	-0.24766	0.09434
				-70.76	0.19709	-0.24766	0.0566
				-70.74	0.19016	-0.24766	0.0566
				-70.72	0.1776	-0.24766	0.09434
				-70.7	0.15667	-0.24766	0.07547
				-70.68	0.13863	-0.24765	0.07547
				-70.66	0.12896	-0.24765	0.11321
				-70.64	0.11914	-0.24765	0.0566
				-70.62	0.10117	-0.24765	0.0566
				-70.6	0.08016	-0.24765	0.09434
				-70.58	0.0676	-0.24765	0.11321
				-70.56	0.06067	-0.24764	0.07547
				-70.54	0.0539	-0.24764	0.09434
				-70.52	0.04118	-0.24764	0.13208
				-70.5	0.03007	-0.24764	0.09434
				-70.48	0.0217	-0.24764	0.07547
				-70.46	0.02185	-0.24764	0.07547
				-70.44	0.0217	-0.24764	0.09434
				-70.42	0.02299	-0.24763	0.09434
				-70.4	0.0217	-0.24763	0.09434
				-70.38	0.02916	-0.24763	0.07547
				-70.36	0.04118	-0.24763	0.0566
				-70.34	0.06189	-0.24763	0.07547
				-70.32	0.08016	-0.24763	0.09434
				-70.3	0.10087	-0.24762	0.07547
				-70.28	0.11914	-0.24762	0.09434
				-70.26	0.14578	-0.24762	0.07547
				-70.24	0.1776	-0.24762	0.07547
				-70.22	0.21826	-0.24762	0.07547
				-70.2	0.25556	-0.24762	0.07547
				-70.18	0.29309	-0.24761	0.09434
				-70.16	0.33351	-0.24761	0.09434
				-70.14	0.38322	-0.24761	0.0566
				-70.12	0.43095	-0.24761	0.07547
				-70.1	0.47138	-0.24761	0.09434
				-70.08	0.50891	-0.24761	0.07547
				-70.06	0.55375	-0.2476	0.09434
				-70.04	0.60635	-0.2476	0.07547
				-70.02	0.65751	-0.2476	0.07547
				-70	0.70379	-0.2476	0.07547
				-69.98	0.74254	-0.2476	0.07547
				-69.96	0.78174	-0.2476	0.07547
				-69.94	0.81943	-0.2476	0.79245
				-69.92	0.8597	-0.24759	0.09434
				-69.9	0.8916	-0.24759	0.07547
				-69.88	0.91816	-0.24759	0.07547
				-69.86	0.93461	-0.24759	0.09434
				-69.84	0.95714	-0.24759	0.07547
				-69.82	0.97823	-0.24759	0.0566
				-69.8	0.99612	-0.24758	0.07547
				-69.78	0.99581	-0.24758	0.09434
				-69.76	0.99612	-0.24758	0.0566
				-69.74	0.99581	-0.24758	0.0566
				-69.72	0.99612	-0.24758	0.0566
				-69.7	0.97823	-0.24758	0.0566
				-69.68	0.95714	-0.24757	0.07547
				-69.66	0.93491	-0.24757	0.0566
				-69.64	0.91816	-0.24757	0.11321
				-69.62	0.89121	-0.24757	0.07547
				-69.6	0.8597	-0.24757	0.0566
				-69.58	0.82026	-0.24757	0.0566
				-69.56	0.78174	-0.24756	0.07547
				-69.54	0.74094	-0.24756	0.07547
				-69.52	0.70379	-0.24756	0.07547
				-69.5	0.66565	-0.24756	0.07547
				-69.48	0.62584	-0.24756	0.07547
				-69.46	0.5791	-0.24756	0.07547
				-69.44	0.5284	-0.24756	0.07547
				-69.42	0.47762	-0.24755	0.0566
				-69.4	0.43095	-0.24755	0.07547
				-69.38	0.39106	-0.24755	0.0566
				-69.36	0.353	-0.24755	0.07547
				-69.34	0.31577	-0.24755	0.0566
				-69.32	0.27505	-0.24755	0.07547
				-69.3	0.23614	-0.24754	0.07547
				-69.28	0.19709	-0.24754	0.07547
				-69.26	0.16558	-0.24754	0.07547
				-69.24	0.13863	-0.24754	0.0566
				-69.22	0.12081	-0.24754	0.07547
				-69.2	0.09965	-0.24754	0.0566
				-69.18	0.07948	-0.24753	0.07547
				-69.16	0.06067	-0.24753	0.07547
				-69.14	0.0526	-0.24753	0.07547
				-69.12	0.04118	-0.24753	0.07547
				-69.1	0.02961	-0.24753	0.0566
				-69.08	0.0217	-0.24753	0.07547
				-69.06	0.03083	-0.24752	0.20755
				-69.04	0.04118	-0.24752	0.0566
				-69.02	0.04522	-0.24752	0.07547
				-69	0.04118	-0.24752	0.07547
				-68.98	0.04575	-0.24752	0.07547
				-68.96	0.06067	-0.24752	0.07547
				-68.94	0.08351	-0.24752	0.07547
				-68.92	0.09965	-0.24751	0.07547
				-68.9	0.10863	-0.24751	0.0566
				-68.88	0.11914	-0.24751	0.0566
				-68.86	0.1387	-0.24751	0.0566
				-68.84	0.15812	-0.24751	0.07547
				-68.82	0.16862	-0.24751	0.07547
				-68.8	0.1776	-0.2475	0.0566
				-68.78	0.19405	-0.2475	0.0566
				-68.76	0.21658	-0.2475	0.03774
				-68.74	0.23143	-0.2475	0.0566
				-68.72	0.23607	-0.2475	0.07547
				-68.7	0.2334	-0.2475	0.07547
				-68.68	0.23607	-0.24749	0.07547
				-68.66	0.24475	-0.24749	0.07547
				-68.64	0.25556	-0.24749	0.07547
				-68.62	0.25769	-0.24749	0.07547
				-68.6	0.25556	-0.24749	0.07547
				-68.58	0.25289	-0.24749	0.0566
				-68.56	0.25556	-0.24748	0.07547
				-68.54	0.25716	-0.24748	0.0566
				-68.52	0.25556	-0.24748	0.07547
				-68.5	0.24703	-0.24748	0.11321
				-68.48	0.23607	-0.24748	0.56604
				-68.46	0.2248	-0.24748	0.0566
				-68.44	0.21658	-0.24748	0.09434
				-68.42	0.20805	-0.24747	0.0566
				-68.4	0.19709	-0.24747	0.07547
				-68.38	0.18499	-0.24747	0.03774
				-68.36	0.1776	-0.24747	0.07547
				-68.34	0.17715	-0.24747	0.09434
				-68.32	0.1776	-0.24747	0.09434
				-68.3	0.17167	-0.24746	0.09434
				-68.28	0.15812	-0.24746	0.09434
				-68.26	0.14479	-0.24746	0.09434
				-68.24	0.13863	-0.24746	0.07547
				-68.22	0.14015	-0.24746	0.0566
				-68.2	0.13863	-0.24746	0.09434
				-68.18	0.13002	-0.24745	0.11321
				-68.16	0.11914	-0.24745	0.07547
				-68.14	0.11632	-0.24745	0.07547
				-68.12	0.11914	-0.24745	0.0566
				-68.1	0.12218	-0.24745	0.07547
				-68.08	0.11914	-0.24745	0.0566
				-68.06	0.11602	-0.24744	0.07547
				-68.04	0.11914	-0.24744	0.07547
				-68.02	0.13079	-0.24744	0.09434
				-68	0.13863	-0.24744	0.07547
				-67.98	0.13825	-0.24744	0.0566
				-67.96	0.13863	-0.24744	0.07547
				-67.94	0.14837	-0.24744	0.09434
				-67.92	0.15812	-0.24743	0.07547
				-67.9	0.1585	-0.24743	0.07547
				-67.88	0.15812	-0.24743	0.07547
				-67.86	0.16634	-0.24743	0.07547
				-67.84	0.1776	-0.24743	0.09434
				-67.82	0.18027	-0.24743	0.07547
				-67.8	0.1776	-0.24742	0.07547
				-67.78	0.17608	-0.24742	0.07547
				-67.76	0.1776	-0.24742	0.11321
				-67.74	0.17798	-0.24742	0.07547
				-67.72	0.1776	-0.24742	0.07547
				-67.7	0.17722	-0.24742	0.07547
				-67.68	0.1776	-0.24741	0.09434
				-67.66	0.1776	-0.24741	0.07547
				-67.64	0.1776	-0.24741	0.07547
				-67.62	0.17722	-0.24741	0.07547
				-67.6	0.1776	-0.24741	0.24528
				-67.58	0.17798	-0.24741	0.0566
				-67.56	0.1776	-0.2474	0.07547
				-67.54	0.17639	-0.2474	0.07547
				-67.52	0.1776	-0.2474	0.09434
				-67.5	0.17958	-0.2474	0.09434
				-67.48	0.1776	-0.2474	0.09434
				-67.46	0.16824	-0.2474	0.09434
				-67.44	0.15812	-0.2474	0.09434
				-67.42	0.15469	-0.24739	0.09434
				-67.4	0.15812	-0.24739	0.07547
				-67.38	0.16154	-0.24739	0.0566
				-67.36	0.15812	-0.24739	0.09434
				-67.34	0.14799	-0.24739	0.07547
				-67.32	0.13863	-0.24739	0.09434
				-67.3	0.13665	-0.24738	0.07547
				-67.28	0.13863	-0.24738	0.07547
				-67.26	0.13984	-0.24738	0.07547
				-67.24	0.13863	-0.24738	0.07547
				-67.22	0.13855	-0.24738	0.07547
				-67.2	0.13863	-0.24738	0.07547
				-67.18	0.13855	-0.24737	0.07547
				-67.16	0.13863	-0.24737	0.0566
				-67.14	0.13984	-0.24737	0.0566
				-67.12	0.13863	-0.24737	0.07547
				-67.1	0.13634	-0.24737	0.09434
				-67.08	0.13863	-0.24737	0.07547
				-67.06	0.14875	-0.24736	0.07547
				-67.04	0.15812	-0.24736	0.0566
				-67.02	0.16002	-0.24736	0.22642
				-67	0.15812	-0.24736	0.0566
				-66.98	0.15812	-0.24736	0.07547
				-66.96	0.15812	-0.24736	0.09434
				-66.94	0.15621	-0.24736	0.09434
				-66.92	0.15812	-0.24735	0.0566
				-66.9	0.16748	-0.24735	0.0566
				-66.88	0.1776	-0.24735	0.0566
				-66.86	0.17989	-0.24735	0.07547
				-66.84	0.1776	-0.24735	0.07547
				-66.82	0.17639	-0.24735	0.07547
				-66.8	0.1776	-0.24734	0.0566
				-66.78	0.17798	-0.24734	0.07547
				-66.76	0.1776	-0.24734	0.07547
				-66.74	0.17722	-0.24734	0.07547
				-66.72	0.1776	-0.24734	0.07547
				-66.7	0.1776	-0.24734	0.07547
				-66.68	0.1776	-0.24733	0.07547
				-66.66	0.17722	-0.24733	0.07547
				-66.64	0.1776	-0.24733	0.0566
				-66.62	0.17798	-0.24733	0.07547
				-66.6	0.1776	-0.24733	0.0566
				-66.58	0.17639	-0.24733	0.07547
				-66.56	0.1776	-0.24732	0.0566
				-66.54	0.17989	-0.24732	0.0566
				-66.52	0.1776	-0.24732	0.0566
				-66.5	0.16786	-0.24732	0.0566
				-66.48	0.15812	-0.24732	0.0566
				-66.46	0.15583	-0.24732	0.07547
				-66.44	0.15812	-0.24732	0.07547
				-66.42	0.15926	-0.24731	0.0566
				-66.4	0.15812	-0.24731	0.07547
				-66.38	0.15773	-0.24731	0.0566
				-66.36	0.15812	-0.24731	0.07547
				-66.34	0.15842	-0.24731	0.07547
				-66.32	0.15812	-0.24731	0.0566
				-66.3	0.15812	-0.2473	0.07547
				-66.28	0.15812	-0.2473	0.0566
				-66.26	0.15812	-0.2473	0.07547
				-66.24	0.15812	-0.2473	0.09434
				-66.22	0.15812	-0.2473	0.07547
				-66.2	0.15812	-0.2473	0.07547
				-66.18	0.15812	-0.24729	0.07547
				-66.16	0.15812	-0.24729	0.07547
				-66.14	0.15812	-0.24729	0.33962
				-66.12	0.15812	-0.24729	0.07547
				-66.1	0.15812	-0.24729	0.07547
				-66.08	0.15812	-0.24729	0.0566
				-66.06	0.15812	-0.24728	0.09434
				-66.04	0.15812	-0.24728	0.07547
				-66.02	0.15812	-0.24728	0.07547
				-66	0.15812	-0.24728	0.09434
				-65.98	0.15812	-0.24728	0.07547
				-65.96	0.15812	-0.24728	0.09434
				-65.94	0.15812	-0.24728	0.07547
				-65.92	0.15812	-0.24727	0.07547
				-65.9	0.15812	-0.24727	0.07547
				-65.88	0.15812	-0.24727	0.07547
				-65.86	0.15812	-0.24727	0.07547
				-65.84	0.15812	-0.24727	0.07547
				-65.82	0.15812	-0.24727	0.07547
				-65.8	0.15812	-0.24726	0.07547
				-65.78	0.15812	-0.24726	0.07547
				-65.76	0.15812	-0.24726	0.07547
				-65.74	0.15812	-0.24726	0.07547
				-65.72	0.15812	-0.24726	0.0566
				-65.7	0.15812	-0.24726	0.07547
				-65.68	0.15812	-0.24725	0.07547
				-65.66	0.15812	-0.24725	0.09434
				-65.64	0.15812	-0.24725	0.07547
				-65.62	0.15812	-0.24725	0.0566
				-65.6	0.15812	-0.24725	0.07547
				-65.58	0.15812	-0.24725	0.07547
				-65.56	0.15812	-0.24724	0.11321
				-65.54	0.15812	-0.24724	0.07547
				-65.52	0.15812	-0.24724	0.07547
				-65.5	0.15812	-0.24724	0.0566
				-65.48	0.15812	-0.24724	0.09434
				-65.46	0.15812	-0.24724	0.07547
				-65.44	0.15812	-0.24724	0.07547
				-65.42	0.15812	-0.24723	0.09434
				-65.4	0.15812	-0.24723	0.07547
				-65.38	0.15812	-0.24723	0.09434
				-65.36	0.15812	-0.24723	0.09434
				-65.34	0.15812	-0.24723	0.07547
				-65.32	0.15812	-0.24723	0.0566
				-65.3	0.15812	-0.24722	0.0566
				-65.28	0.15812	-0.24722	0.07547
				-65.26	0.15812	-0.24722	0.11321
				-65.24	0.15812	-0.24722	0.07547
				-65.22	0.15812	-0.24722	0.07547
				-65.2	0.15812	-0.24722	0.11321
				-65.18	0.15812	-0.24721	0.07547
				-65.16	0.15812	-0.24721	0.07547
				-65.14	0.15812	-0.24721	0.0566
				-65.12	0.15812	-0.24721	0.11321
				-65.1	0.15812	-0.24721	0.0566
				-65.08	0.15812	-0.24721	0.07547
				-65.06	0.15812	-0.2472	0.07547
				-65.04	0.15812	-0.2472	0.07547
				-65.02	0.15842	-0.2472	0.09434
				-65	0.15812	-0.2472	0.07547
				-64.98	0.15773	-0.2472	0.09434
				-64.96	0.15812	-0.2472	0.11321
				-64.94	0.15926	-0.2472	0.09434
				-64.92	0.15812	-0.24719	0.07547
				-64.9	0.15583	-0.24719	0.07547
				-64.88	0.15812	-0.24719	0.07547
				-64.86	0.16786	-0.24719	0.0566
				-64.84	0.1776	-0.24719	0.0566
				-64.82	0.17989	-0.24719	0.0566
				-64.8	0.1776	-0.24718	0.0566
				-64.78	0.17639	-0.24718	0.07547
				-64.76	0.1776	-0.24718	0.0566
				-64.74	0.17798	-0.24718	0.07547
				-64.72	0.1776	-0.24718	0.07547
				-64.7	0.17692	-0.24718	0.07547
				-64.68	0.1776	-0.24717	0.5283
				-64.66	0.17798	-0.24717	0.07547
				-64.64	0.1776	-0.24717	0.07547
				-64.62	0.17639	-0.24717	0.07547
				-64.6	0.1776	-0.24717	0.0566
				-64.58	0.17989	-0.24717	0.07547
				-64.56	0.1776	-0.24716	0.0566
				-64.54	0.16786	-0.24716	0.07547
				-64.52	0.15812	-0.24716	0.07547
				-64.5	0.15583	-0.24716	0.0566
				-64.48	0.15812	-0.24716	0.0566
				-64.46	0.15926	-0.24716	0.09434
				-64.44	0.15812	-0.24716	0.0566
				-64.42	0.15773	-0.24715	0.0566
				-64.4	0.15812	-0.24715	0.0566
				-64.38	0.15842	-0.24715	0.07547
				-64.36	0.15812	-0.24715	0.0566
				-64.34	0.15812	-0.24715	0.07547
				-64.32	0.15812	-0.24715	0.07547
				-64.3	0.15812	-0.24714	0.0566
				-64.28	0.15812	-0.24714	0.07547
				-64.26	0.15812	-0.24714	0.07547
				-64.24	0.15812	-0.24714	0.07547
				-64.22	0.15812	-0.24714	0.07547
				-64.2	0.15812	-0.24714	0.0566
				-64.18	0.15812	-0.24713	0.0566
				-64.16	0.15812	-0.24713	0.0566
				-64.14	0.15812	-0.24713	0.09434
				-64.12	0.15812	-0.24713	0.0566
				-64.1	0.15812	-0.24713	0.09434
				-64.08	0.15812	-0.24713	0.07547
				-64.06	0.15812	-0.24712	0.07547
				-64.04	0.15812	-0.24712	0.07547
				-64.02	0.15812	-0.24712	0.07547
				-64	0.15812	-0.24712	0.0566
				-63.98	0.15812	-0.24712	0.0566
				-63.96	0.15812	-0.24712	0.07547
				-63.94	0.15812	-0.24712	0.0566
				-63.92	0.15812	-0.24711	0.0566
				-63.9	0.15812	-0.24711	0.07547
				-63.88	0.15812	-0.24711	0.07547
				-63.86	0.15812	-0.24711	0.0566
				-63.84	0.15812	-0.24711	0.0566
				-63.82	0.15812	-0.24711	0.07547
				-63.8	0.15812	-0.2471	0.09434
				-63.78	0.15812	-0.2471	0.0566
				-63.76	0.15812	-0.2471	0.07547
				-63.74	0.15812	-0.2471	0.07547
				-63.72	0.15812	-0.2471	0.07547
				-63.7	0.15812	-0.2471	0.0566
				-63.68	0.15812	-0.24709	0.0566
				-63.66	0.15812	-0.24709	0.11321
				-63.64	0.15812	-0.24709	0.07547
				-63.62	0.15812	-0.24709	0.07547
				-63.6	0.15812	-0.24709	0.0566
				-63.58	0.15812	-0.24709	0.07547
				-63.56	0.15812	-0.24708	0.07547
				-63.54	0.15812	-0.24708	0.0566
				-63.52	0.15812	-0.24708	0.07547
				-63.5	0.15812	-0.24708	0.0566
				-63.48	0.15812	-0.24708	0.07547
				-63.46	0.15812	-0.24708	0.07547
				-63.44	0.15812	-0.24708	0.09434
				-63.42	0.15812	-0.24707	0.09434
				-63.4	0.15812	-0.24707	0.09434
				-63.38	0.15812	-0.24707	0.0566
				-63.36	0.15812	-0.24707	0.07547
				-63.34	0.15812	-0.24707	0.0566
				-63.32	0.15812	-0.24707	0.07547
				-63.3	0.15812	-0.24706	0.0566
				-63.28	0.15812	-0.24706	0.07547
				-63.26	0.15812	-0.24706	0.0566
				-63.24	0.15812	-0.24706	0.07547
				-63.22	0.15812	-0.24706	0.81132
				-63.2	0.15812	-0.24706	0.07547
				-63.18	0.15812	-0.24705	0.07547
				-63.16	0.15812	-0.24705	0.07547
				-63.14	0.15812	-0.24705	0.07547
				-63.12	0.15812	-0.24705	0.07547
				-63.1	0.15812	-0.24705	0.0566
				-63.08	0.15812	-0.24705	0.09434
				-63.06	0.15812	-0.24704	0.07547
				-63.04	0.15812	-0.24704	0.07547
				-63.02	0.15812	-0.24704	0.07547
				-63	0.15812	-0.24704	0.07547
				-62.98	0.15812	-0.24704	0.0566
				-62.96	0.15812	-0.24704	0.07547
				-62.94	0.15812	-0.24704	0.07547
				-62.92	0.15812	-0.24703	0.09434
				-62.9	0.15812	-0.24703	0.09434
				-62.88	0.15812	-0.24703	0.07547
				-62.86	0.15812	-0.24703	0.09434
				-62.84	0.15812	-0.24703	0.07547
				-62.82	0.15812	-0.24703	0.07547
				-62.8	0.15812	-0.24702	0.07547
				-62.78	0.15812	-0.24702	0.0566
				-62.76	0.15812	-0.24702	0.0566
				-62.74	0.15812	-0.24702	0.07547
				-62.72	0.15812	-0.24702	0.0566
				-62.7	0.15812	-0.24702	0.07547
				-62.68	0.15812	-0.24701	0.07547
				-62.66	0.15812	-0.24701	0.07547
				-62.64	0.15812	-0.24701	0.07547
				-62.62	0.15812	-0.24701	0.07547
				-62.6	0.15812	-0.24701	0.07547
				-62.58	0.15812	-0.24701	0.09434
				-62.56	0.15812	-0.247	0.07547
				-62.54	0.15812	-0.247	0.07547
				-62.52	0.15812	-0.247	0.07547
				-62.5	0.15812	-0.247	0.0566
				-62.48	0.15812	-0.247	0.0566
				-62.46	0.15812	-0.247	0.0566
				-62.44	0.15812	-0.247	0.07547
				-62.42	0.15812	-0.24699	0.0566
				-62.4	0.15812	-0.24699	0.0566
				-62.38	0.15812	-0.24699	0.07547
				-62.36	0.15812	-0.24699	0.0566
				-62.34	0.15812	-0.24699	0.13208
				-62.32	0.15812	-0.24699	0.09434
				-62.3	0.15812	-0.24698	0.0566
				-62.28	0.15812	-0.24698	0.07547
				-62.26	0.15812	-0.24698	0.07547
				-62.24	0.15812	-0.24698	0.07547
				-62.22	0.15812	-0.24698	0.07547
				-62.2	0.15812	-0.24698	0.07547
				-62.18	0.15812	-0.24697	0.09434
				-62.16	0.15812	-0.24697	0.0566
				-62.14	0.15812	-0.24697	0.0566
				-62.12	0.15812	-0.24697	0.07547
				-62.1	0.15812	-0.24697	0.0566
				-62.08	0.15812	-0.24697	0.07547
				-62.06	0.15812	-0.24696	0.0566
				-62.04	0.15812	-0.24696	0.09434
				-62.02	0.15812	-0.24696	0.07547
				-62	0.15812	-0.24696	0.07547
				-61.98	0.15812	-0.24696	0.07547
				-61.96	0.15812	-0.24696	0.0566
				-61.94	0.15812	-0.24696	0.07547
				-61.92	0.15812	-0.24695	0.0566
				-61.9	0.15812	-0.24695	0.07547
				-61.88	0.15812	-0.24695	0.0566
				-61.86	0.15812	-0.24695	0.07547
				-61.84	0.15812	-0.24695	0.0566
				-61.82	0.15812	-0.24695	0.07547
				-61.8	0.15812	-0.24694	0.0566
				-61.78	0.15812	-0.24694	0.0566
				-61.76	0.15812	-0.24694	0.88679
				-61.74	0.15812	-0.24694	0.0566
				-61.72	0.15812	-0.24694	0.0566
				-61.7	0.15812	-0.24694	0.07547
				-61.68	0.15812	-0.24693	0.0566
				-61.66	0.15812	-0.24693	0.07547
				-61.64	0.15812	-0.24693	0.09434
				-61.62	0.15812	-0.24693	0.0566
				-61.6	0.15812	-0.24693	0.07547
				-61.58	0.15812	-0.24693	0.0566
				-61.56	0.15812	-0.24692	0.09434
				-61.54	0.15812	-0.24692	0.0566
				-61.52	0.15812	-0.24692	0.07547
				-61.5	0.15812	-0.24692	0.07547
				-61.48	0.15812	-0.24692	0.07547
				-61.46	0.15812	-0.24692	0.09434
				-61.44	0.15812	-0.24692	0.07547
				-61.42	0.15812	-0.24691	0.0566
				-61.4	0.15812	-0.24691	0.0566
				-61.38	0.15812	-0.24691	0.07547
				-61.36	0.15812	-0.24691	0.0566
				-61.34	0.15812	-0.24691	0.07547
				-61.32	0.15812	-0.24691	0.07547
				-61.3	0.15812	-0.2469	0.09434
				-61.28	0.15812	-0.2469	0.07547
				-61.26	0.15812	-0.2469	0.07547
				-61.24	0.15812	-0.2469	0.07547
				-61.22	0.15812	-0.2469	0.07547
				-61.2	0.15812	-0.2469	0.07547
				-61.18	0.15812	-0.24689	0.07547
				-61.16	0.15812	-0.24689	0.0566
				-61.14	0.15812	-0.24689	0.07547
				-61.12	0.15812	-0.24689	0.01887
				-61.1	0.15812	-0.24689	0.0566
				-61.08	0.15812	-0.24689	0.07547
				-61.06	0.15812	-0.24688	0.07547
				-61.04	0.15812	-0.24688	0.07547
				-61.02	0.15812	-0.24688	0.07547
				-61	0.15812	-0.24688	0.07547
				-60.98	0.15812	-0.24688	0.07547
				-60.96	0.15812	-0.24688	0.07547
				-60.94	0.15812	-0.24688	0.07547
				-60.92	0.15812	-0.24687	0.0566
				-60.9	0.15812	-0.24687	0.0566
				-60.88	0.15812	-0.24687	0.13208
				-60.86	0.15812	-0.24687	0.07547
				-60.84	0.15812	-0.24687	0.07547
				-60.82	0.15812	-0.24687	0.07547
				-60.8	0.15812	-0.24686	0.07547
				-60.78	0.15812	-0.24686	0.07547
				-60.76	0.15812	-0.24686	0.07547
				-60.74	0.15812	-0.24686	0.07547
				-60.72	0.15812	-0.24686	0.07547
				-60.7	0.15812	-0.24686	0.07547
				-60.68	0.15812	-0.24685	0.07547
				-60.66	0.15812	-0.24685	0.09434
				-60.64	0.15812	-0.24685	0.07547
				-60.62	0.15812	-0.24685	0.07547
				-60.6	0.15812	-0.24685	0.09434
				-60.58	0.15812	-0.24685	0.09434
				-60.56	0.15812	-0.24684	0.09434
				-60.54	0.15781	-0.24684	0.07547
				-60.52	0.15812	-0.24684	0.07547
				-60.5	0.1585	-0.24684	0.07547
				-60.48	0.15812	-0.24684	0.07547
				-60.46	0.15697	-0.24684	0.09434
				-60.44	0.15812	-0.24684	0.09434
				-60.42	0.1604	-0.24683	0.07547
				-60.4	0.15812	-0.24683	0.11321
				-60.38	0.14837	-0.24683	0.07547
				-60.36	0.13863	-0.24683	0.09434
				-60.34	0.13634	-0.24683	0.07547
				-60.32	0.13863	-0.24683	0.0566
				-60.3	0.13984	-0.24682	0.83019
				-60.28	0.13863	-0.24682	0.07547
				-60.26	0.13855	-0.24682	0.07547
				-60.24	0.13863	-0.24682	0.0566
				-60.22	0.13855	-0.24682	0.07547
				-60.2	0.13863	-0.24682	0.07547
				-60.18	0.13984	-0.24681	0.07547
				-60.16	0.13863	-0.24681	0.07547
				-60.14	0.13634	-0.24681	0.0566
				-60.12	0.13863	-0.24681	0.09434
				-60.1	0.14837	-0.24681	0.07547
				-60.08	0.15812	-0.24681	0.07547
				-60.06	0.1604	-0.2468	0.0566
				-60.04	0.15812	-0.2468	0.09434
[truncated: 347,526+ more rows]
