# Supplementary material for: High output mode-locked laser empowered by defect regulation in 2D Bi2O2Se saturable absorber
Source: Nat Commun. 2022 Jul 5;13:3855. doi: 10.1038/s41467-022-31606-8 (PMC9256711; doi:10.1038/s41467-022-31606-8)
Supplement: Supplementary file 3 — Source Data [file 41467_2022_31606_MOESM3_ESM.zip › source data/Supplementary Fig.2.xlsx]

## Sheet: Sheet1
Fig.S2b		Fig.S2c		Fig.S2d
1004.63	0.03269	-244.8	0.14414	-0.4999	0.07042
1004.77	0.03023	-244.6	0.13514	-0.4998	0.92254
1004.91	0.04511	-244.4	0.10811	-0.4997	0.05634
1005.04	0.04244	-244.2	0.08108	-0.4996	0.0493
1005.18	0.02072	-244	0.06306	-0.4995	0.04225
1005.32	0.026	-243.8	0.05405	-0.4994	0.10563
1005.45	0.02046	-243.6	0.05405	-0.4993	0.03521
1005.59	0.03189	-243.4	0.04505	-0.4992	0.0493
1005.73	0.00965	-243.2	0.04505	-0.4991	0.25352
1005.86	0.03625	-243	0.04505	-0.499	0.0493
1006	0.02399	-242.8	0.05405	-0.4989	0.0493
1006.14	0.0417	-242.6	0.06306	-0.4988	0.04225
1006.27	0.00801	-242.4	0.06306	-0.4987	0.11972
1006.41	0.02107	-242.2	0.06306	-0.4986	0.03521
1006.55	0.02634	-242	0.05405	-0.4985	0.07042
1006.68	0.0336	-241.8	0.04505	-0.4984	0.06338
1006.82	0.01847	-241.6	0.04505	-0.4983	0.0493
1006.96	0.0298	-241.4	0.04505	-0.4982	0.04225
1007.09	0.01754	-241.2	0.04505	-0.4981	0.0493
1007.23	0.02428	-241	0.05405	-0.498	0.11268
1007.37	0.02545	-240.8	0.05405	-0.4979	0.04225
1007.5	0.01956	-240.6	0.06306	-0.4978	0.11972
1007.64	0.03489	-240.4	0.07207	-0.4977	0.10563
1007.78	0.01514	-240.2	0.07207	-0.4976	0.05634
1007.91	0.03167	-240	0.06306	-0.4975	0.01408
1008.05	0.0234	-239.8	0.05405	-0.4974	0.10563
1008.19	0.03716	-239.6	0.04505	-0.4973	0.06338
1008.32	0.02966	-239.4	0.04505	-0.4972	0.04225
1008.46	0.028	-239.2	0.04505	-0.4971	0.10563
1008.6	0.02712	-239	0.03604	-0.497	0.06338
1008.73	0.03966	-238.8	0.03604	-0.4969	0.05634
1008.87	0.00014839	-238.6	0.03604	-0.4968	0.05634
1009.01	0.03128	-238.4	0.03604	-0.4967	0.5493
1009.14	0.01568	-238.2	0.03604	-0.4966	0.0493
1009.28	0.01834	-238	0.03604	-0.4965	0.04225
1009.42	0.00861	-237.8	0.03604	-0.4964	0.07042
1009.55	0.02761	-237.6	0.03604	-0.4963	0.06338
1009.69	0.03741	-237.4	0.03604	-0.4962	0.06338
1009.83	0.03229	-237.2	0.04505	-0.4961	0.08451
1009.96	0.02842	-237	0.04505	-0.496	1
1010.1	0.03569	-236.8	0.04505	-0.4959	0.05634
1010.24	0.01853	-236.6	0.04505	-0.4958	0.0493
1010.38	0.0287	-236.4	0.04505	-0.4957	0.04225
1010.51	0.03089	-236.2	0.04505	-0.4956	0.09859
1010.65	0.0348	-236	0.05405	-0.4955	0.0493
1010.79	0.03222	-235.8	0.06306	-0.4954	0.06338
1010.92	0.01977	-235.6	0.06306	-0.4953	0.45775
1011.06	0.03877	-235.4	0.07207	-0.4952	0.05634
1011.2	0.02931	-235.2	0.06306	-0.4951	0.06338
1011.33	0.02229	-235	0.05405	-0.495	0.04225
1011.47	0.02497	-234.8	0.05405	-0.4949	0.11972
1011.61	0.03548	-234.6	0.04505	-0.4948	0.03521
1011.74	0.03498	-234.4	0.02703	-0.4947	0.05634
1011.88	0.04199	-234.2	0.01802	-0.4946	0.05634
1012.02	0.02864	-234	0.01802	-0.4945	0.0493
1012.15	0.02383	-233.8	0.02703	-0.4944	0.04225
1012.29	0	-233.6	0.04505	-0.4943	0.04225
1012.43	0.01708	-233.4	0.06306	-0.4942	0.12676
1012.56	0.02662	-233.2	0.07207	-0.4941	0.04225
1012.7	0.01932	-233	0.07207	-0.494	0.09859
1012.84	0.02042	-232.8	0.07207	-0.4939	0.11972
1012.97	0.00816	-232.6	0.06306	-0.4938	0.0493
1013.11	0.01907	-232.4	0.06306	-0.4937	0.02113
1013.25	0.01858	-232.2	0.05405	-0.4936	0.05634
1013.38	0.03595	-232	0.05405	-0.4935	0.07042
1013.52	0.01794	-231.8	0.05405	-0.4934	0.04225
1013.66	0.02911	-231.6	0.06306	-0.4933	0.12676
1013.79	0.03382	-231.4	0.09009	-0.4932	0.07746
1013.93	0.0153	-231.2	0.10811	-0.4931	0.05634
1014.07	0.02879	-231	0.13514	-0.493	0.04225
1014.2	0.02278	-230.8	0.14414	-0.4929	0.33803
1014.34	0.0218	-230.6	0.13514	-0.4928	0.05634
1014.48	0.03462	-230.4	0.12613	-0.4927	0.02817
1014.61	0.04585	-230.2	0.10811	-0.4926	0.07042
1014.75	0.03158	-230	0.09009	-0.4925	0.06338
1014.89	0.01442	-229.8	0.07207	-0.4924	0.05634
1015.02	0.02824	-229.6	0.05405	-0.4923	0.08451
1015.16	0.01907	-229.4	0.04505	-0.4922	0.99296
1015.3	0.03539	-229.2	0.03604	-0.4921	0.0493
1015.43	0.01214	-229	0.04505	-0.492	0.04225
1015.57	0.01698	-228.8	0.04505	-0.4919	0.03521
1015.71	0.01505	-228.6	0.05405	-0.4918	0.09155
1015.84	0.02006	-228.4	0.05405	-0.4917	0.0493
1015.98	0.04069	-228.2	0.05405	-0.4916	0.07042
1016.12	0.03167	-228	0.05405	-0.4915	0.69014
1016.25	0.03704	-227.8	0.06306	-0.4914	0.0493
1016.39	0.01583	-227.6	0.06306	-0.4913	0.0493
1016.53	0.04659	-227.4	0.09009	-0.4912	0.04225
1016.67	0.01944	-227.2	0.14414	-0.4911	0.09859
1016.8	0.03846	-227	0.27027	-0.491	0.03521
1016.94	0.01172	-226.8	0.46847	-0.4909	0.06338
1017.08	0.01367	-226.6	0.7027	-0.4908	0.10563
1017.21	0.0242	-226.4	0.9009	-0.4907	0.04225
1017.35	0.02367	-226.2	0.98198	-0.4906	0.0493
1017.49	0.02175	-226	0.91892	-0.4905	0.03521
1017.62	0.02779	-225.8	0.72072	-0.4904	0.1338
1017.76	0.0203	-225.6	0.46847	-0.4903	0.02817
1017.9	0.02229	-225.4	0.26126	-0.4902	0.08451
1018.03	0.02346	-225.2	0.11712	-0.4901	0.09859
1018.17	0.04437	-225	0.06306	-0.49	0.05634
1018.31	0.02576	-224.8	0.06306	-0.4899	0.01408
1018.44	0.02592	-224.6	0.08108	-0.4898	0.04225
1018.58	0.0457	-224.4	0.0991	-0.4897	0.09155
1018.72	0.02092	-224.2	0.0991	-0.4896	0.03521
1018.85	0.01842	-224	0.09009	-0.4895	0.11972
1018.99	0.02327	-223.8	0.08108	-0.4894	0.09859
1019.13	0.02103	-223.6	0.07207	-0.4893	0.05634
1019.26	0.02502	-223.4	0.07207	-0.4892	0.02817
1019.4	0.02858	-223.2	0.08108	-0.4891	0.19014
1019.54	0.02651	-223	0.08108	-0.489	0.05634
1019.67	0.0095	-222.8	0.09009	-0.4889	0.04225
1019.81	0.01328	-222.6	0.0991	-0.4888	0.09859
1019.95	0.02557	-222.4	0.0991	-0.4887	0.0493
1020.08	0.04004	-222.2	0.10811	-0.4886	0.06338
1020.22	0.0204	-222	0.12613	-0.4885	0.07042
1020.36	0.02953	-221.8	0.13514	-0.4884	0.83099
1020.49	0.04541	-221.6	0.14414	-0.4883	0.03521
1020.63	0.03153	-221.4	0.13514	-0.4882	0.04225
1020.77	0.02085	-221.2	0.12613	-0.4881	0.0493
1020.9	0.03959	-221	0.10811	-0.488	0.09859
1021.04	0.00831	-220.8	0.08108	-0.4879	0.0493
1021.18	0.01655	-220.6	0.06306	-0.4878	0.07042
1021.31	0.02122	-220.4	0.05405	-0.4877	0.90141
1021.45	0.03729	-220.2	0.04505	-0.4876	0.04225
1021.59	0.02852	-220	0.04505	-0.4875	0.04225
1021.72	0.04024	-219.8	0.04505	-0.4874	0.04225
1021.86	0.04927	-219.6	0.05405	-0.4873	0.10563
1022	0.00965	-219.4	0.05405	-0.4872	0.0493
1022.13	0.02392	-219.2	0.06306	-0.4871	0.06338
1022.27	0.03515	-219	0.05405	-0.487	0.20423
1022.41	0.01975	-218.8	0.05405	-0.4869	0.05634
1022.54	0.03236	-218.6	0.05405	-0.4868	0.04225
1022.68	0.01545	-218.4	0.05405	-0.4867	0.04225
1022.82	0.00786	-218.2	0.06306	-0.4866	0.11972
1022.96	0.01288	-218	0.06306	-0.4865	0.02817
1023.09	0.02302	-217.8	0.06306	-0.4864	0.06338
1023.23	0.04585	-217.6	0.05405	-0.4863	0.06338
1023.37	0.01769	-217.4	0.05405	-0.4862	0.0493
1023.5	0.03401	-217.2	0.05405	-0.4861	0.04225
1023.64	0.04437	-217	0.06306	-0.486	0.04225
1023.78	0.04511	-216.8	0.07207	-0.4859	0.10563
1023.91	0.02478	-216.6	0.07207	-0.4858	0.04225
1024.05	0.0188	-216.4	0.07207	-0.4857	0.09859
1024.19	0.04002	-216.2	0.07207	-0.4856	0.11268
1024.32	0.01807	-216	0.06306	-0.4855	0.04225
1024.46	0.03692	-215.8	0.05405	-0.4854	0.02817
1024.6	0.02609	-215.6	0.04505	-0.4853	0.11268
1024.73	0.01143	-215.4	0.04505	-0.4852	0.05634
1024.87	0.02327	-215.2	0.04505	-0.4851	0.04225
1025.01	0.02808	-215	0.04505	-0.485	0.11268
1025.14	0.02803	-214.8	0.04505	-0.4849	0.05634
1025.28	0.01377	-214.6	0.04505	-0.4848	0.0493
1025.42	0.03147	-214.4	0.04505	-0.4847	0.0493
1025.55	0.03233	-214.2	0.04505	-0.4846	0.59155
1025.69	0.02026	-214	0.04505	-0.4845	0.03521
1025.83	0.03687	-213.8	0.04505	-0.4844	0.03521
1025.96	0.01552	-213.6	0.03604	-0.4843	0.06338
1026.1	0.03437	-213.4	0.02703	-0.4842	0.05634
1026.24	0.02957	-213.2	0.03604	-0.4841	0.0493
1026.37	0.02042	-213	0.04505	-0.484	0.08451
1026.51	0.02719	-212.8	0.05405	-0.4839	0.98592
1026.65	0.03394	-212.6	0.05405	-0.4838	0.0493
1026.78	0.02334	-212.4	0.05405	-0.4837	0.04225
1026.92	0.02248	-212.2	0.05405	-0.4836	0.03521
1027.06	0.04303	-212	0.06306	-0.4835	0.07746
1027.19	0.01208	-211.8	0.06306	-0.4834	0.04225
1027.33	0.02864	-211.6	0.06306	-0.4833	0.0493
1027.47	0.04556	-211.4	0.05405	-0.4832	0.37324
1027.6	0.01246	-211.2	0.02703	-0.4831	0.0493
1027.74	0.03392	-211	0.01802	-0.483	0.03521
1027.88	0.03039	-210.8	0.01802	-0.4829	0.0493
1028.01	0.02079	-210.6	0.02703	-0.4828	0.11268
1028.15	0.01229	-210.4	0.04505	-0.4827	0.02817
1028.29	0.02419	-210.2	0.07207	-0.4826	0.05634
1028.42	0.02914	-210	0.08108	-0.4825	0.06338
1028.56	0.02589	-209.8	0.08108	-0.4824	0.04225
1028.7	0.02928	-209.6	0.06306	-0.4823	0.03521
1028.83	0.02625	-209.4	0.05405	-0.4822	0.03521
1028.97	0.01634	-209.2	0.05405	-0.4821	0.11972
1029.11	0.0246	-209	0.06306	-0.482	0.03521
1029.25	0.02516	-208.8	0.06306	-0.4819	0.09155
1029.38	0.0196	-208.6	0.05405	-0.4818	0.09859
1029.52	0.03687	-208.4	0.06306	-0.4817	0.03521
1029.66	0.02785	-208.2	0.08108	-0.4816	0.00704
1029.79	0.0368	-208	0.0991	-0.4815	0.06338
1029.93	0.02394	-207.8	0.11712	-0.4814	0.06338
1030.07	0.01868	-207.6	0.12613	-0.4813	0.02817
1030.2	0.0279	-207.4	0.12613	-0.4812	0.11972
1030.34	0.02073	-207.2	0.11712	-0.4811	0.06338
1030.48	0.03284	-207	0.10811	-0.481	0.04225
1030.61	0.01787	-206.8	0.09009	-0.4809	0.02817
1030.75	0.02984	-206.6	0.07207	-0.4808	0.38028
1030.89	0.02825	-206.4	0.06306	-0.4807	0.0493
1031.02	0.04199	-206.2	0.05405	-0.4806	0.04225
1031.16	0.028	-206	0.04505	-0.4805	0.06338
1031.3	0.03437	-205.8	0.04505	-0.4804	0.05634
1031.43	0.02618	-205.6	0.04505	-0.4803	0.04225
1031.57	0.00519	-205.4	0.04505	-0.4802	0.07746
1031.71	0.02293	-205.2	0.05405	-0.4801	0.95775
1031.84	0.02272	-205	0.05405	-0.48	0.0493
1031.98	0.0321	-204.8	0.05405	-0.4799	0.0493
1032.12	0.03676	-204.6	0.05405	-0.4798	0.04225
1032.25	0.02702	-204.4	0.05405	-0.4797	0.09859
1032.39	0.02123	-204.2	0.06306	-0.4796	0.0493
1032.53	0.04392	-204	0.0991	-0.4795	0.06338
1032.66	0.02324	-203.8	0.18018	-0.4794	0.58451
1032.8	0.01864	-203.6	0.34234	-0.4793	0.0493
1032.94	0.0262	-203.4	0.56757	-0.4792	0.0493
1033.07	0.02441	-203.2	0.81081	-0.4791	0.0493
1033.21	0.03459	-203	0.97297	-0.479	0.11268
1033.35	0.02477	-202.8	0.99099	-0.4789	0.03521
1033.48	0.01834	-202.6	0.85586	-0.4788	0.0493
1033.62	0.02767	-202.4	0.62162	-0.4787	0.07746
1033.76	0.04185	-202.2	0.37838	-0.4786	0.0493
1033.89	0.02769	-202	0.18919	-0.4785	0.03521
1034.03	0.02462	-201.8	0.09009	-0.4784	0.0493
1034.17	0.01217	-201.6	0.07207	-0.4783	0.12676
1034.3	0.02559	-201.4	0.08108	-0.4782	0.04225
1034.44	0.03023	-201.2	0.0991	-0.4781	0.07746
1034.58	0.01846	-201	0.10811	-0.478	0.09859
1034.71	0.02518	-200.8	0.0991	-0.4779	0.03521
1034.85	0.02086	-200.6	0.09009	-0.4778	0.02113
1034.99	0.0369	-200.4	0.07207	-0.4777	0.0493
1035.13	0.02394	-200.2	0.07207	-0.4776	0.07746
1035.26	0.03318	-200	0.07207	-0.4775	0.03521
1035.4	0.02519	-199.8	0.09009	-0.4774	0.11972
1035.54	0.01623	-199.6	0.0991	-0.4773	0.07746
1035.67	0.03181	-199.4	0.10811	-0.4772	0.05634
1035.81	0.04615	-199.2	0.10811	-0.4771	0.02817
1035.95	0.01583	-199	0.10811	-0.477	0.22535
1036.08	0.01689	-198.8	0.11712	-0.4769	0.04225
1036.22	0.02388	-198.6	0.12613	-0.4768	0.05634
1036.36	0.00979	-198.4	0.13514	-0.4767	0.09155
1036.49	0.02671	-198.2	0.14414	-0.4766	0.06338
1036.63	0.015	-198	0.14414	-0.4765	0.0493
1036.77	0.03661	-197.8	0.12613	-0.4764	0.07746
1036.9	0.03503	-197.6	0.10811	-0.4763	0.83803
1037.04	0.01157	-197.4	0.08108	-0.4762	0.06338
1037.18	0.03184	-197.2	0.06306	-0.4761	0.04225
1037.31	0.02442	-197	0.04505	-0.476	0.0493
1037.45	0.03042	-196.8	0.04505	-0.4759	0.07746
1037.59	0.02201	-196.6	0.04505	-0.4758	0.06338
1037.72	0.01479	-196.4	0.05405	-0.4757	0.06338
1037.86	0.03057	-196.2	0.05405	-0.4756	0.80986
1038	0.03898	-196	0.05405	-0.4755	0.05634
1038.13	0.02392	-195.8	0.05405	-0.4754	0.04225
1038.27	0.02809	-195.6	0.05405	-0.4753	0.03521
1038.41	0.03422	-195.4	0.05405	-0.4752	0.11268
1038.54	0.02266	-195.2	0.04505	-0.4751	0.04225
1038.68	0.02367	-195	0.03604	-0.475	0.0493
1038.82	0.01695	-194.8	0.04505	-0.4749	0.17606
1038.95	0.01411	-194.6	0.05405	-0.4748	0.04225
1039.09	0.04496	-194.4	0.05405	-0.4747	0.05634
1039.23	0.01315	-194.2	0.05405	-0.4746	0.03521
1039.36	0.03639	-194	0.05405	-0.4745	0.1338
1039.5	0.04303	-193.8	0.05405	-0.4744	0.05634
1039.64	0.02459	-193.6	0.06306	-0.4743	0.07042
1039.77	0.02894	-193.4	0.06306	-0.4742	0.07746
1039.91	0.02043	-193.2	0.06306	-0.4741	0.02817
1040.05	0.02474	-193	0.05405	-0.474	0.02817
1040.18	0.01861	-192.8	0.04505	-0.4739	0.03521
1040.32	0.03677	-192.6	0.04505	-0.4738	0.09859
1040.46	0.04088	-192.4	0.04505	-0.4737	0.04225
1040.59	0.02196	-192.2	0.04505	-0.4736	0.11972
1040.73	0.01039	-192	0.04505	-0.4735	0.10563
1040.87	0.03217	-191.8	0.04505	-0.4734	0.05634
1041	0.0244	-191.6	0.04505	-0.4733	0.02113
1041.14	0.02548	-191.4	0.04505	-0.4732	0.12676
1041.28	0.0254	-191.2	0.04505	-0.4731	0.0493
1041.42	0.02818	-191	0.04505	-0.473	0.04225
1041.55	0.02827	-190.8	0.04505	-0.4729	0.09859
1041.69	0.0294	-190.6	0.03604	-0.4728	0.06338
1041.83	0.0251	-190.4	0.03604	-0.4727	0.06338
1041.96	0.01782	-190.2	0.02703	-0.4726	0.06338
1042.1	0.03787	-190	0.03604	-0.4725	0.64085
1042.24	0.02581	-189.8	0.04505	-0.4724	0.05634
1042.37	0.03186	-189.6	0.05405	-0.4723	0.03521
1042.51	0.02858	-189.4	0.06306	-0.4722	0.06338
1042.65	0.02302	-189.2	0.06306	-0.4721	0.08451
1042.78	0.03962	-189	0.05405	-0.472	0.0493
1042.92	0.02784	-188.8	0.05405	-0.4719	0.07746
1043.06	0.03422	-188.6	0.05405	-0.4718	0.9507
1043.19	0.02566	-188.4	0.05405	-0.4717	0.0493
1043.33	0.03235	-188.2	0.04505	-0.4716	0.05634
1043.47	0.03888	-188	0.02703	-0.4715	0.03521
1043.6	0.0414	-187.8	0.01802	-0.4714	0.08451
1043.74	0.04496	-187.6	0.00901	-0.4713	0.04225
1043.88	0.06054	-187.4	0.00901	-0.4712	0.05634
1044.01	0.07969	-187.2	0.02703	-0.4711	0.30986
1044.15	0.07983	-187	0.04505	-0.471	0.04225
1044.29	0.08058	-186.8	0.05405	-0.4709	0.0493
1044.42	0.10254	-186.6	0.06306	-0.4708	0.04225
1044.56	0.16278	-186.4	0.06306	-0.4707	0.11268
1044.7	0.18534	-186.2	0.07207	-0.4706	0.04225
1044.83	0.21205	-186	0.07207	-0.4705	0.06338
1044.97	0.28328	-185.8	0.07207	-0.4704	0.0493
1045.11	0.37973	-185.6	0.07207	-0.4703	0.03521
1045.24	0.38863	-185.4	0.07207	-0.4702	0.03521
1045.38	0.49993	-185.2	0.07207	-0.4701	0.04225
1045.52	0.58154	-185	0.07207	-0.47	0.10563
1045.65	0.54444	-184.8	0.08108	-0.4699	0.03521
1045.79	0.68393	-184.6	0.0991	-0.4698	0.09155
1045.93	0.78038	-184.4	0.11712	-0.4697	0.11268
1046.06	0.74774	-184.2	0.12613	-0.4696	0.0493
1046.2	0.79671	-184	0.13514	-0.4695	0.02113
1046.34	0.89909	-183.8	0.12613	-0.4694	0.07746
1046.47	0.89316	-183.6	0.10811	-0.4693	0.05634
1046.61	0.88426	-183.4	0.09009	-0.4692	0.02817
1046.75	1	-183.2	0.07207	-0.4691	0.11268
1046.88	0.99555	-183	0.06306	-0.469	0.05634
1047.02	0.86497	-182.8	0.05405	-0.4689	0.03521
1047.16	0.86793	-182.6	0.04505	-0.4688	0.06338
1047.29	0.83825	-182.4	0.04505	-0.4687	0.42254
1047.43	0.60528	-182.2	0.04505	-0.4686	0.0493
1047.57	0.52218	-182	0.05405	-0.4685	0.03521
1047.71	0.49547	-181.8	0.05405	-0.4684	0.07042
1047.84	0.2625	-181.6	0.05405	-0.4683	0.05634
1047.98	0.22095	-181.4	0.05405	-0.4682	0.05634
1048.12	0.21057	-181.2	0.04505	-0.4681	0.08451
1048.25	0.07286	-181	0.05405	-0.468	0.95775
1048.39	0.02867	-180.8	0.08108	-0.4679	0.0493
1048.53	0.03322	-180.6	0.14414	-0.4678	0.04225
1048.66	0.01793	-180.4	0.26126	-0.4677	0.0493
1048.8	0.0457	-180.2	0.44144	-0.4676	0.08451
1048.94	0.02365	-180	0.67568	-0.4675	0.0493
1049.07	0.02736	-179.8	0.88288	-0.4674	0.06338
1049.21	0.03023	-179.6	0.98198	-0.4673	0.52113
1049.35	0.04363	-179.4	0.93694	-0.4672	0.0493
1049.48	0.0196	-179.2	0.75676	-0.4671	0.04225
1049.62	0.02441	-179	0.51351	-0.467	0.05634
1049.76	0.02676	-178.8	0.28829	-0.4669	0.10563
1049.89	0.02011	-178.6	0.13514	-0.4668	0.04225
1050.03	0.01994	-178.4	0.07207	-0.4667	0.0493
1050.17	0.02336	-178.2	0.06306	-0.4666	0.08451
1050.3	0.02996	-178	0.09009	-0.4665	0.03521
1050.44	0.01212	-177.8	0.10811	-0.4664	0.03521
1050.58	0.02941	-177.6	0.10811	-0.4663	0.04225
1050.71	0.02198	-177.4	0.0991	-0.4662	0.1338
1050.85	0.04081	-177.2	0.07207	-0.4661	0.04225
1050.99	0.02801	-177	0.05405	-0.466	0.09859
1051.12	0.03613	-176.8	0.05405	-0.4659	0.09859
1051.26	0.01831	-176.6	0.07207	-0.4658	0.04225
1051.4	0.03336	-176.4	0.09009	-0.4657	0.02113
1051.53	0.03012	-176.2	0.0991	-0.4656	0.0493
1051.67	0.02691	-176	0.10811	-0.4655	0.08451
1051.81	0.01991	-175.8	0.10811	-0.4654	0.03521
1051.94	0.03017	-175.6	0.11712	-0.4653	0.12676
1052.08	0.0352	-175.4	0.12613	-0.4652	0.08451
1052.22	0.0334	-175.2	0.13514	-0.4651	0.05634
1052.35	0.02306	-175	0.13514	-0.465	0.03521
1052.49	0.02261	-174.8	0.13514	-0.4649	0.27465
1052.63	0.01778	-174.6	0.12613	-0.4648	0.06338
1052.76	0.02727	-174.4	0.10811	-0.4647	0.04225
1052.9	0.0323	-174.2	0.09009	-0.4646	0.08451
1053.04	0.03385	-174	0.06306	-0.4645	0.06338
1053.17	0.05654	-173.8	0.04505	-0.4644	0.05634
1053.31	0.01505	-173.6	0.03604	-0.4643	0.07746
1053.45	0.02362	-173.4	0.04505	-0.4642	0.92254
1053.58	0.01255	-173.2	0.04505	-0.4641	0.05634
1053.72	0.02686	-173	0.05405	-0.464	0.05634
1053.86	0.02208	-172.8	0.05405	-0.4639	0.0493
1054	0.03235	-172.6	0.05405	-0.4638	0.10563
1054.13	0.01589	-172.4	0.05405	-0.4637	0.0493
1054.27	0.03002	-172.2	0.05405	-0.4636	0.07746
1054.41	0.00965	-172	0.04505	-0.4635	0.78169
1054.54	0.02876	-171.8	0.04505	-0.4634	0.06338
1054.68	0.0164	-171.6	0.03604	-0.4633	0.05634
1054.82	0.03983	-171.4	0.03604	-0.4632	0.04225
1054.95	0.03409	-171.2	0.04505	-0.4631	0.11268
1055.09	0.04689	-171	0.04505	-0.463	0.05634
1055.23	0.02666	-170.8	0.04505	-0.4629	0.0493
1055.36	0.02483	-170.6	0.05405	-0.4628	0.14085
1055.5	0.03015	-170.4	0.05405	-0.4627	0.0493
1055.64	0.03239	-170.2	0.06306	-0.4626	0.06338
1055.77	0.01834	-170	0.07207	-0.4625	0.05634
1055.91	0.04556	-169.8	0.07207	-0.4624	0.14085
1056.05	0.00267	-169.6	0.06306	-0.4623	0.04225
1056.18	0.03542	-169.4	0.05405	-0.4622	0.09859
1056.32	0.02675	-169.2	0.05405	-0.4621	0.08451
1056.46	0.0306	-169	0.04505	-0.462	0.05634
1056.59	0.02134	-168.8	0.04505	-0.4619	0.03521
1056.73	0.02764	-168.6	0.03604	-0.4618	0.05634
1056.87	0.03641	-168.4	0.02703	-0.4617	0.09859
1057	0.01592	-168.2	0.03604	-0.4616	0.04225
1057.14	0.01672	-168	0.03604	-0.4615	0.11972
1057.28	0.03487	-167.8	0.04505	-0.4614	0.11268
1057.41	0.03379	-167.6	0.04505	-0.4613	0.05634
1057.55	0.02786	-167.4	0.04505	-0.4612	0.02113
1057.69	0.02388	-167.2	0.04505	-0.4611	0.15493
1057.82	0.03337	-167	0.04505	-0.461	0.05634
1057.96	0.02771	-166.8	0.03604	-0.4609	0.04225
1058.1	0.02178	-166.6	0.03604	-0.4608	0.10563
1058.23	0.02759	-166.4	0.04505	-0.4607	0.06338
1058.37	0.04018	-166.2	0.05405	-0.4606	0.06338
1058.51	0.01965	-166	0.06306	-0.4605	0.06338
1058.64	0.02978	-165.8	0.06306	-0.4604	0.73944
1058.78	0.02074	-165.6	0.06306	-0.4603	0.0493
1058.92	0.02328	-165.4	0.05405	-0.4602	0.04225
1059.05	0.0248	-165.2	0.05405	-0.4601	0.05634
1059.19	0.03069	-165	0.05405	-0.46	0.09155
1059.33	0.02484	-164.8	0.04505	-0.4599	0.05634
1059.46	0.02681	-164.6	0.03604	-0.4598	0.08451
1059.6	0.03371	-164.4	0.02703	-0.4597	0.9507
1059.74	0.04185	-164.2	0.02703	-0.4596	0.06338
1059.87	0.03426	-164	0.03604	-0.4595	0.05634
1060.01	0.02691	-163.8	0.05405	-0.4594	0.04225
1060.15	0.00683	-163.6	0.06306	-0.4593	0.09859
1060.29	0.04155	-163.4	0.08108	-0.4592	0.0493
1060.42	0.03756	-163.2	0.09009	-0.4591	0.05634
1060.56	0.01693	-163	0.08108	-0.459	0.27465
1060.7	0.02865	-162.8	0.06306	-0.4589	0.0493
1060.83	0.03674	-162.6	0.05405	-0.4588	0.05634
1060.97	0.03406	-162.4	0.04505	-0.4587	0.0493
1061.11	0.02239	-162.2	0.05405	-0.4586	0.11972
1061.24	0.03782	-162	0.06306	-0.4585	0.03521
1061.38	0.02184	-161.8	0.07207	-0.4584	0.06338
1061.52	0.02536	-161.6	0.09009	-0.4583	0.06338
1061.65	0.01911	-161.4	0.0991	-0.4582	0.0493
1061.79	0.01689	-161.2	0.10811	-0.4581	0.04225
1061.93	0.04674	-161	0.10811	-0.458	0.0493
1062.06	0.0277	-160.8	0.11712	-0.4579	0.10563
1062.2	0.02303	-160.6	0.11712	-0.4578	0.0493
1062.34	0.0278	-160.4	0.12613	-0.4577	0.09859
1062.47	0.02229	-160.2	0.10811	-0.4576	0.11268
1062.61	0.02522	-160	0.09009	-0.4575	0.06338
1062.75	0.01764	-159.8	0.06306	-0.4574	0.02113
1062.88	0.02201	-159.6	0.05405	-0.4573	0.08451
1063.02	0.05149	-159.4	0.03604	-0.4572	0.06338
1063.16	0.03043	-159.2	0.03604	-0.4571	0.0493
1063.29	0.0321	-159	0.03604	-0.457	0.11268
1063.43	0.02938	-158.8	0.03604	-0.4569	0.06338
1063.57	0.02379	-158.6	0.04505	-0.4568	0.05634
1063.7	0.00994	-158.4	0.04505	-0.4567	0.0493
1063.84	0.02112	-158.2	0.04505	-0.4566	0.51408
1063.98	0.02643	-158	0.04505	-0.4565	0.0493
1064.11	0.02864	-157.8	0.05405	-0.4564	0.03521
1064.25	0.01631	-157.6	0.07207	-0.4563	0.05634
1064.39	0.03729	-157.4	0.11712	-0.4562	0.06338
1064.52	0.01039	-157.2	0.1982	-0.4561	0.05634
1064.66	0.02487	-157	0.34234	-0.456	0.07042
1064.8	0.02894	-156.8	0.54054	-0.4559	1
1064.93	0.0387	-156.6	0.76577	-0.4558	0.05634
1065.07	0.03038	-156.4	0.93694	-0.4557	0.04225
1065.21	0.02627	-156.2	0.98198	-0.4556	0.03521
1065.34	0.03315	-156	0.87387	-0.4555	0.09155
1065.48	0.02954	-155.8	0.65766	-0.4554	0.03521
1065.62	0.01398	-155.6	0.41441	-0.4553	0.06338
1065.75	0.03849	-155.4	0.21622	-0.4552	0.47887
1065.89	0.02285	-155.2	0.10811	-0.4551	0.04225
1066.03	0.04122	-155	0.07207	-0.455	0.05634
1066.17	0.01598	-154.8	0.07207	-0.4549	0.04225
1066.3	0.02122	-154.6	0.09009	-0.4548	0.11268
1066.44	0.02582	-154.4	0.0991	-0.4547	0.04225
1066.58	0.02825	-154.2	0.0991	-0.4546	0.0493
1066.71	0.01399	-154	0.09009	-0.4545	0.06338
1066.85	0.02132	-153.8	0.07207	-0.4544	0.04225
1066.99	0.02374	-153.6	0.05405	-0.4543	0.0493
1067.12	0.0177	-153.4	0.05405	-0.4542	0.0493
1067.26	0.02929	-153.2	0.07207	-0.4541	0.12676
1067.4	0.02923	-153	0.09009	-0.454	0.0493
1067.53	0.02643	-152.8	0.0991	-0.4539	0.09859
1067.67	0.03794	-152.6	0.10811	-0.4538	0.11268
1067.81	0.01561	-152.4	0.10811	-0.4537	0.03521
1067.94	0.02162	-152.2	0.10811	-0.4536	0.01408
1068.08	0.0233	-152	0.12613	-0.4535	0.06338
1068.22	0.03552	-151.8	0.13514	-0.4534	0.07746
1068.35	0.02651	-151.6	0.13514	-0.4533	0.04225
1068.49	0.03478	-151.4	0.12613	-0.4532	0.12676
1068.63	0.02171	-151.2	0.11712	-0.4531	0.08451
1068.76	0.01812	-151	0.0991	-0.453	0.05634
1068.9	0.03076	-150.8	0.08108	-0.4529	0.0493
1069.04	0.02483	-150.6	0.06306	-0.4528	0.33099
1069.17	0.02499	-150.4	0.04505	-0.4527	0.04225
1069.31	0.03027	-150.2	0.04505	-0.4526	0.03521
1069.45	0.04015	-150	0.04505	-0.4525	0.08451
1069.58	0.0134	-149.8	0.05405	-0.4524	0.05634
1069.72	0.04674	-149.6	0.05405	-0.4523	0.0493
1069.86	0.01655	-149.4	0.05405	-0.4522	0.08451
1069.99	0.02963	-149.2	0.05405	-0.4521	0.99296
1070.13	0.01938	-149	0.05405	-0.452	0.03521
1070.27	0.02054	-148.8	0.05405	-0.4519	0.04225
1070.4	0.02385	-148.6	0.05405	-0.4518	0.05634
1070.54	0.03324	-148.4	0.05405	-0.4517	0.09859
1070.68	0.03066	-148.2	0.05405	-0.4516	0.0493
1070.81	0.02559	-148	0.04505	-0.4515	0.06338
1070.95	0.03072	-147.8	0.04505	-0.4514	0.71831
1071.09	0.0337	-147.6	0.04505	-0.4513	0.05634
1071.22	0.02651	-147.4	0.05405	-0.4512	0.0493
1071.36	0.04155	-147.2	0.06306	-0.4511	0.04225
1071.5	0.0049	-147	0.07207	-0.451	0.10563
1071.63	0.04107	-146.8	0.07207	-0.4509	0.04225
1071.77	0.01842	-146.6	0.06306	-0.4508	0.04225
1071.91	0.039	-146.4	0.05405	-0.4507	0.09859
1072.04	0.02134	-146.2	0.05405	-0.4506	0.05634
1072.18	0.03226	-146	0.05405	-0.4505	0.02817
1072.32	0.02459	-145.8	0.05405	-0.4504	0.04225
1072.46	0.02425	-145.6	0.04505	-0.4503	0.12676
1072.59	0.0342	-145.4	0.04505	-0.4502	0.02817
1072.73	0.01862	-145.2	0.03604	-0.4501	0.08451
1072.87	0.02116	-145	0.03604	-0.45	0.09155
1073	0.0338	-144.8	0.03604	-0.4499	0.0493
1073.14	0.00861	-144.6	0.04505	-0.4498	0.02817
1073.28	0.02548	-144.4	0.04505	-0.4497	0.03521
1073.41	0.03244	-144.2	0.04505	-0.4496	0.09155
1073.55	0.02187	-144	0.04505	-0.4495	0.04225
1073.69	0.03406	-143.8	0.04505	-0.4494	0.11268
1073.82	0.00816	-143.6	0.05405	-0.4493	0.09859
1073.96	0.0555	-143.4	0.05405	-0.4492	0.03521
1074.1	0.01681	-143.2	0.05405	-0.4491	0.00704
1074.23	0.03514	-143	0.04505	-0.449	0.16197
1074.37	0.02374	-142.8	0.04505	-0.4489	0.0493
1074.51	0.01932	-142.6	0.04505	-0.4488	0.04225
1074.64	0.01484	-142.4	0.05405	-0.4487	0.09859
1074.78	0.03992	-142.2	0.05405	-0.4486	0.0493
1074.92	0.02223	-142	0.05405	-0.4485	0.04225
1075.05	0.03012	-141.8	0.05405	-0.4484	0.06338
1075.19	0.03015	-141.6	0.04505	-0.4483	0.75352
1075.33	0.01705	-141.4	0.02703	-0.4482	0.05634
1075.46	0.0506	-141.2	0.01802	-0.4481	0.03521
1075.6	0.031	-141	0.01802	-0.448	0.04225
1075.74	0.02465	-140.8	0.01802	-0.4479	0.07746
1075.87	0.01701	-140.6	0.03604	-0.4478	0.03521
1076.01	0.01932	-140.4	0.05405	-0.4477	0.07042
1076.15	0.02066	-140.2	0.06306	-0.4476	0.85915
1076.28	0.01392	-140	0.07207	-0.4475	0.04225
1076.42	0.0208	-139.8	0.08108	-0.4474	0.03521
1076.56	0.03904	-139.6	0.08108	-0.4473	0.02817
1076.69	0.01828	-139.4	0.08108	-0.4472	0.09859
1076.83	0.03179	-139.2	0.08108	-0.4471	0.02817
1076.97	0.0307	-139	0.06306	-0.447	0.04225
1077.1	0.02925	-138.8	0.05405	-0.4469	0.20423
1077.24	0.01893	-138.6	0.05405	-0.4468	0.03521
1077.38	0.02484	-138.4	0.06306	-0.4467	0.04225
1077.51	0.04496	-138.2	0.08108	-0.4466	0.03521
1077.65	0.01284	-138	0.0991	-0.4465	0.11972
1077.79	0.03603	-137.8	0.11712	-0.4464	0.03521
1077.92	0.03503	-137.6	0.13514	-0.4463	0.06338
1078.06	0.01711	-137.4	0.13514	-0.4462	0.05634
1078.2	0.00727	-137.2	0.12613	-0.4461	0.03521
1078.33	0.0191	-137	0.10811	-0.446	0.01408
1078.47	0.02199	-136.8	0.08108	-0.4459	0.03521
1078.61	0.03557	-136.6	0.06306	-0.4458	0.09155
1078.75	0.02781	-136.4	0.05405	-0.4457	0.03521
1078.88	0.02666	-136.2	0.05405	-0.4456	0.09155
1079.02	0.01831	-136	0.04505	-0.4455	0.09155
1079.16	0.02391	-135.8	0.04505	-0.4454	0.04225
1079.29	0.04155	-135.6	0.05405	-0.4453	0.00704
1079.43	0.03817	-135.4	0.06306	-0.4452	0.09155
1079.57	0.03288	-135.2	0.06306	-0.4451	0.05634
1079.7	0.0336	-135	0.06306	-0.445	0.0493
1079.84	0.02763	-134.8	0.05405	-0.4449	0.11268
1079.98	0.03768	-134.6	0.04505	-0.4448	0.05634
1080.11	0.0367	-134.4	0.04505	-0.4447	0.05634
1080.25	0.03138	-134.2	0.07207	-0.4446	0.0493
1080.39	0.01993	-134	0.12613	-0.4445	0.54225
1080.52	0.01469	-133.8	0.24324	-0.4444	0.03521
1080.66	0.02116	-133.6	0.42342	-0.4443	0.04225
1080.8	0.01671	-133.4	0.64865	-0.4442	0.06338
1080.93	0.02563	-133.2	0.86486	-0.4441	0.07042
1081.07	0.02141	-133	0.98198	-0.444	0.03521
1081.21	0.00772	-132.8	0.95495	-0.4439	0.07746
1081.34	0.01925	-132.6	0.78378	-0.4438	0.97183
1081.48	0.02116	-132.4	0.54955	-0.4437	0.0493
1081.62	0.03861	-132.2	0.31532	-0.4436	0.04225
1081.75	0.02043	-132	0.16216	-0.4435	0.03521
1081.89	0.04185	-131.8	0.08108	-0.4434	0.09155
1082.03	0.00846	-131.6	0.07207	-0.4433	0.03521
1082.16	0.02367	-131.4	0.08108	-0.4432	0.06338
1082.3	0.02211	-131.2	0.0991	-0.4431	0.40141
1082.44	0.02288	-131	0.10811	-0.443	0.05634
1082.57	0.02698	-130.8	0.0991	-0.4429	0.03521
1082.71	0.02416	-130.6	0.08108	-0.4428	0.05634
1082.85	0.02279	-130.4	0.07207	-0.4427	0.11972
1082.98	0.03974	-130.2	0.06306	-0.4426	0.0493
1083.12	0.01917	-130	0.07207	-0.4425	0.06338
1083.26	0.02103	-129.8	0.08108	-0.4424	0.06338
1083.39	0.02836	-129.6	0.0991	-0.4423	0.0493
1083.53	0.02181	-129.4	0.0991	-0.4422	0.03521
1083.67	0.02684	-129.2	0.0991	-0.4421	0.02817
1083.8	0.00594	-129	0.0991	-0.442	0.11972
1083.94	0.03079	-128.8	0.10811	-0.4419	0.03521
1084.08	0.04615	-128.6	0.11712	-0.4418	0.09859
1084.21	0.04155	-128.4	0.13514	-0.4417	0.09859
1084.35	0.0202	-128.2	0.13514	-0.4416	0.0493
1084.49	0.02336	-128	0.12613	-0.4415	0.01408
1084.62	0.03155	-127.8	0.10811	-0.4414	0.06338
1084.76	0.0229	-127.6	0.08108	-0.4413	0.07746
1084.9	0.02598	-127.4	0.06306	-0.4412	0.0493
1085.04	0.01864	-127.2	0.05405	-0.4411	0.11972
1085.17	0.01932	-127	0.04505	-0.441	0.07042
1085.31	0.02588	-126.8	0.05405	-0.4409	0.05634
1085.45	0.03161	-126.6	0.06306	-0.4408	0.05634
1085.58	0.03229	-126.4	0.06306	-0.4407	0.37324
1085.72	0.01186	-126.2	0.05405	-0.4406	0.05634
1085.86	0.01224	-126	0.05405	-0.4405	0.04225
1085.99	0.02542	-125.8	0.04505	-0.4404	0.08451
1086.13	0.02083	-125.6	0.04505	-0.4403	0.07042
1086.27	0.01616	-125.4	0.04505	-0.4402	0.05634
1086.4	0.04214	-125.2	0.04505	-0.4401	0.07746
1086.54	0.03233	-125	0.04505	-0.44	0.96479
1086.68	0.02588	-124.8	0.04505	-0.4399	0.0493
1086.81	0.03179	-124.6	0.05405	-0.4398	0.05634
1086.95	0.0249	-124.4	0.06306	-0.4397	0.03521
1087.09	0.02373	-124.2	0.07207	-0.4396	0.09155
1087.22	0.01552	-124	0.07207	-0.4395	0.04225
1087.36	0.0245	-123.8	0.06306	-0.4394	0.07042
1087.5	0.04058	-123.6	0.05405	-0.4393	0.62676
1087.63	0.03343	-123.4	0.05405	-0.4392	0.04225
1087.77	0.02686	-123.2	0.05405	-0.4391	0.04225
1087.91	0.02739	-123	0.05405	-0.439	0.0493
1088.04	0.02006	-122.8	0.05405	-0.4389	0.10563
1088.18	0.0138	-122.6	0.04505	-0.4388	0.03521
1088.32	0.02398	-122.4	0.03604	-0.4387	0.04225
1088.45	0.01453	-122.2	0.02703	-0.4386	0.09155
1088.59	0.02388	-122	0.03604	-0.4385	0.04225
1088.73	0.02186	-121.8	0.04505	-0.4384	0.05634
1088.86	0.0372	-121.6	0.05405	-0.4383	0.03521
1089	0.03155	-121.4	0.06306	-0.4382	0.12676
1089.14	0.02808	-121.2	0.05405	-0.4381	0.03521
1089.27	0.01312	-121	0.05405	-0.438	0.07042
1089.41	0.01199	-120.8	0.04505	-0.4379	0.09155
1089.55	0.03087	-120.6	0.03604	-0.4378	0.04225
1089.68	0.02217	-120.4	0.03604	-0.4377	0.01408
1089.82	0.02638	-120.2	0.03604	-0.4376	0.0493
1089.96	0.01901	-120	0.03604	-0.4375	0.07746
1090.09	0.03296	-119.8	0.03604	-0.4374	0.0493
1090.23	0.01702	-119.6	0.04505	-0.4373	0.12676
1090.37	0.02337	-119.4	0.05405	-0.4372	0.08451
1090.5	0.02477	-119.2	0.06306	-0.4371	0.0493
1090.64	0.02388	-119	0.06306	-0.437	0.02113
1090.78	0.02963	-118.8	0.05405	-0.4369	0.20423
1090.91	0.02218	-118.6	0.04505	-0.4368	0.0493
1091.05	0.03717	-118.4	0.04505	-0.4367	0.04225
1091.19	0.03168	-118.2	0.03604	-0.4366	0.09859
1091.33	0.02827	-118	0.02703	-0.4365	0.06338
1091.46	0.02082	-117.8	0.01802	-0.4364	0.0493
1091.6	0.03935	-117.6	0.00901	-0.4363	0.06338
1091.74	0.03158	-117.4	0.00901	-0.4362	0.80986
1091.87	0.02802	-117.2	0.02703	-0.4361	0.0493
1092.01	0.01901	-117	0.05405	-0.436	0.0493
1092.15	0.03667	-116.8	0.07207	-0.4359	0.04225
1092.28	0.02205	-116.6	0.08108	-0.4358	0.07042
1092.42	0.03414	-116.4	0.08108	-0.4357	0.04225
1092.56	0.02789	-116.2	0.07207	-0.4356	0.07746
1092.69	0.03094	-116	0.07207	-0.4355	0.80282
1092.83	0.03257	-115.8	0.07207	-0.4354	0.04225
1092.97	0.02034	-115.6	0.07207	-0.4353	0.05634
1093.1	0.0399	-115.4	0.06306	-0.4352	0.04225
1093.24	0.01419	-115.2	0.06306	-0.4351	0.09859
1093.38	0.03825	-115	0.07207	-0.435	0.0493
1093.51	0.01715	-114.8	0.09009	-0.4349	0.05634
1093.65	0.03582	-114.6	0.10811	-0.4348	0.17606
1093.79	0.02606	-114.4	0.12613	-0.4347	0.04225
1093.92	0.03834	-114.2	0.13514	-0.4346	0.04225
1094.06	0.01629	-114	0.12613	-0.4345	0.04225
1094.2	0.01284	-113.8	0.10811	-0.4344	0.11972
1094.33	0.03725	-113.6	0.09009	-0.4343	0.03521
1094.47	0.01054	-113.4	0.07207	-0.4342	0.07042
1094.61	0.03784	-113.2	0.06306	-0.4341	0.08451
1094.74	0.03146	-113	0.06306	-0.434	0.0493
1094.88	0.02407	-112.8	0.05405	-0.4339	0.02817
1095.02	0.02797	-112.6	0.04505	-0.4338	0.03521
1095.15	0.03124	-112.4	0.03604	-0.4337	0.09155
1095.29	0.02975	-112.2	0.03604	-0.4336	0.05634
1095.43	0.01426	-112	0.04505	-0.4335	0.09859
1095.56	0.02729	-111.8	0.04505	-0.4334	0.11268
1095.7	0.03633	-111.6	0.03604	-0.4333	0.05634
1095.84	0.03223	-111.4	0.04505	-0.4332	0.02113
1095.97	0.01536	-111.2	0.04505	-0.4331	0.11972
1096.11	0.03217	-111	0.06306	-0.433	0.06338
1096.25	0.03038	-110.8	0.09009	-0.4329	0.0493
1096.38	0.01423	-110.6	0.16216	-0.4328	0.11268
1096.52	0.03913	-110.4	0.30631	-0.4327	0.0493
1096.66	0.01524	-110.2	0.51351	-0.4326	0.0493
1096.79	0.03609	-110	0.75676	-0.4325	0.06338
1096.93	0.03432	-109.8	0.93694	-0.4324	0.62676
1097.07	0.01428	-109.6	0.99099	-0.4323	0.05634
1097.2	0.01773	-109.4	0.89189	-0.4322	0.0493
1097.34	0.046	-109.2	0.68468	-0.4321	0.07042
1097.48	0.01113	-109	0.44144	-0.432	0.07042
1097.62	0.03733	-108.8	0.23423	-0.4319	0.0493
1097.75	0.01882	-108.6	0.10811	-0.4318	0.07746
1097.89	0.02536	-108.4	0.06306	-0.4317	0.97887
1098.03	0.02488	-108.2	0.06306	-0.4316	0.06338
1098.16	0.03078	-108	0.09009	-0.4315	0.05634
1098.3	0.01928	-107.8	0.0991	-0.4314	0.0493
1098.44	0.02331	-107.6	0.0991	-0.4313	0.09859
1098.57	0.02801	-107.4	0.09009	-0.4312	0.04225
1098.71	0.04259	-107.2	0.07207	-0.4311	0.06338
1098.85	0.01456	-107	0.06306	-0.431	0.35211
1098.98	0.04763	-106.8	0.06306	-0.4309	0.0493
1099.12	0.00831	-106.6	0.07207	-0.4308	0.0493
1099.26	0.0348	-106.4	0.08108	-0.4307	0.05634
1099.39	0.01193	-106.2	0.09009	-0.4306	0.12676
1099.53	0.04303	-106	0.0991	-0.4305	0.0493
1099.67	0.02553	-105.8	0.10811	-0.4304	0.06338
1099.8	0.023	-105.6	0.11712	-0.4303	0.06338
1099.94	0.0262	-105.4	0.13514	-0.4302	0.0493
1100.08	0.03538	-105.2	0.14414	-0.4301	0.04225
1100.21	0.02566	-105	0.14414	-0.43	0.0493
1100.35	0.05372	-104.8	0.13514	-0.4299	0.11972
		-104.6	0.11712	-0.4298	0.0493
		-104.4	0.0991	-0.4297	0.10563
		-104.2	0.08108	-0.4296	0.11268
		-104	0.06306	-0.4295	0.06338
		-103.8	0.05405	-0.4294	0.02113
		-103.6	0.04505	-0.4293	0.07746
		-103.4	0.04505	-0.4292	0.08451
		-103.2	0.05405	-0.4291	0.0493
		-103	0.05405	-0.429	0.11268
		-102.8	0.06306	-0.4289	0.07746
		-102.6	0.06306	-0.4288	0.06338
		-102.4	0.06306	-0.4287	0.0493
		-102.2	0.05405	-0.4286	0.42254
		-102	0.05405	-0.4285	0.05634
		-101.8	0.04505	-0.4284	0.0493
		-101.6	0.04505	-0.4283	0.07042
		-101.4	0.04505	-0.4282	0.08451
		-101.2	0.05405	-0.4281	0.07746
		-101	0.05405	-0.428	0.08451
		-100.8	0.05405	-0.4279	1
		-100.6	0.06306	-0.4278	0.06338
		-100.4	0.05405	-0.4277	0.0493
		-100.2	0.05405	-0.4276	0.05634
		-100	0.05405	-0.4275	0.10563
		-99.8	0.04505	-0.4274	0.05634
		-99.6	0.04505	-0.4273	0.06338
		-99.4	0.04505	-0.4272	0.57042
		-99.2	0.04505	-0.4271	0.0493
		-99	0.03604	-0.427	0.05634
		-98.8	0.03604	-0.4269	0.04225
		-98.6	0.04505	-0.4268	0.11972
		-98.4	0.05405	-0.4267	0.03521
		-98.2	0.05405	-0.4266	0.06338
		-98	0.05405	-0.4265	0.08451
		-97.8	0.04505	-0.4264	0.0493
		-97.6	0.04505	-0.4263	0.0493
		-97.4	0.04505	-0.4262	0.03521
		-97.2	0.04505	-0.4261	0.11972
		-97	0.05405	-0.426	0.0493
		-96.8	0.05405	-0.4259	0.09155
		-96.6	0.04505	-0.4258	0.09859
		-96.4	0.03604	-0.4257	0.05634
		-96.2	0.03604	-0.4256	0.02113
		-96	0.04505	-0.4255	0.0493
		-95.8	0.05405	-0.4254	0.07746
		-95.6	0.05405	-0.4253	0.04225
		-95.4	0.05405	-0.4252	0.1338
		-95.2	0.05405	-0.4251	0.09155
		-95	0.05405	-0.425	0.05634
		-94.8	0.04505	-0.4249	0.03521
		-94.6	0.03604	-0.4248	0.24648
		-94.4	0.02703	-0.4247	0.05634
		-94.2	0.02703	-0.4246	0.0493
		-94	0.02703	-0.4245	0.09155
		-93.8	0.03604	-0.4244	0.06338
		-93.6	0.05405	-0.4243	0.05634
		-93.4	0.07207	-0.4242	0.07042
		-93.2	0.08108	-0.4241	0.87324
		-93	0.08108	-0.424	0.05634
		-92.8	0.08108	-0.4239	0.0493
		-92.6	0.07207	-0.4238	0.06338
		-92.4	0.06306	-0.4237	0.09155
		-92.2	0.06306	-0.4236	0.0493
		-92	0.06306	-0.4235	0.07042
		-91.8	0.06306	-0.4234	0.78873
		-91.6	0.07207	-0.4233	0.0493
		-91.4	0.09009	-0.4232	0.05634
		-91.2	0.10811	-0.4231	0.02817
		-91	0.12613	-0.423	0.09859
		-90.8	0.12613	-0.4229	0.05634
		-90.6	0.11712	-0.4228	0.05634
		-90.4	0.10811	-0.4227	0.14789
		-90.2	0.09009	-0.4226	0.0493
		-90	0.06306	-0.4225	0.06338
		-89.8	0.04505	-0.4224	0.04225
		-89.6	0.03604	-0.4223	0.1338
		-89.4	0.04505	-0.4222	0.0493
		-89.2	0.04505	-0.4221	0.07746
		-89	0.05405	-0.422	0.08451
		-88.8	0.04505	-0.4219	0.04225
		-88.6	0.04505	-0.4218	0.02817
		-88.4	0.04505	-0.4217	0.03521
		-88.2	0.04505	-0.4216	0.09859
		-88	0.04505	-0.4215	0.0493
		-87.8	0.05405	-0.4214	0.11972
		-87.6	0.07207	-0.4213	0.10563
		-87.4	0.10811	-0.4212	0.06338
		-87.2	0.21622	-0.4211	0.01408
		-87	0.38739	-0.421	0.14085
		-86.8	0.62162	-0.4209	0.06338
		-86.6	0.83784	-0.4208	0.05634
		-86.4	0.97297	-0.4207	0.09859
		-86.2	0.96396	-0.4206	0.06338
		-86	0.81081	-0.4205	0.05634
		-85.8	0.58559	-0.4204	0.07042
		-85.6	0.35135	-0.4203	0.71831
		-85.4	0.17117	-0.4202	0.0493
		-85.2	0.08108	-0.4201	0.04225
		-85	0.06306	-0.42	0.07042
		-84.8	0.08108	-0.4199	0.07746
		-84.6	0.10811	-0.4198	0.05634
		-84.4	0.10811	-0.4197	0.09155
		-84.2	0.09009	-0.4196	0.99296
		-84	0.07207	-0.4195	0.05634
		-83.8	0.06306	-0.4194	0.04225
		-83.6	0.06306	-0.4193	0.04225
		-83.4	0.07207	-0.4192	0.10563
		-83.2	0.08108	-0.4191	0.03521
		-83	0.09009	-0.419	0.06338
		-82.8	0.0991	-0.4189	0.30282
		-82.6	0.10811	-0.4188	0.0493
		-82.4	0.11712	-0.4187	0.0493
		-82.2	0.12613	-0.4186	0.03521
		-82	0.13514	-0.4185	0.14085
		-81.8	0.14414	-0.4184	0.03521
		-81.6	0.14414	-0.4183	0.07042
		-81.4	0.12613	-0.4182	0.07746
		-81.2	0.10811	-0.4181	0.0493
		-81	0.08108	-0.418	0.04225
		-80.8	0.06306	-0.4179	0.04225
		-80.6	0.05405	-0.4178	0.11972
		-80.4	0.06306	-0.4177	0.04225
		-80.2	0.06306	-0.4176	0.11268
		-80	0.06306	-0.4175	0.11268
		-79.8	0.05405	-0.4174	0.04225
		-79.6	0.04505	-0.4173	0.00704
		-79.4	0.04505	-0.4172	0.07746
		-79.2	0.04505	-0.4171	0.05634
		-79	0.05405	-0.417	0.04225
		-78.8	0.05405	-0.4169	0.11268
		-78.6	0.05405	-0.4168	0.07042
		-78.4	0.04505	-0.4167	0.0493
		-78.2	0.04505	-0.4166	0.05634
		-78	0.04505	-0.4165	0.47887
		-77.8	0.05405	-0.4164	0.0493
		-77.6	0.05405	-0.4163	0.03521
		-77.4	0.06306	-0.4162	0.07042
		-77.2	0.07207	-0.4161	0.07042
		-77	0.07207	-0.416	0.05634
		-76.8	0.07207	-0.4159	0.08451
		-76.6	0.06306	-0.4158	0.99296
		-76.4	0.05405	-0.4157	0.05634
		-76.2	0.05405	-0.4156	0.04225
		-76	0.05405	-0.4155	0.04225
		-75.8	0.04505	-0.4154	0.09155
		-75.6	0.04505	-0.4153	0.04225
		-75.4	0.03604	-0.4152	0.05634
		-75.2	0.02703	-0.4151	0.5
		-75	0.03604	-0.415	0.03521
		-74.8	0.03604	-0.4149	0.04225
		-74.6	0.04505	-0.4148	0.03521
		-74.4	0.04505	-0.4147	0.09859
		-74.2	0.04505	-0.4146	0.02817
		-74	0.04505	-0.4145	0.0493
		-73.8	0.04505	-0.4144	0.06338
		-73.6	0.04505	-0.4143	0.03521
		-73.4	0.04505	-0.4142	0.03521
		-73.2	0.05405	-0.4141	0.03521
		-73	0.05405	-0.414	0.10563
		-72.8	0.05405	-0.4139	0.03521
		-72.6	0.05405	-0.4138	0.07746
		-72.4	0.04505	-0.4137	0.09859
		-72.2	0.04505	-0.4136	0.04225
		-72	0.04505	-0.4135	0.00704
		-71.8	0.03604	-0.4134	0.0493
		-71.6	0.03604	-0.4133	0.07042
		-71.4	0.02703	-0.4132	0.03521
		-71.2	0.01802	-0.4131	0.12676
		-71	0.00901	-0.413	0.07746
		-70.8	0.00901	-0.4129	0.04225
		-70.6	0.02703	-0.4128	0.02817
		-70.4	0.05405	-0.4127	0.28169
		-70.2	0.06306	-0.4126	0.0493
		-70	0.07207	-0.4125	0.02817
		-69.8	0.08108	-0.4124	0.08451
		-69.6	0.08108	-0.4123	0.05634
		-69.4	0.09009	-0.4122	0.05634
		-69.2	0.08108	-0.4121	0.07746
		-69	0.07207	-0.412	0.89437
		-68.8	0.06306	-0.4119	0.05634
		-68.6	0.07207	-0.4118	0.0493
		-68.4	0.08108	-0.4117	0.02817
		-68.2	0.09009	-0.4116	0.08451
		-68	0.10811	-0.4115	0.03521
		-67.8	0.12613	-0.4114	0.0493
		-67.6	0.13514	-0.4113	0.70423
		-67.4	0.13514	-0.4112	0.04225
		-67.2	0.12613	-0.4111	0.03521
		-67	0.10811	-0.411	0.03521
		-66.8	0.08108	-0.4109	0.09859
		-66.6	0.05405	-0.4108	0.02817
		-66.4	0.03604	-0.4107	0.04225
		-66.2	0.03604	-0.4106	0.11972
		-66	0.04505	-0.4105	0.03521
		-65.8	0.05405	-0.4104	0.04225
		-65.6	0.05405	-0.4103	0.0493
		-65.4	0.05405	-0.4102	0.11972
		-65.2	0.04505	-0.4101	0.03521
		-65	0.04505	-0.41	0.07042
		-64.8	0.04505	-0.4099	0.07746
		-64.6	0.04505	-0.4098	0.0493
		-64.4	0.06306	-0.4097	0.03521
		-64.2	0.0991	-0.4096	0.03521
		-64	0.16216	-0.4095	0.09859
		-63.8	0.28829	-0.4094	0.03521
		-63.6	0.47748	-0.4093	0.11972
		-63.4	0.71171	-0.4092	0.09859
		-63.2	0.90991	-0.4091	0.05634
		-63	1	-0.409	0.01408
		-62.8	0.92793	-0.4089	0.15493
		-62.6	0.72973	-0.4088	0.0493
		-62.4	0.47748	-0.4087	0.0493
		-62.2	0.26126	-0.4086	0.09859
		-62	0.12613	-0.4085	0.05634
		-61.8	0.07207	-0.4084	0.05634
		-61.6	0.07207	-0.4083	0.07746
		-61.4	0.08108	-0.4082	0.75352
		-61.2	0.0991	-0.4081	0.0493
		-61	0.10811	-0.408	0.05634
		-60.8	0.0991	-0.4079	0.05634
		-60.6	0.08108	-0.4078	0.09155
		-60.4	0.06306	-0.4077	0.0493
		-60.2	0.05405	-0.4076	0.08451
		-60	0.07207	-0.4075	0.89437
		-59.8	0.09009	-0.4074	0.06338
		-59.6	0.0991	-0.4073	0.04225
		-59.4	0.10811	-0.4072	0.03521
		-59.2	0.10811	-0.4071	0.10563
		-59	0.11712	-0.407	0.02817
		-58.8	0.12613	-0.4069	0.06338
		-58.6	0.14414	-0.4068	0.23944
		-58.4	0.14414	-0.4067	0.0493
		-58.2	0.12613	-0.4066	0.05634
		-58	0.11712	-0.4065	0.04225
		-57.8	0.0991	-0.4064	0.1338
		-57.6	0.08108	-0.4063	0.0493
		-57.4	0.06306	-0.4062	0.06338
		-57.2	0.05405	-0.4061	0.06338
		-57	0.04505	-0.406	0.0493
		-56.8	0.04505	-0.4059	0.02817
		-56.6	0.04505	-0.4058	0.04225
		-56.4	0.04505	-0.4057	0.09859
		-56.2	0.05405	-0.4056	0.04225
		-56	0.06306	-0.4055	0.10563
		-55.8	0.06306	-0.4054	0.11972
		-55.6	0.07207	-0.4053	0.0493
		-55.4	0.07207	-0.4052	0.01408
		-55.2	0.06306	-0.4051	0.09155
		-55	0.05405	-0.405	0.06338
		-54.8	0.04505	-0.4049	0.03521
		-54.6	0.04505	-0.4048	0.11268
		-54.4	0.04505	-0.4047	0.05634
		-54.2	0.04505	-0.4046	0.05634
		-54	0.05405	-0.4045	0.05634
		-53.8	0.05405	-0.4044	0.53521
		-53.6	0.06306	-0.4043	0.0493
		-53.4	0.07207	-0.4042	0.03521
		-53.2	0.07207	-0.4041	0.06338
		-53	0.06306	-0.404	0.09155
		-52.8	0.05405	-0.4039	0.0493
		-52.6	0.04505	-0.4038	0.08451
		-52.4	0.03604	-0.4037	0.97887
		-52.2	0.03604	-0.4036	0.05634
		-52	0.03604	-0.4035	0.04225
		-51.8	0.03604	-0.4034	0.03521
		-51.6	0.03604	-0.4033	0.09859
		-51.4	0.03604	-0.4032	0.0493
		-51.2	0.04505	-0.4031	0.05634
		-51	0.04505	-0.403	0.42254
		-50.8	0.04505	-0.4029	0.0493
		-50.6	0.05405	-0.4028	0.05634
		-50.4	0.05405	-0.4027	0.04225
		-50.2	0.05405	-0.4026	0.11972
		-50	0.05405	-0.4025	0.03521
		-49.8	0.05405	-0.4024	0.06338
		-49.6	0.04505	-0.4023	0.05634
		-49.4	0.05405	-0.4022	0.0493
		-49.2	0.06306	-0.4021	0.02817
		-49	0.07207	-0.402	0.04225
		-48.8	0.07207	-0.4019	0.11972
		-48.6	0.06306	-0.4018	0.03521
		-48.4	0.06306	-0.4017	0.09859
		-48.2	0.05405	-0.4016	0.11268
		-48	0.04505	-0.4015	0.0493
		-47.8	0.02703	-0.4014	0
		-47.6	0.00901	-0.4013	0.06338
		-47.4	0.00901	-0.4012	0.07746
		-47.2	0.02703	-0.4011	0.04225
		-47	0.05405	-0.401	0.12676
		-46.8	0.07207	-0.4009	0.07746
		-46.6	0.08108	-0.4008	0.06338
		-46.4	0.08108	-0.4007	0.03521
		-46.2	0.07207	-0.4006	0.32394
		-46	0.07207	-0.4005	0.04225
		-45.8	0.07207	-0.4004	0.04225
		-45.6	0.06306	-0.4003	0.09155
		-45.4	0.06306	-0.4002	0.06338
		-45.2	0.06306	-0.4001	0.05634
		-45	0.07207	-0.4	0.08451
		-44.8	0.08108	-0.3999	0.9507
		-44.6	0.0991	-0.3998	0.05634
		-44.4	0.11712	-0.3997	0.05634
		-44.2	0.12613	-0.3996	0.0493
		-44	0.12613	-0.3995	0.09859
		-43.8	0.11712	-0.3994	0.05634
		-43.6	0.10811	-0.3993	0.07746
		-43.4	0.09009	-0.3992	0.65493
		-43.2	0.07207	-0.3991	0.05634
		-43	0.05405	-0.399	0.0493
		-42.8	0.04505	-0.3989	0.04225
		-42.6	0.04505	-0.3988	0.11972
		-42.4	0.03604	-0.3987	0.0493
		-42.2	0.04505	-0.3986	0.06338
		-42	0.04505	-0.3985	0.09859
		-41.8	0.05405	-0.3984	0.0493
		-41.6	0.05405	-0.3983	0.0493
		-41.4	0.05405	-0.3982	0.0493
		-41.2	0.05405	-0.3981	0.1338
		-41	0.06306	-0.398	0.03521
		-40.8	0.10811	-0.3979	0.09155
		-40.6	0.1982	-0.3978	0.09155
		-40.4	0.36036	-0.3977	0.0493
		-40.2	0.58559	-0.3976	0.02113
		-40	0.81081	-0.3975	0.05634
		-39.8	0.96396	-0.3974	0.09155
		-39.6	0.97297	-0.3973	0.04225
		-39.4	0.84685	-0.3972	0.12676
		-39.2	0.62162	-0.3971	0.07746
		-39	0.36937	-0.397	0.05634
		-38.8	0.18018	-0.3969	0.01408
		-38.6	0.08108	-0.3968	0.1831
		-38.4	0.06306	-0.3967	0.05634
		-38.2	0.08108	-0.3966	0.04225
		-38	0.0991	-0.3965	0.08451
		-37.8	0.0991	-0.3964	0.05634
		-37.6	0.0991	-0.3963	0.0493
		-37.4	0.08108	-0.3962	0.07042
		-37.2	0.07207	-0.3961	0.80282
		-37	0.06306	-0.396	0.04225
		-36.8	0.07207	-0.3959	0.04225
		-36.6	0.08108	-0.3958	0.0493
		-36.4	0.09009	-0.3957	0.09155
		-36.2	0.09009	-0.3956	0.0493
		-36	0.0991	-0.3955	0.07042
		-35.8	0.10811	-0.3954	0.85915
		-35.6	0.11712	-0.3953	0.0493
		-35.4	0.13514	-0.3952	0.03521
		-35.2	0.13514	-0.3951	0.04225
		-35	0.14414	-0.395	0.09859
		-34.8	0.13514	-0.3949	0.03521
		-34.6	0.11712	-0.3948	0.06338
		-34.4	0.09009	-0.3947	0.19718
		-34.2	0.06306	-0.3946	0.0493
		-34	0.05405	-0.3945	0.0493
		-33.8	0.05405	-0.3944	0.02817
		-33.6	0.05405	-0.3943	0.12676
		-33.4	0.05405	-0.3942	0.03521
		-33.2	0.05405	-0.3941	0.07042
		-33	0.04505	-0.394	0.07042
		-32.8	0.04505	-0.3939	0.0493
		-32.6	0.05405	-0.3938	0.03521
		-32.4	0.05405	-0.3937	0.04225
		-32.2	0.05405	-0.3936	0.10563
		-32	0.05405	-0.3935	0.03521
		-31.8	0.05405	-0.3934	0.11972
		-31.6	0.05405	-0.3933	0.09859
		-31.4	0.04505	-0.3932	0.0493
		-31.2	0.04505	-0.3931	0.03521
		-31	0.04505	-0.393	0.10563
		-30.8	0.05405	-0.3929	0.05634
		-30.6	0.07207	-0.3928	0.03521
		-30.4	0.07207	-0.3927	0.11268
		-30.2	0.07207	-0.3926	0.0493
		-30	0.05405	-0.3925	0.06338
		-29.8	0.05405	-0.3924	0.06338
		-29.6	0.04505	-0.3923	0.58451
		-29.4	0.05405	-0.3922	0.05634
		-29.2	0.05405	-0.3921	0.04225
		-29	0.04505	-0.392	0.07042
		-28.8	0.04505	-0.3919	0.07746
		-28.6	0.03604	-0.3918	0.06338
		-28.4	0.04505	-0.3917	0.08451
		-28.2	0.04505	-0.3916	0.99296
		-28	0.04505	-0.3915	0.05634
		-27.8	0.04505	-0.3914	0.04225
		-27.6	0.04505	-0.3913	0.0493
		-27.4	0.04505	-0.3912	0.09155
		-27.2	0.04505	-0.3911	0.04225
		-27	0.04505	-0.391	0.06338
		-26.8	0.03604	-0.3909	0.38732
		-26.6	0.03604	-0.3908	0.0493
		-26.4	0.04505	-0.3907	0.0493
		-26.2	0.05405	-0.3906	0.04225
		-26	0.05405	-0.3905	0.11972
		-25.8	0.05405	-0.3904	0.04225
		-25.6	0.05405	-0.3903	0.07042
		-25.4	0.05405	-0.3902	0.0493
		-25.2	0.06306	-0.3901	0.0493
		-25	0.05405	-0.39	0.03521
		-24.8	0.03604	-0.3899	0.05634
		-24.6	0.01802	-0.3898	0.11972
		-24.4	0	-0.3897	0.04225
		-24.2	0.00901	-0.3896	0.09859
		-24	0.02703	-0.3895	0.11268
		-23.8	0.04505	-0.3894	0.05634
		-23.6	0.06306	-0.3893	0.01408
		-23.4	0.07207	-0.3892	0.07042
		-23.2	0.08108	-0.3891	0.07042
		-23	0.08108	-0.389	0.0493
		-22.8	0.08108	-0.3889	0.11972
		-22.6	0.07207	-0.3888	0.07042
		-22.4	0.06306	-0.3887	0.0493
		-22.2	0.06306	-0.3886	0.04225
		-22	0.07207	-0.3885	0.38732
		-21.8	0.07207	-0.3884	0.0493
		-21.6	0.09009	-0.3883	0.03521
		-21.4	0.0991	-0.3882	0.07042
		-21.2	0.12613	-0.3881	0.06338
		-21	0.14414	-0.388	0.06338
		-20.8	0.14414	-0.3879	0.07746
		-20.6	0.12613	-0.3878	0.97887
		-20.4	0.10811	-0.3877	0.0493
		-20.2	0.08108	-0.3876	0.04225
		-20	0.07207	-0.3875	0.05634
		-19.8	0.06306	-0.3874	0.08451
		-19.6	0.06306	-0.3873	0.0493
		-19.4	0.05405	-0.3872	0.06338
		-19.2	0.05405	-0.3871	0.61268
		-19	0.04505	-0.387	0.05634
		-18.8	0.03604	-0.3869	0.05634
		-18.6	0.02703	-0.3868	0.04225
		-18.4	0.02703	-0.3867	0.11268
		-18.2	0.03604	-0.3866	0.04225
		-18	0.05405	-0.3865	0.0493
		-17.8	0.06306	-0.3864	0.08451
		-17.6	0.09009	-0.3863	0.05634
		-17.4	0.15315	-0.3862	0.04225
		-17.2	0.27027	-0.3861	0.0493
		-17	0.45946	-0.386	0.14085
		-16.8	0.68468	-0.3859	0.0493
		-16.6	0.89189	-0.3858	0.08451
		-16.4	0.98198	-0.3857	0.09155
		-16.2	0.92793	-0.3856	0.05634
		-16	0.74775	-0.3855	0.02113
		-15.8	0.5045	-0.3854	0.05634
		-15.6	0.28829	-0.3853	0.09155
		-15.4	0.13514	-0.3852	0.04225
		-15.2	0.07207	-0.3851	0.12676
		-15	0.07207	-0.385	0.09859
		-14.8	0.09009	-0.3849	0.05634
		-14.6	0.11712	-0.3848	0.03521
		-14.4	0.12613	-0.3847	0.23239
		-14.2	0.10811	-0.3846	0.05634
		-14	0.08108	-0.3845	0.03521
		-13.8	0.06306	-0.3844	0.09155
		-13.6	0.06306	-0.3843	0.05634
		-13.4	0.07207	-0.3842	0.06338
		-13.2	0.09009	-0.3841	0.07746
		-13	0.0991	-0.384	0.88028
		-12.8	0.0991	-0.3839	0.05634
		-12.6	0.0991	-0.3838	0.03521
		-12.4	0.10811	-0.3837	0.05634
		-12.2	0.12613	-0.3836	0.09155
		-12	0.14414	-0.3835	0.05634
		-11.8	0.15315	-0.3834	0.07746
		-11.6	0.14414	-0.3833	0.85211
		-11.4	0.12613	-0.3832	0.06338
		-11.2	0.10811	-0.3831	0.05634
		-11	0.09009	-0.383	0.04225
		-10.8	0.08108	-0.3829	0.09859
		-10.6	0.06306	-0.3828	0.03521
		-10.4	0.05405	-0.3827	0.0493
		-10.2	0.05405	-0.3826	0.16197
		-10	0.05405	-0.3825	0.04225
		-9.8	0.05405	-0.3824	0.0493
		-9.6	0.05405	-0.3823	0.04225
		-9.4	0.04505	-0.3822	0.12676
		-9.2	0.04505	-0.3821	0.03521
		-9	0.04505	-0.382	0.07042
		-8.8	0.05405	-0.3819	0.06338
		-8.6	0.04505	-0.3818	0.03521
		-8.4	0.04505	-0.3817	0.02817
		-8.2	0.03604	-0.3816	0.0493
		-8	0.04505	-0.3815	0.11268
		-7.8	0.04505	-0.3814	0.04225
		-7.6	0.05405	-0.3813	0.11972
		-7.4	0.05405	-0.3812	0.09859
		-7.2	0.06306	-0.3811	0.0493
		-7	0.06306	-0.381	0.01408
		-6.8	0.07207	-0.3809	0.11972
		-6.6	0.06306	-0.3808	0.0493
		-6.4	0.05405	-0.3807	0.04225
		-6.2	0.04505	-0.3806	0.09859
		-6	0.03604	-0.3805	0.06338
		-5.8	0.03604	-0.3804	0.05634
		-5.6	0.04505	-0.3803	0.07042
		-5.4	0.04505	-0.3802	0.66197
		-5.2	0.04505	-0.3801	0.04225
		-5	0.04505	-0.38	0.03521
		-4.8	0.04505	-0.3799	0.05634
		-4.6	0.04505	-0.3798	0.08451
		-4.4	0.04505	-0.3797	0.0493
		-4.2	0.04505	-0.3796	0.08451
		-4	0.03604	-0.3795	0.97183
		-3.8	0.03604	-0.3794	0.05634
		-3.6	0.03604	-0.3793	0.0493
		-3.4	0.04505	-0.3792	0.04225
		-3.2	0.04505	-0.3791	0.09155
		-3	0.04505	-0.379	0.02113
		-2.8	0.04505	-0.3789	0.0493
		-2.6	0.04505	-0.3788	0.33099
		-2.4	0.04505	-0.3787	0.04225
		-2.2	0.04505	-0.3786	0.04225
		-2	0.05405	-0.3785	0.03521
		-1.8	0.04505	-0.3784	0.12676
		-1.6	0.03604	-0.3783	0.03521
		-1.4	0.02703	-0.3782	0.0493
		-1.2	0.00901	-0.3781	0.05634
		-1	0	-0.378	0.0493
		-0.8	0.00901	-0.3779	0.02817
		-0.6	0.02703	-0.3778	0.03521
		-0.4	0.05405	-0.3777	0.10563
		-0.2	0.07207	-0.3776	0.03521
		0	0.07207	-0.3775	0.09859
		0.2	0.07207	-0.3774	0.11268
		0.4	0.07207	-0.3773	0.04225
		0.6	0.06306	-0.3772	0.00704
		0.8	0.05405	-0.3771	0.07042
		1	0.05405	-0.377	0.06338
		1.2	0.05405	-0.3769	0.03521
		1.4	0.06306	-0.3768	0.11972
		1.6	0.08108	-0.3767	0.06338
		1.8	0.0991	-0.3766	0.04225
		2	0.10811	-0.3765	0.0493
		2.2	0.11712	-0.3764	0.4507
		2.4	0.12613	-0.3763	0.04225
		2.6	0.12613	-0.3762	0.04225
		2.8	0.11712	-0.3761	0.07746
		3	0.0991	-0.376	0.07746
		3.2	0.07207	-0.3759	0.0493
		3.4	0.05405	-0.3758	0.08451
		3.6	0.04505	-0.3757	1
		3.8	0.04505	-0.3756	0.05634
		4	0.04505	-0.3755	0.04225
		4.2	0.04505	-0.3754	0.04225
		4.4	0.04505	-0.3753	0.09859
		4.6	0.05405	-0.3752	0.03521
		4.8	0.05405	-0.3751	0.05634
		5	0.04505	-0.375	0.55634
		5.2	0.04505	-0.3749	0.05634
		5.4	0.04505	-0.3748	0.06338
		5.6	0.06306	-0.3747	0.05634
		5.8	0.0991	-0.3746	0.10563
		6	0.18919	-0.3745	0.04225
		6.2	0.34234	-0.3744	0.0493
		6.4	0.54955	-0.3743	0.07042
		6.6	0.78378	-0.3742	0.0493
		6.8	0.94595	-0.3741	0.04225
		7	0.97297	-0.374	0.03521
		7.2	0.85586	-0.3739	0.12676
		7.4	0.63964	-0.3738	0.03521
		7.6	0.40541	-0.3737	0.08451
		7.8	0.22523	-0.3736	0.09859
		8	0.11712	-0.3735	0.04225
		8.2	0.08108	-0.3734	0.01408
		8.4	0.08108	-0.3733	0.04225
		8.6	0.09009	-0.3732	0.07746
		8.8	0.10811	-0.3731	0.04225
		9	0.0991	-0.373	0.11268
		9.2	0.09009	-0.3729	0.08451
		9.4	0.07207	-0.3728	0.06338
		9.6	0.07207	-0.3727	0.02817
		9.8	0.07207	-0.3726	0.26761
		10	0.08108	-0.3725	0.03521
		10.2	0.09009	-0.3724	0.03521
		10.4	0.09009	-0.3723	0.07746
		10.6	0.0991	-0.3722	0.06338
		10.8	0.10811	-0.3721	0.0493
		11	0.11712	-0.372	0.07746
		11.2	0.13514	-0.3719	0.90845
		11.4	0.14414	-0.3718	0.0493
		11.6	0.14414	-0.3717	0.04225
		11.8	0.12613	-0.3716	0.0493
		12	0.10811	-0.3715	0.07746
		12.2	0.09009	-0.3714	0.0493
		12.4	0.07207	-0.3713	0.07746
		12.6	0.06306	-0.3712	0.75352
		12.8	0.06306	-0.3711	0.06338
		13	0.06306	-0.371	0.05634
		13.2	0.06306	-0.3709	0.03521
		13.4	0.05405	-0.3708	0.10563
		13.6	0.05405	-0.3707	0.02817
		13.8	0.05405	-0.3706	0.05634
		14	0.05405	-0.3705	0.1338
		14.2	0.05405	-0.3704	0.04225
		14.4	0.05405	-0.3703	0.04225
		14.6	0.05405	-0.3702	0.04225
		14.8	0.04505	-0.3701	0.12676
		15	0.04505	-0.37	0.04225
		15.2	0.04505	-0.3699	0.07042
		15.4	0.04505	-0.3698	0.07746
		15.6	0.05405	-0.3697	0.04225
		15.8	0.06306	-0.3696	0.01408
		16	0.06306	-0.3695	0.04225
		16.2	0.06306	-0.3694	0.08451
		16.4	0.06306	-0.3693	0.0493
		16.6	0.06306	-0.3692	0.11972
		16.8	0.05405	-0.3691	0.09859
		17	0.05405	-0.369	0.05634
		17.2	0.04505	-0.3689	0.01408
		17.4	0.04505	-0.3688	0.1338
		17.6	0.04505	-0.3687	0.05634
		17.8	0.04505	-0.3686	0.03521
		18	0.03604	-0.3685	0.09859
		18.2	0.02703	-0.3684	0.05634
		18.4	0.03604	-0.3683	0.0493
		18.6	0.04505	-0.3682	0.06338
		18.8	0.05405	-0.3681	0.71831
		19	0.05405	-0.368	0.0493
		19.2	0.04505	-0.3679	0.0493
		19.4	0.04505	-0.3678	0.0493
		19.6	0.03604	-0.3677	0.08451
		19.8	0.03604	-0.3676	0.05634
		20	0.03604	-0.3675	0.07746
		20.2	0.04505	-0.3674	0.94366
		20.4	0.05405	-0.3673	0.0493
		20.6	0.05405	-0.3672	0.0493
		20.8	0.06306	-0.3671	0.03521
		21	0.05405	-0.367	0.09859
		21.2	0.05405	-0.3669	0.03521
		21.4	0.04505	-0.3668	0.05634
		21.6	0.03604	-0.3667	0.26056
		21.8	0.02703	-0.3666	0.05634
		22	0.01802	-0.3665	0.0493
		22.2	0.00901	-0.3664	0.0493
		22.4	0.01802	-0.3663	0.14085
		22.6	0.02703	-0.3662	0.04225
		22.8	0.04505	-0.3661	0.07042
		23	0.06306	-0.366	0.07042
		23.2	0.08108	-0.3659	0.0493
		23.4	0.08108	-0.3658	0.03521
		23.6	0.07207	-0.3657	0.04225
		23.8	0.07207	-0.3656	0.11268
		24	0.06306	-0.3655	0.04225
		24.2	0.06306	-0.3654	0.10563
		24.4	0.05405	-0.3653	0.11268
		24.6	0.05405	-0.3652	0.05634
		24.8	0.07207	-0.3651	0.02113
		25	0.09009	-0.365	0.07746
		25.2	0.10811	-0.3649	0.05634
		25.4	0.12613	-0.3648	0.04225
		25.6	0.13514	-0.3647	0.11972
		25.8	0.14414	-0.3646	0.05634
		26	0.13514	-0.3645	0.06338
		26.2	0.11712	-0.3644	0.06338
		26.4	0.09009	-0.3643	0.49296
		26.6	0.07207	-0.3642	0.05634
		26.8	0.05405	-0.3641	0.03521
		27	0.05405	-0.364	0.07042
		27.2	0.05405	-0.3639	0.07042
		27.4	0.05405	-0.3638	0.05634
		27.6	0.04505	-0.3637	0.08451
		27.8	0.04505	-0.3636	1
		28	0.03604	-0.3635	0.0493
		28.2	0.03604	-0.3634	0.05634
		28.4	0.04505	-0.3633	0.05634
		28.6	0.05405	-0.3632	0.09859
		28.8	0.06306	-0.3631	0.0493
		29	0.08108	-0.363	0.06338
		29.2	0.13514	-0.3629	0.47183
		29.4	0.24324	-0.3628	0.05634
		29.6	0.42342	-0.3627	0.06338
		29.8	0.66667	-0.3626	0.03521
		30	0.87387	-0.3625	0.11268
		30.2	0.99099	-0.3624	0.04225
		30.4	0.95495	-0.3623	0.05634
		30.6	0.78378	-0.3622	0.06338
		30.8	0.54054	-0.3621	0.04225
		31	0.31532	-0.362	0.04225
		31.2	0.14414	-0.3619	0.03521
		31.4	0.07207	-0.3618	0.11972
		31.6	0.06306	-0.3617	0.0493
		31.8	0.09009	-0.3616	0.09155
		32	0.10811	-0.3615	0.09859
		32.2	0.10811	-0.3614	0.04225
		32.4	0.09009	-0.3613	0.01408
		32.6	0.07207	-0.3612	0.05634
		32.8	0.05405	-0.3611	0.08451
		33	0.05405	-0.361	0.04225
		33.2	0.07207	-0.3609	0.12676
		33.4	0.09009	-0.3608	0.07746
		33.6	0.10811	-0.3607	0.0493
		33.8	0.10811	-0.3606	0.03521
		34	0.10811	-0.3605	0.28169
		34.2	0.10811	-0.3604	0.05634
		34.4	0.12613	-0.3603	0.03521
		34.6	0.14414	-0.3602	0.08451
		34.8	0.14414	-0.3601	0.05634
		35	0.14414	-0.36	0.0493
		35.2	0.12613	-0.3599	0.09155
		35.4	0.0991	-0.3598	0.92254
		35.6	0.08108	-0.3597	0.0493
		35.8	0.07207	-0.3596	0.0493
		36	0.06306	-0.3595	0.0493
		36.2	0.05405	-0.3594	0.07746
		36.4	0.05405	-0.3593	0.0493
		36.6	0.05405	-0.3592	0.06338
		36.8	0.05405	-0.3591	0.69718
		37	0.05405	-0.359	0.06338
		37.2	0.05405	-0.3589	0.04225
		37.4	0.04505	-0.3588	0.04225
		37.6	0.04505	-0.3587	0.10563
		37.8	0.03604	-0.3586	0.03521
		38	0.03604	-0.3585	0.0493
		38.2	0.03604	-0.3584	0.09859
		38.4	0.04505	-0.3583	0.0493
		38.6	0.04505	-0.3582	0.0493
		38.8	0.04505	-0.3581	0.04225
		39	0.05405	-0.358	0.11972
		39.2	0.05405	-0.3579	0.03521
		39.4	0.05405	-0.3578	0.07042
		39.6	0.05405	-0.3577	0.07746
		39.8	0.06306	-0.3576	0.0493
		40	0.06306	-0.3575	0.02113
		40.2	0.06306	-0.3574	0.02817
		40.4	0.05405	-0.3573	0.08451
		40.6	0.05405	-0.3572	0.03521
		40.8	0.04505	-0.3571	0.11972
		41	0.03604	-0.357	0.09859
		41.2	0.03604	-0.3569	0.0493
		41.4	0.02703	-0.3568	0.02113
		41.6	0.02703	-0.3567	0.16197
		41.8	0.03604	-0.3566	0.0493
		42	0.05405	-0.3565	0.02817
		42.2	0.05405	-0.3564	0.09155
		42.4	0.04505	-0.3563	0.05634
		42.6	0.04505	-0.3562	0.05634
		42.8	0.03604	-0.3561	0.07042
		43	0.04505	-0.356	0.74648
		43.2	0.04505	-0.3559	0.0493
		43.4	0.04505	-0.3558	0.04225
		43.6	0.04505	-0.3557	0.0493
		43.8	0.05405	-0.3556	0.08451
		44	0.06306	-0.3555	0.0493
		44.2	0.07207	-0.3554	0.07042
		44.4	0.06306	-0.3553	0.88732
		44.6	0.05405	-0.3552	0.04225
		44.8	0.04505	-0.3551	0.06338
		45	0.03604	-0.355	0.04225
		45.2	0.02703	-0.3549	0.09155
		45.4	0.01802	-0.3548	0.0493
		45.6	0.01802	-0.3547	0.03521
		45.8	0.01802	-0.3546	0.23944
		46	0.03604	-0.3545	0.0493
		46.2	0.05405	-0.3544	0.05634
		46.4	0.07207	-0.3543	0.05634
		46.6	0.08108	-0.3542	0.1338
		46.8	0.08108	-0.3541	0.03521
		47	0.07207	-0.354	0.07042
		47.2	0.06306	-0.3539	0.07042
		47.4	0.06306	-0.3538	0.0493
		47.6	0.05405	-0.3537	0.04225
		47.8	0.06306	-0.3536	0.04225
		48	0.06306	-0.3535	0.11268
		48.2	0.08108	-0.3534	0.05634
		48.4	0.0991	-0.3533	0.10563
		48.6	0.11712	-0.3532	0.10563
		48.8	0.13514	-0.3531	0.0493
		49	0.13514	-0.353	0.01408
		49.2	0.12613	-0.3529	0.09859
		49.4	0.10811	-0.3528	0.06338
		49.6	0.0991	-0.3527	0.05634
		49.8	0.08108	-0.3526	0.11268
		50	0.07207	-0.3525	0.06338
		50.2	0.05405	-0.3524	0.05634
		50.4	0.04505	-0.3523	0.06338
		50.6	0.04505	-0.3522	0.56338
		50.8	0.05405	-0.3521	0.05634
		51	0.05405	-0.352	0.03521
		51.2	0.06306	-0.3519	0.05634
		51.4	0.06306	-0.3518	0.07746
		51.6	0.05405	-0.3517	0.05634
		51.8	0.05405	-0.3516	0.08451
		52	0.05405	-0.3515	1
		52.2	0.06306	-0.3514	0.06338
		52.4	0.09009	-0.3513	0.05634
		52.6	0.17117	-0.3512	0.0493
		52.8	0.30631	-0.3511	0.10563
		53	0.52252	-0.351	0.0493
		53.2	0.74775	-0.3509	0.06338
		53.4	0.93694	-0.3508	0.43662
		53.6	0.99099	-0.3507	0.0493
		53.8	0.89189	-0.3506	0.05634
		54	0.68468	-0.3505	0.0493
		54.2	0.43243	-0.3504	0.11972
		54.4	0.23423	-0.3503	0.0493
		54.6	0.12613	-0.3502	0.05634
		54.8	0.08108	-0.3501	0.06338
		55	0.08108	-0.35	0.05634
		55.2	0.0991	-0.3499	0.0493
		55.4	0.10811	-0.3498	0.0493
		55.6	0.10811	-0.3497	0.11972
		55.8	0.0991	-0.3496	0.04225
		56	0.09009	-0.3495	0.09859
		56.2	0.07207	-0.3494	0.11268
		56.4	0.06306	-0.3493	0.05634
		56.6	0.06306	-0.3492	0.02113
		56.8	0.07207	-0.3491	0.06338
		57	0.09009	-0.349	0.07042
		57.2	0.0991	-0.3489	0.04225
		57.4	0.10811	-0.3488	0.12676
		57.6	0.11712	-0.3487	0.08451
		57.8	0.13514	-0.3486	0.05634
		58	0.14414	-0.3485	0.0493
		58.2	0.13514	-0.3484	0.3662
		58.4	0.12613	-0.3483	0.05634
		58.6	0.11712	-0.3482	0.04225
		58.8	0.10811	-0.3481	0.08451
		59	0.09009	-0.348	0.06338
		59.2	0.07207	-0.3479	0.06338
		59.4	0.06306	-0.3478	0.09155
		59.6	0.06306	-0.3477	0.99296
		59.8	0.05405	-0.3476	0.07042
		60	0.05405	-0.3475	0.05634
		60.2	0.04505	-0.3474	0.0493
		60.4	0.05405	-0.3473	0.09859
		60.6	0.05405	-0.3472	0.04225
		60.8	0.05405	-0.3471	0.07042
		61	0.05405	-0.347	0.66197
		61.2	0.04505	-0.3469	0.0493
		61.4	0.03604	-0.3468	0.05634
		61.6	0.04505	-0.3467	0.0493
		61.8	0.05405	-0.3466	0.10563
		62	0.06306	-0.3465	0.03521
		62.2	0.06306	-0.3464	0.04225
		62.4	0.06306	-0.3463	0.09859
		62.6	0.06306	-0.3462	0.04225
		62.8	0.06306	-0.3461	0.0493
		63	0.06306	-0.346	0.04225
		63.2	0.06306	-0.3459	0.12676
		63.4	0.06306	-0.3458	0.04225
		63.6	0.05405	-0.3457	0.07746
		63.8	0.04505	-0.3456	0.09155
		64	0.04505	-0.3455	0.0493
		64.2	0.04505	-0.3454	0.02817
		64.4	0.04505	-0.3453	0.05634
		64.6	0.04505	-0.3452	0.09859
		64.8	0.03604	-0.3451	0.0493
		65	0.02703	-0.345	0.12676
		65.2	0.02703	-0.3449	0.09859
		65.4	0.03604	-0.3448	0.0493
		65.6	0.04505	-0.3447	0.02817
		65.8	0.04505	-0.3446	0.19718
		66	0.04505	-0.3445	0.05634
		66.2	0.03604	-0.3444	0.03521
		66.4	0.03604	-0.3443	0.09155
		66.6	0.03604	-0.3442	0.06338
		66.8	0.04505	-0.3441	0.0493
		67	0.05405	-0.344	0.07746
		67.2	0.05405	-0.3439	0.84507
		67.4	0.05405	-0.3438	0.0493
		67.6	0.05405	-0.3437	0.0493
		67.8	0.05405	-0.3436	0.04225
		68	0.05405	-0.3435	0.09859
		68.2	0.04505	-0.3434	0.04225
		68.4	0.03604	-0.3433	0.07746
		68.6	0.02703	-0.3432	0.88028
		68.8	0.01802	-0.3431	0.06338
		69	0.01802	-0.343	0.0493
		69.2	0.02703	-0.3429	0.0493
		69.4	0.04505	-0.3428	0.09859
		69.6	0.06306	-0.3427	0.0493
		69.8	0.07207	-0.3426	0.05634
		70	0.08108	-0.3425	0.19718
		70.2	0.07207	-0.3424	0.0493
		70.4	0.06306	-0.3423	0.0493
		70.6	0.06306	-0.3422	0.0493
		70.8	0.06306	-0.3421	0.12676
		71	0.06306	-0.342	0.03521
		71.2	0.06306	-0.3419	0.07746
		71.4	0.06306	-0.3418	0.07746
		71.6	0.08108	-0.3417	0.05634
		71.8	0.0991	-0.3416	0.03521
		72	0.12613	-0.3415	0.0493
		72.2	0.13514	-0.3414	0.10563
		72.4	0.13514	-0.3413	0.03521
		72.6	0.13514	-0.3412	0.11268
		72.8	0.11712	-0.3411	0.11268
		73	0.09009	-0.341	0.04225
		73.2	0.06306	-0.3409	0.01408
		73.4	0.04505	-0.3408	0.12676
		73.6	0.03604	-0.3407	0.07042
		73.8	0.04505	-0.3406	0.05634
		74	0.04505	-0.3405	0.10563
		74.2	0.04505	-0.3404	0.06338
		74.4	0.05405	-0.3403	0.06338
		74.6	0.05405	-0.3402	0.06338
		74.8	0.05405	-0.3401	0.64789
		75	0.04505	-0.34	0.05634
		75.2	0.04505	-0.3399	0.0493
		75.4	0.04505	-0.3398	0.06338
		75.6	0.07207	-0.3397	0.09155
		75.8	0.12613	-0.3396	0.0493
		76	0.23423	-0.3395	0.07042
		76.2	0.40541	-0.3394	1
		76.4	0.63063	-0.3393	0.05634
		76.6	0.84685	-0.3392	0.0493
		76.8	0.98198	-0.3391	0.03521
		77	0.96396	-0.339	0.09155
		77.2	0.8018	-0.3389	0.02817
		77.4	0.55856	-0.3388	0.0493
		77.6	0.32432	-0.3387	0.35915
		77.8	0.16216	-0.3386	0.0493
		78	0.08108	-0.3385	0.0493
		78.2	0.06306	-0.3384	0.04225
		78.4	0.08108	-0.3383	0.11972
		78.6	0.10811	-0.3382	0.03521
		78.8	0.11712	-0.3381	0.05634
		79	0.10811	-0.338	0.05634
		79.2	0.09009	-0.3379	0.03521
		79.4	0.07207	-0.3378	0.04225
		79.6	0.06306	-0.3377	0.03521
		79.8	0.07207	-0.3376	0.11268
		80	0.08108	-0.3375	0.03521
		80.2	0.09009	-0.3374	0.09859
		80.4	0.0991	-0.3373	0.10563
		80.6	0.0991	-0.3372	0.03521
		80.8	0.10811	-0.3371	0
		81	0.12613	-0.337	0.06338
		81.2	0.13514	-0.3369	0.06338
		81.4	0.15315	-0.3368	0.03521
		81.6	0.14414	-0.3367	0.11268
		81.8	0.13514	-0.3366	0.05634
		82	0.11712	-0.3365	0.0493
		82.2	0.09009	-0.3364	0.03521
		82.4	0.07207	-0.3363	0.39437
		82.6	0.06306	-0.3362	0.03521
		82.8	0.05405	-0.3361	0.02817
		83	0.06306	-0.336	0.06338
		83.2	0.06306	-0.3359	0.05634
		83.4	0.06306	-0.3358	0.04225
		83.6	0.06306	-0.3357	0.06338
		83.8	0.06306	-0.3356	0.94366
		84	0.05405	-0.3355	0.03521
		84.2	0.05405	-0.3354	0.03521
		84.4	0.04505	-0.3353	0.04225
		84.6	0.04505	-0.3352	0.08451
		84.8	0.05405	-0.3351	0.03521
		85	0.05405	-0.335	0.05634
		85.2	0.04505	-0.3349	0.55634
		85.4	0.03604	-0.3348	0.04225
		85.6	0.03604	-0.3347	0.04225
		85.8	0.05405	-0.3346	0.02817
		86	0.07207	-0.3345	0.09859
		86.2	0.07207	-0.3344	0.03521
		86.4	0.06306	-0.3343	0.0493
		86.6	0.05405	-0.3342	0.07746
		86.8	0.05405	-0.3341	0.03521
		87	0.05405	-0.334	0.04225
		87.2	0.04505	-0.3339	0.04225
		87.4	0.04505	-0.3338	0.12676
		87.6	0.05405	-0.3337	0.02817
		87.8	0.05405	-0.3336	0.08451
		88	0.05405	-0.3335	0.09859
		88.2	0.05405	-0.3334	0.04225
		88.4	0.04505	-0.3333	0.01408
		88.6	0.03604	-0.3332	0.0493
		88.8	0.03604	-0.3331	0.07042
		89	0.03604	-0.333	0.02817
		89.2	0.03604	-0.3329	0.11268
		89.4	0.04505	-0.3328	0.08451
		89.6	0.04505	-0.3327	0.0493
		89.8	0.04505	-0.3326	0.02817
		90	0.05405	-0.3325	0.23239
		90.2	0.05405	-0.3324	0.0493
		90.4	0.05405	-0.3323	0.0493
		90.6	0.05405	-0.3322	0.08451
		90.8	0.05405	-0.3321	0.05634
		91	0.06306	-0.332	0.05634
		91.2	0.05405	-0.3319	0.08451
		91.4	0.04505	-0.3318	0.87324
		91.6	0.03604	-0.3317	0.0493
		91.8	0.02703	-0.3316	0.03521
		92	0.01802	-0.3315	0.0493
		92.2	0.02703	-0.3314	0.09859
		92.4	0.02703	-0.3313	0.0493
		92.6	0.02703	-0.3312	0.06338
		92.8	0.04505	-0.3311	0.80986
		93	0.07207	-0.331	0.05634
		93.2	0.0991	-0.3309	0.0493
		93.4	0.0991	-0.3308	0.0493
		93.6	0.09009	-0.3307	0.10563
		93.8	0.07207	-0.3306	0.03521
		94	0.06306	-0.3305	0.05634
		94.2	0.06306	-0.3304	0.16197
		94.4	0.06306	-0.3303	0.0493
		94.6	0.07207	-0.3302	0.04225
		94.8	0.07207	-0.3301	0.0493
		95	0.09009	-0.33	0.12676
		95.2	0.10811	-0.3299	0.04225
		95.4	0.12613	-0.3298	0.07746
		95.6	0.13514	-0.3297	0.07042
		95.8	0.13514	-0.3296	0.04225
		96	0.11712	-0.3295	0.02817
		96.2	0.0991	-0.3294	0.04225
		96.4	0.08108	-0.3293	0.11268
		96.6	0.07207	-0.3292	0.04225
		96.8	0.07207	-0.3291	0.11972
		97	0.06306	-0.329	0.11268
		97.2	0.04505	-0.3289	0.0493
		97.4	0.04505	-0.3288	0.02113
		97.6	0.04505	-0.3287	0.1338
		97.8	0.04505	-0.3286	0.05634
		98	0.04505	-0.3285	0.04225
		98.2	0.03604	-0.3284	0.11268
		98.4	0.03604	-0.3283	0.0493
		98.6	0.04505	-0.3282	0.05634
		98.8	0.06306	-0.3281	0.06338
		99	0.09009	-0.328	0.6831
		99.2	0.15315	-0.3279	0.05634
		99.4	0.28829	-0.3278	0.04225
		99.6	0.4955	-0.3277	0.06338
		99.8	0.72973	-0.3276	0.08451
		100	0.91892	-0.3275	0.0493
		100.2	0.98198	-0.3274	0.07746
		100.4	0.9009	-0.3273	0.95775
		100.6	0.7027	-0.3272	0.06338
		100.8	0.46847	-0.3271	0.04225
		101	0.26126	-0.327	0.04225
		101.2	0.13514	-0.3269	0.08451
		101.4	0.08108	-0.3268	0.04225
		101.6	0.08108	-0.3267	0.06338
		101.8	0.0991	-0.3266	0.29577
		102	0.10811	-0.3265	0.04225
		102.2	0.10811	-0.3264	0.03521
		102.4	0.0991	-0.3263	0.03521
		102.6	0.07207	-0.3262	0.11268
		102.8	0.06306	-0.3261	0.03521
		103	0.05405	-0.326	0.0493
		103.2	0.06306	-0.3259	0.06338
		103.4	0.08108	-0.3258	0.04225
		103.6	0.0991	-0.3257	0.04225
		103.8	0.10811	-0.3256	0.0493
		104	0.11712	-0.3255	0.11268
		104.2	0.12613	-0.3254	0.04225
		104.4	0.13514	-0.3253	0.09859
		104.6	0.14414	-0.3252	0.10563
		104.8	0.13514	-0.3251	0.0493
		105	0.12613	-0.325	0.02113
		105.2	0.11712	-0.3249	0.07042
		105.4	0.10811	-0.3248	0.05634
		105.6	0.09009	-0.3247	0.03521
		105.8	0.08108	-0.3246	0.11268
		106	0.07207	-0.3245	0.05634
		106.2	0.05405	-0.3244	0.0493
		106.4	0.04505	-0.3243	0.0493
		106.6	0.04505	-0.3242	0.43662
		106.8	0.04505	-0.3241	0.04225
		107	0.05405	-0.324	0.04225
		107.2	0.05405	-0.3239	0.06338
		107.4	0.05405	-0.3238	0.06338
		107.6	0.04505	-0.3237	0.0493
		107.8	0.05405	-0.3236	0.07746
		108	0.05405	-0.3235	0.9507
		108.2	0.05405	-0.3234	0.04225
		108.4	0.05405	-0.3233	0.04225
		108.6	0.04505	-0.3232	0.02817
		108.8	0.03604	-0.3231	0.07746
		109	0.04505	-0.323	0.03521
		109.2	0.05405	-0.3229	0.04225
		109.4	0.06306	-0.3228	0.5
		109.6	0.06306	-0.3227	0.0493
		109.8	0.06306	-0.3226	0.04225
		110	0.05405	-0.3225	0.03521
		110.2	0.04505	-0.3224	0.10563
		110.4	0.04505	-0.3223	0.02817
		110.6	0.04505	-0.3222	0.0493
		110.8	0.04505	-0.3221	0.06338
		111	0.03604	-0.322	0.03521
		111.2	0.03604	-0.3219	0.04225
		111.4	0.03604	-0.3218	0.03521
		111.6	0.03604	-0.3217	0.10563
		111.8	0.03604	-0.3216	0.04225
		112	0.04505	-0.3215	0.09155
		112.2	0.04505	-0.3214	0.09859
		112.4	0.05405	-0.3213	0.0493
		112.6	0.05405	-0.3212	0.01408
		112.8	0.05405	-0.3211	0.04225
		113	0.04505	-0.321	0.08451
		113.2	0.04505	-0.3209	0.0493
		113.4	0.04505	-0.3208	0.11972
		113.6	0.05405	-0.3207	0.08451
		113.8	0.05405	-0.3206	0.06338
		114	0.05405	-0.3205	0.03521
		114.2	0.05405	-0.3204	0.27465
		114.4	0.05405	-0.3203	0.05634
		114.6	0.05405	-0.3202	0.04225
		114.8	0.05405	-0.3201	0.08451
		115	0.03604	-0.32	0.06338
		115.2	0.02703	-0.3199	0.0493
		115.4	0.01802	-0.3198	0.08451
		115.6	0.00901	-0.3197	0.92958
		115.8	0.01802	-0.3196	0.06338
		116	0.04505	-0.3195	0.0493
		116.2	0.06306	-0.3194	0.05634
		116.4	0.07207	-0.3193	0.09859
		116.6	0.08108	-0.3192	0.04225
		116.8	0.07207	-0.3191	0.08451
		117	0.06306	-0.319	0.78169
		117.2	0.06306	-0.3189	0.0493
		117.4	0.06306	-0.3188	0.0493
		117.6	0.06306	-0.3187	0.0493
		117.8	0.06306	-0.3186	0.10563
		118	0.06306	-0.3185	0.04225
		118.2	0.08108	-0.3184	0.05634
		118.4	0.0991	-0.3183	0.1338
		118.6	0.11712	-0.3182	0.05634
		118.8	0.13514	-0.3181	0.0493
		119	0.13514	-0.318	0.06338
		119.2	0.13514	-0.3179	0.14789
		119.4	0.11712	-0.3178	0.04225
		119.6	0.0991	-0.3177	0.07746
		119.8	0.08108	-0.3176	0.10563
		120	0.05405	-0.3175	0.0493
		120.2	0.04505	-0.3174	0.02817
		120.4	0.04505	-0.3173	0.0493
		120.6	0.04505	-0.3172	0.09155
		120.8	0.04505	-0.3171	0.0493
		121	0.05405	-0.317	0.11972
		121.2	0.05405	-0.3169	0.09859
		121.4	0.05405	-0.3168	0.05634
		121.6	0.05405	-0.3167	0.01408
		121.8	0.05405	-0.3166	0.16197
		122	0.05405	-0.3165	0.05634
		122.2	0.06306	-0.3164	0.04225
		122.4	0.10811	-0.3163	0.10563
		122.6	0.21622	-0.3162	0.07042
		122.8	0.38739	-0.3161	0.06338
		123	0.6036	-0.316	0.07746
		123.2	0.81982	-0.3159	0.76761
		123.4	0.96396	-0.3158	0.05634
		123.6	0.97297	-0.3157	0.0493
		123.8	0.81982	-0.3156	0.06338
		124	0.58559	-0.3155	0.07746
		124.2	0.35135	-0.3154	0.05634
		124.4	0.18919	-0.3153	0.08451
		124.6	0.10811	-0.3152	0.9507
		124.8	0.09009	-0.3151	0.05634
		125	0.09009	-0.315	0.05634
		125.2	0.0991	-0.3149	0.04225
		125.4	0.0991	-0.3148	0.09859
		125.6	0.09009	-0.3147	0.0493
		125.8	0.08108	-0.3146	0.04225
		126	0.05405	-0.3145	0.26761
		126.2	0.04505	-0.3144	0.05634
		126.4	0.05405	-0.3143	0.0493
		126.6	0.07207	-0.3142	0.04225
		126.8	0.09009	-0.3141	0.11972
		127	0.0991	-0.314	0.03521
		127.2	0.10811	-0.3139	0.07042
		127.4	0.11712	-0.3138	0.05634
		127.6	0.12613	-0.3137	0.0493
		127.8	0.14414	-0.3136	0.03521
		128	0.14414	-0.3135	0.04225
		128.2	0.14414	-0.3134	0.09859
		128.4	0.13514	-0.3133	0.04225
		128.6	0.10811	-0.3132	0.10563
		128.8	0.09009	-0.3131	0.09859
		129	0.06306	-0.313	0.0493
		129.2	0.05405	-0.3129	0.00704
		129.4	0.04505	-0.3128	0.07746
		129.6	0.05405	-0.3127	0.05634
		129.8	0.05405	-0.3126	0.0493
		130	0.05405	-0.3125	0.10563
		130.2	0.05405	-0.3124	0.0493
		130.4	0.06306	-0.3123	0.05634
		130.6	0.06306	-0.3122	0.05634
		130.8	0.06306	-0.3121	0.50704
		131	0.05405	-0.312	0.04225
		131.2	0.05405	-0.3119	0.04225
		131.4	0.05405	-0.3118	0.07042
		131.6	0.05405	-0.3117	0.06338
		131.8	0.05405	-0.3116	0.0493
		132	0.05405	-0.3115	0.07042
		132.2	0.05405	-0.3114	0.99296
		132.4	0.05405	-0.3113	0.0493
		132.6	0.05405	-0.3112	0.05634
		132.8	0.04505	-0.3111	0.03521
		133	0.04505	-0.311	0.09155
		133.2	0.04505	-0.3109	0.0493
		133.4	0.04505	-0.3108	0.06338
		133.6	0.04505	-0.3107	0.46479
		133.8	0.04505	-0.3106	0.04225
		134	0.05405	-0.3105	0.05634
		134.2	0.05405	-0.3104	0.04225
		134.4	0.04505	-0.3103	0.12676
		134.6	0.03604	-0.3102	0.03521
		134.8	0.02703	-0.3101	0.06338
		135	0.02703	-0.31	0.05634
		135.2	0.03604	-0.3099	0.04225
		135.4	0.03604	-0.3098	0.03521
		135.6	0.04505	-0.3097	0.03521
		135.8	0.04505	-0.3096	0.11972
		136	0.03604	-0.3095	0.03521
		136.2	0.03604	-0.3094	0.09859
		136.4	0.03604	-0.3093	0.10563
		136.6	0.04505	-0.3092	0.0493
		136.8	0.04505	-0.3091	0.02817
		137	0.05405	-0.309	0.05634
		137.2	0.05405	-0.3089	0.07746
		137.4	0.05405	-0.3088	0.05634
		137.6	0.05405	-0.3087	0.12676
		137.8	0.05405	-0.3086	0.07042
		138	0.05405	-0.3085	0.07042
		138.2	0.04505	-0.3084	0.03521
		138.4	0.03604	-0.3083	0.33099
		138.6	0.02703	-0.3082	0.05634
		138.8	0.00901	-0.3081	0.04225
		139	0.00901	-0.308	0.08451
		139.2	0.01802	-0.3079	0.07746
		139.4	0.03604	-0.3078	0.0493
		139.6	0.06306	-0.3077	0.09155
		139.8	0.08108	-0.3076	1
		140	0.08108	-0.3075	0.05634
		140.2	0.08108	-0.3074	0.0493
		140.4	0.06306	-0.3073	0.05634
		140.6	0.06306	-0.3072	0.09859
		140.8	0.05405	-0.3071	0.0493
		141	0.05405	-0.307	0.07746
		141.2	0.05405	-0.3069	0.73944
		141.4	0.06306	-0.3068	0.05634
		141.6	0.08108	-0.3067	0.04225
		141.8	0.10811	-0.3066	0.0493
		142	0.13514	-0.3065	0.11268
		142.2	0.14414	-0.3064	0.0493
		142.4	0.14414	-0.3063	0.0493
		142.6	0.12613	-0.3062	0.10563
		142.8	0.10811	-0.3061	0.04225
		143	0.08108	-0.306	0.0493
		143.2	0.06306	-0.3059	0.04225
		143.4	0.04505	-0.3058	0.12676
		143.6	0.03604	-0.3057	0.03521
		143.8	0.04505	-0.3056	0.08451
		144	0.05405	-0.3055	0.07746
		144.2	0.06306	-0.3054	0.0493
		144.4	0.06306	-0.3053	0.01408
		144.6	0.06306	-0.3052	0.0493
		144.8	0.05405	-0.3051	0.09155
		145	0.05405	-0.305	0.03521
		145.2	0.05405	-0.3049	0.11972
		145.4	0.06306	-0.3048	0.09859
		145.6	0.08108	-0.3047	0.05634
		145.8	0.13514	-0.3046	0.01408
		146	0.26126	-0.3045	0.1831
		146.2	0.45045	-0.3044	0.05634
		146.4	0.69369	-0.3043	0.03521
		146.6	0.9009	-0.3042	0.09859
		146.8	0.99099	-0.3041	0.0493
		147	0.91892	-0.304	0.03521
		147.2	0.72973	-0.3039	0.05634
		147.4	0.48649	-0.3038	0.76056
		147.6	0.27928	-0.3037	0.04225
		147.8	0.13514	-0.3036	0.03521
		148	0.07207	-0.3035	0.0493
		148.2	0.07207	-0.3034	0.07746
		148.4	0.09009	-0.3033	0.0493
		148.6	0.0991	-0.3032	0.06338
		148.8	0.0991	-0.3031	0.83099
		149	0.08108	-0.303	0.0493
		149.2	0.06306	-0.3029	0.04225
		149.4	0.05405	-0.3028	0.03521
		149.6	0.06306	-0.3027	0.09155
		149.8	0.07207	-0.3026	0.03521
		150	0.09009	-0.3025	0.0493
		150.2	0.0991	-0.3024	0.19718
		150.4	0.0991	-0.3023	0.04225
		150.6	0.10811	-0.3022	0.04225
		150.8	0.11712	-0.3021	0.04225
		151	0.12613	-0.302	0.11972
		151.2	0.13514	-0.3019	0.02113
		151.4	0.13514	-0.3018	0.05634
		151.6	0.14414	-0.3017	0.06338
		151.8	0.13514	-0.3016	0.03521
		152	0.11712	-0.3015	0.02817
		152.2	0.09009	-0.3014	0.04225
		152.4	0.06306	-0.3013	0.09859
		152.6	0.04505	-0.3012	0.03521
		152.8	0.04505	-0.3011	0.09859
		153	0.05405	-0.301	0.09859
		153.2	0.06306	-0.3009	0.04225
		153.4	0.06306	-0.3008	0.00704
		153.6	0.06306	-0.3007	0.09859
		153.8	0.06306	-0.3006	0.0493
		154	0.05405	-0.3005	0.02817
		154.2	0.04505	-0.3004	0.09859
		154.4	0.04505	-0.3003	0.05634
		154.6	0.04505	-0.3002	0.04225
		154.8	0.05405	-0.3001	0.05634
[truncated: 8,001 more rows]
