# Supplementary material for: High output mode-locked laser empowered by defect regulation in 2D Bi2O2Se saturable absorber
Source: Nat Commun. 2022 Jul 5;13:3855. doi: 10.1038/s41467-022-31606-8 (PMC9256711; doi:10.1038/s41467-022-31606-8)
Supplement: Supplementary file 3 — Source Data [file 41467_2022_31606_MOESM3_ESM.zip › source data/Supplementary Fig.4.xlsx]

## Sheet: Sheet1
Fig.S4a	12.4 mW	10.4 mW	7.4 mW	5.4 mW	Fig.S4b	80 K	300 K	Fig.S4c		Fig.S4d	pristine-nt	pristine-nd	Fig.S4e	2min-nt	2min-nd	Fig.S4f	3min-nt	3min-nd
240	0.000332533	0.000293914	0.0001553	6.69667e-05	240	0.14484	0.16545	47.57	22.7	0	47.57	0.5	0	46.9428	2	0	46.9669	0.3
239.667	0.000344467	0.000274314	0.0001414	7.29333e-05	239.667	0.14116	0.1706	31.1	20.5	0.333	42.6073	12.418	0.333	37.6252	17.1264	0.333	38.1352	17.1673
239.333	0.000361367	0.000248771	0.0001265	7.49333e-05	239.333	0.13993	0.17789	21.97	17	0.667	28.501	18.2393	0.667	24.9526	23.0289	0.667	23.2654	23.6742
239	0.0003683	0.000250486	0.0001245	6.59667e-05	239	0.14116	0.18089	11.58	11.2	1	23.3277	21.5928	1	20.2257	26.0272	1	17.1901	27.0278
238.667	0.0003554	0.000283686	0.000121533	5.40667e-05	238.667	0.14116	0.17532			1.333	21.4574	23.7276	1.333	18.3917	27.7686	1.333	14.9702	29.0306
238.333	0.0003405	0.000306686	0.0001116	4.51e-05	238.333	0.1428	0.16889			1.667	20.5927	25.175	1.667	17.4212	28.8605	1.667	13.8761	30.3342
238	0.0003395	0.000309229	0.000103667	3.81667e-05	238	0.14484	0.16846			2	20.1758	26.1913	2	16.9544	29.5736	2	13.0977	31.2249
237.667	0.0003375	0.000302429	0.000105633	3.91667e-05	237.667	0.14689	0.1676			2.333	19.971	26.9287	2.333	16.499	30.0557	2.333	12.5664	31.8589
237.333	0.000336533	0.000305829	0.000131467	4.81e-05	237.333	0.15385	0.16718			2.667	19.7685	27.4767	2.667	16.2753	30.3898	2.667	12.1979	32.3238
237	0.000336533	0.000310943	0.000168233	4.71e-05	237	0.15875	0.16718			3	19.3702	27.8881	3	16.0542	30.6236	3	12.0816	32.6696
236.667	0.000326567	0.0003254	0.000180133	4.21333e-05	236.667	0.1559	0.16288			3.333	18.9806	28.202	3.333	15.8357	30.7897	3.333	12.115	32.9317
236.333	0.000304733	0.000339029	0.0001712	4.51e-05	236.333	0.15057	0.15346			3.667	18.4114	28.4446	3.667	16.2753	30.9091	3.667	12.0157	33.1334
236	0.0002789	0.000340743	0.000153333	5.00667e-05	236	0.15222	0.14231			4	17.6791	28.6323	4	16.7253	30.995	4	11.7536	33.2892
235.667	0.000264	0.000326257	0.0001424	5.90333e-05	235.667	0.15507	0.13588			4.333	17.3235	28.7792	4.333	17.1864	31.0576	4.333	11.559	33.4109
235.333	0.000266	0.000308371	0.000139433	6.2e-05	235.333	0.15712	0.13675			4.667	17.3235	28.8949	4.667	16.7253	31.1034	4.667	11.4467	33.5069
235	0.000262	0.000278571	0.0001414	6.99667e-05	235	0.15958	0.13502			5	17.3235	28.986	5	16.0542	31.137	5	11.1595	33.5825
234.667	0.0002501	0.000259829	0.000160267	6.99667e-05	234.667	0.15753	0.12989			5.333	17.5004	29.0583	5.333	15.8357	31.1619	5.333	10.5817	33.6427
234.333	0.000254067	0.0002658	0.000181133	6.59667e-05	234.333	0.15139	0.1316			5.667	17.8594	29.1161	5.667	15.6196	31.1805	5.667	10.0029	33.691
234	0.000266967	0.000273457	0.000193067	5.80333e-05	234	0.14443	0.13716			6	17.8594	29.1621	6	15.6196	31.1944	6	9.82308	33.7296
233.667	0.000285867	0.000268371	0.000205967	5.20667e-05	233.667	0.13788	0.14532			6.333	17.5004	29.1989	6.333	16.0542	31.2048	6.333	10.0332	33.7606
233.333	0.000303733	0.0002692	0.000220867	4.01333e-05	233.333	0.13749	0.15303			6.667	17.5004	29.2287	6.667	16.2753	31.2128	6.667	10.2754	33.7859
233	0.000311667	0.000277714	0.0002298	4.21333e-05	233	0.1428	0.15645			7	17.3235	29.2526	7	16.2753	31.219	7	10.5047	33.8063
232.667	0.0003067	0.000286229	0.000228833	5.60333e-05	232.667	0.14894	0.15431			7.333	16.9746	29.272	7.333	16.0542	31.2238	7.333	10.6589	33.823
232.333	0.000303733	0.000281143	0.000222867	6.59667e-05	232.333	0.15303	0.15303			7.667	16.4632	29.2878	7.667	15.6196	31.2276	7.667	10.7052	33.8366
232	0.0002928	0.000270057	0.000225833	8.08667e-05	232	0.15631	0.14831			8	16.1298	29.3007	8	15.406	31.2306	8	10.7672	33.8479
231.667	0.000282867	0.000264943	0.000236767	9.87667e-05	231.667	0.15794	0.14402			8.333	15.6403	29.3113	8.333	15.1946	31.2331	8.333	10.7829	33.8572
231.333	0.000283867	0.0002658	0.000221867	9.67667e-05	231.333	0.15548	0.14446			8.667	15.6403	29.32	8.667	14.7527	31.2352	8.667	10.7829	33.865
231	0.0002918	0.0002692	0.000197033	8.98333e-05	231	0.15098	0.14788			9	15.9652	29.3272	9	14.4287	31.2369	9	10.8294	33.8714
230.667	0.000314667	0.000276029	0.000190067	9.87667e-05	230.667	0.1518	0.15774			9.333	16.2958	29.3332	9.333	14.229	31.2385	9.333	10.8765	33.8769
230.333	0.000347433	0.000283686	0.000183133	9.18e-05	230.333	0.15098	0.17188			9.667	16.4632	29.3382	9.667	14.0114	31.2398	9.667	10.939	33.8815
230	0.0003534	0.000284543	0.000180133	7.59e-05	230	0.1518	0.17446			10	16.6321	29.3425	10	13.9331	31.241	10	10.8923	33.8855
229.667	0.0003395	0.000281971	0.0001891	6.79667e-05	229.667	0.15017	0.16846			10.333	16.1298	29.3461	10.333	14.0901	31.2421	10.333	10.8294	33.8889
229.333	0.0003107	0.000299857	0.0001891	6.1e-05	229.333	0.13953	0.15603			10.667	15.6403	29.3492	10.667	14.1099	31.2432	10.667	10.7364	33.8918
229	0.000282867	0.000308371	0.0001851	5.00667e-05	229	0.13871	0.14402			11	15.3209	29.3519	11	14.1099	31.2441	11	10.7052	33.8944
228.667	0.000265	0.000293914	0.000183133	5.60333e-05	228.667	0.14403	0.13632			11.333	15.3209	29.3542	11.333	14.0901	31.2451	11.333	10.6433	33.8967
228.333	0.000290833	0.000273457	0.0001871	6.3e-05	228.333	0.14403	0.14746			11.667	15.6403	29.3563	11.667	13.9719	31.246	11.667	10.5047	33.8987
228	0.0003385	0.000268371	0.000184133	5.70333e-05	228	0.14239	0.16803			12	15.6403	29.3581	12	13.8158	31.2468	12	10.3362	33.9006
227.667	0.000359367	0.000276886	0.0001732	5.80333e-05	227.667	0.15222	0.17703			12.333	15.4799	29.3598	12.333	13.7382	31.2476	12.333	10.1085	33.9023
227.333	0.0003554	0.0002956	0.0001593	6.69667e-05	227.333	0.1608	0.17532			12.667	15.0066	29.3613	12.667	13.6992	31.2484	12.667	9.8832	33.9038
227	0.000347433	0.000304114	0.000153333	7.49333e-05	227	0.16325	0.17188			13	14.6973	29.3627	13	13.8158	31.2492	13	9.66005	33.9052
226.667	0.000336533	0.000304971	0.0001553	7.99e-05	226.667	0.16244	0.16718			13.333	14.5444	29.364	13.333	13.8937	31.25	13.333	9.40954	33.9065
226.333	0.000316633	0.000298171	0.000163267	8.48667e-05	226.333	0.16654	0.15859			13.667	14.5444	29.3652	13.667	13.6027	31.2508	13.667	9.14761	33.9077
226	0.0003067	0.000291343	0.0001742	8.18667e-05	226	0.16817	0.15431			14	14.5444	29.3663	14	13.1837	31.2515	14	9.07531	33.9089
225.667	0.000314667	0.000293914	0.000178167	7.79e-05	225.667	0.16162	0.15774			14.333	14.8513	29.3674	14.333	12.7169	31.2522	14.333	9.22013	33.91
225.333	0.000336533	0.000293914	0.0001861	8.18667e-05	225.333	0.15794	0.16718			14.667	15.0066	29.3684	14.667	12.5886	31.2529	14.667	9.49767	33.911
225	0.000345467	0.000296457	0.000201	8.18667e-05	225	0.16121	0.17103			15	15.0066	29.3694	15	12.7912	31.2537	15	9.58614	33.9121
224.667	0.000341467	0.000294743	0.000211933	8.18667e-05	224.667	0.16408	0.16931			15.333	14.8513	29.3703	15.333	12.884	31.2544	15.333	9.51248	33.913
224.333	0.000329567	0.000297314	0.0002169	7.99e-05	224.333	0.16489	0.16417			15.667	14.3928	29.3712	15.667	12.8466	31.2551	15.667	9.40954	33.914
224	0.000328567	0.000305829	0.000214933	7.49333e-05	224	0.1653	0.16374			16	13.9446	29.3721	16	12.8279	31.2558	16	9.36584	33.9149
223.667	0.0003405	0.000304971	0.000202	7.39333e-05	223.667	0.16939	0.16889			16.333	13.5064	29.3729	16.333	12.9771	31.2565	16.333	9.49767	33.9158
223.333	0.0003564	0.000290486	0.0002	6.2e-05	223.333	0.17513	0.17575			16.667	13.3624	29.3738	16.667	13.2402	31.2571	16.667	9.63026	33.9166
223	0.000373267	0.000281143	0.000206967	5.00667e-05	223	0.18086	0.18303			17	13.5064	29.3746	17	13.033	31.2578	17	9.66005	33.9175
222.667	0.000379233	0.000291343	0.000213933	4.71e-05	222.667	0.17881	0.1856			17.333	13.6514	29.3754	17.333	12.6804	31.2584	17.333	9.63026	33.9183
222.333	0.0003554	0.000300714	0.000224833	5.70333e-05	222.333	0.17063	0.17532			17.667	13.6514	29.3762	17.667	12.6804	31.2591	17.667	9.51248	33.9191
222	0.000333533	0.000305829	0.0002298	7.69e-05	222	0.16654	0.16589			18	13.2194	29.377	18	12.8653	31.2598	18	9.3948	33.9199
221.667	0.000330567	0.000312629	0.0002348	8.68333e-05	221.667	0.17063	0.16461			18.333	12.9364	29.3777	18.333	12.9396	31.2604	18.333	9.22013	33.9207
221.333	0.000342467	0.000317743	0.0002189	8.68333e-05	221.333	0.18331	0.16974			18.667	12.7964	29.3785	18.667	12.7354	31.261	18.667	9.08937	33.9215
221	0.000347433	0.0003186	0.0001851	8.68333e-05	221	0.1915	0.17188			19	12.9364	29.3792	19	12.4788	31.2617	19	9.03175	33.9222
220.667	0.000358367	0.0003186	0.000168233	8.28667e-05	220.667	0.19108	0.1766			19.333	12.9364	29.38	19.333	12.4788	31.2623	19.333	8.94535	33.923
220.333	0.0003713	0.000319457	0.000180133	8.68333e-05	220.333	0.18904	0.18218			19.667	12.9364	29.3807	19.667	12.7354	31.2629	19.667	8.71711	33.9237
220	0.000376267	0.000320314	0.000197033	9.67667e-05	220	0.18208	0.18432			20	12.7964	29.3814	20	12.6804	31.2635	20	8.57485	33.9245
219.667	0.000377233	0.000321143	0.000209933	9.67667e-05	219.667	0.17348	0.18474			20.333	12.7964	29.3821	20.333	12.4788	31.2641	20.333	8.63184	33.9252
219.333	0.000363333	0.000312629	0.000219867	9.18e-05	219.333	0.1698	0.17874			20.667	12.9364	29.3829	20.667	12.2615	31.2647	20.667	8.7028	33.9259
219	0.000342467	0.000305829	0.000227833	8.08667e-05	219	0.17144	0.16974			21	13.2194	29.3835	21	12.189	31.2653	21	8.6742	33.9266
218.667	0.000320633	0.000309229	0.000212933	7.69e-05	218.667	0.17348	0.16032			21.333	13.5064	29.3842	21.333	12.1354	31.2659	21.333	8.60333	33.9273
218.333	0.0003226	0.000316057	0.000184133	7.49333e-05	218.333	0.17431	0.16117			21.667	13.6514	29.3849	21.667	11.9033	31.2665	21.667	8.5611	33.928
218	0.0003385	0.000322	0.000161267	6.3e-05	218	0.17881	0.16803			22	13.6514	29.3856	22	11.6919	31.2671	22	8.65992	33.9287
217.667	0.0003564	0.000324571	0.000162267	5.10667e-05	217.667	0.17676	0.17575			22.333	13.7975	29.3863	22.333	11.6566	31.2676	22.333	8.78832	33.9294
217.333	0.000364333	0.0003186	0.0001712	5.40667e-05	217.333	0.1698	0.17917			22.667	13.6514	29.3869	22.667	11.8148	31.2682	22.667	8.83096	33.93
217	0.000362333	0.000319457	0.0001881	6.4e-05	217	0.16244	0.17831			23	13.3624	29.3876	23	11.9748	31.2688	23	8.6885	33.9307
216.667	0.0003673	0.000311771	0.000207967	7.19333e-05	216.667	0.16735	0.18045			23.333	13.3624	29.3883	23.333	12.064	31.2693	23.333	8.50427	33.9313
216.333	0.000388167	0.000299857	0.0002169	7.99e-05	216.333	0.17513	0.18946			23.667	13.2194	29.3889	23.667	11.6389	31.2699	23.667	8.35009	33.932
216	0.000404067	0.000303257	0.000226833	9.58e-05	216	0.16735	0.19632			24	13.0774	29.3896	24	10.9496	31.2704	24	8.21042	33.9326
215.667	0.0003971	0.000322	0.000223867	0.000114667	215.667	0.1604	0.19331			24.333	12.9364	29.3902	24.333	10.3806	31.2709	24.333	8.08503	33.9333
215.333	0.0003822	0.000336486	0.0002169	0.0001236	215.333	0.16203	0.18688			24.667	12.6573	29.3908	24.667	10.3972	31.2715	24.667	8.01585	33.9339
215	0.000375267	0.000336486	0.000238767	0.000119633	215	0.16654	0.18389			25	12.5191	29.3915	25	10.6799	31.272	25	8.09898	33.9345
214.667	0.000363333	0.000329657	0.0002467	0.000113667	214.667	0.16858	0.17874			25.333	12.5191	29.3921	25.333	10.8146	31.2725	25.333	8.22398	33.9351
214.333	0.0003564	0.000328829	0.000239767	0.0001077	214.333	0.16449	0.17575			25.667	12.7964	29.3927	25.667	10.882	31.2731	25.667	8.3219	33.9357
214	0.000358367	0.000334771	0.000236767	0.000100733	214	0.16284	0.1766			26	13.0774	29.3933	26	10.9161	31.2736	26	8.40608	33.9363
213.667	0.0003713	0.000340743	0.0002338	9.28e-05	213.667	0.16858	0.18218			26.333	13.2194	29.3939	26.333	10.7807	31.2741	26.333	8.36372	33.9369
213.333	0.0003842	0.0003416	0.0002189	9.08e-05	213.333	0.1784	0.18775			26.667	13.2194	29.3945	26.667	10.9496	31.2746	26.667	8.25205	33.9375
213	0.000389167	0.000329657	0.000208967	8.98333e-05	213	0.18412	0.18989			27	13.0774	29.3951	27	11.5515	31.2751	27	8.29375	33.9381
212.667	0.000387167	0.000324571	0.000206967	7.69e-05	212.667	0.18208	0.18903			27.333	12.9364	29.3957	27.333	12.0993	31.2756	27.333	8.54688	33.9387
212.333	0.000387167	0.000334771	0.000211933	7.09333e-05	212.333	0.17553	0.18903			27.667	12.5191	29.3963	27.667	12.3878	31.2761	27.667	8.65992	33.9393
212	0.000378233	0.000343286	0.0002308	8.08667e-05	212	0.1784	0.18517			28	12.2455	29.3969	28	12.3878	31.2766	28	8.61758	33.9398
211.667	0.0003673	0.000344143	0.000244733	9.18e-05	211.667	0.18945	0.18045			28.333	12.5191	29.3975	28.333	12.01	31.2771	28.333	8.61758	33.9404
211.333	0.000361367	0.000345857	0.000243733	0.000100733	211.333	0.19844	0.17789			28.667	12.7964	29.3981	28.667	11.482	31.2776	28.667	8.57485	33.941
211	0.000360367	0.000356914	0.000225833	9.67667e-05	211	0.19722	0.17746			29	12.7964	29.3986	29	11.1027	31.278	29	8.46221	33.9415
210.667	0.000358367	0.000368829	0.000206967	9.38e-05	210.667	0.19272	0.1766			29.333	12.6573	29.3992	29.333	10.8146	31.2785	29.333	8.23801	33.9421
210.333	0.0003703	0.000369686	0.000210933	9.28e-05	210.333	0.1915	0.18175			29.667	12.5191	29.3998	29.667	10.4139	31.279	29.667	8.02976	33.9426
210	0.0004001	0.000356914	0.000223867	9.48e-05	210	0.19681	0.19461			30	12.6573	29.4003	30	10.2981	31.2795	30	7.98851	33.9432
209.667	0.000433867	0.000326257	0.0002338	0.0001077	209.667	0.2009	0.20918			30.333	12.7964	29.4009	30.333	10.4968	31.2799	30.333	7.94686	33.9437
209.333	0.0004319	0.0002956	0.0002308	0.000120633	209.333	0.19885	0.20833			30.667	12.7964	29.4015	30.667	10.6967	31.2804	30.667	7.80945	33.9442
209	0.000425933	0.000273457	0.000222867	0.0001365	209	0.19435	0.20575			31	12.6573	29.402	31	10.4634	31.2808	31	7.75479	33.9447
208.667	0.000425933	0.000284543	0.000220867	0.000157367	208.667	0.19518	0.20575			31.333	12.6573	29.4025	31.333	10.3474	31.2813	31.333	7.68651	33.9453
208.333	0.0004319	0.000308371	0.000222867	0.000160367	208.333	0.19927	0.20833			31.667	12.6573	29.4031	31.667	10.4467	31.2817	31.667	7.68651	33.9458
208	0.000423933	0.000314343	0.000226833	0.000142467	208	0.20253	0.20489			32	12.5191	29.4036	32	10.6467	31.2822	32	7.65953	33.9463
207.667	0.000409033	0.000313486	0.0002308	0.000117633	207.667	0.19885	0.19846			32.333	12.1101	29.4041	32.333	10.7474	31.2826	32.333	7.52368	33.9468
207.333	0.000402067	0.0003186	0.0002298	0.000103733	207.333	0.19559	0.19546			32.667	11.7089	29.4047	32.667	10.8991	31.283	32.667	7.30772	33.9473
207	0.0004001	0.000322	0.0002328	9.48e-05	207	0.19518	0.19461			33	11.7089	29.4052	33	10.9496	31.2835	33	7.18672	33.9478
206.667	0.000394133	0.000329657	0.000236767	0.000100733	206.667	0.20049	0.19203			33.333	11.9755	29.4057	33.333	11.0346	31.2839	33.333	7.22714	33.9483
206.333	0.000377233	0.000342429	0.000236767	0.000100733	206.333	0.20704	0.18474			33.667	12.2455	29.4062	33.667	11.2228	31.2843	33.667	7.45557	33.9488
206	0.0003852	0.000356914	0.0002169	9.18e-05	206	0.20663	0.18818			34	12.2455	29.4067	34	11.2574	31.2848	34	7.67279	33.9493
205.667	0.000396133	0.0003714	0.000195067	9.08e-05	205.667	0.2009	0.1929			34.333	12.1101	29.4073	34.333	11.1716	31.2852	34.333	7.78233	33.9498
205.333	0.0003971	0.000390971	0.000184133	9.87667e-05	205.333	0.19968	0.19331			34.667	11.9755	29.4078	34.667	10.6967	31.2856	34.667	7.85087	33.9502
205	0.0004011	0.000406286	0.000192067	9.58e-05	205	0.19722	0.19504			35	11.7089	29.4083	35	10.3972	31.286	35	7.83706	33.9507
204.667	0.000412033	0.0004114	0.000210933	8.88333e-05	204.667	0.19518	0.19976			35.333	11.7089	29.4088	35.333	10.1341	31.2864	35.333	7.78233	33.9512
204.333	0.000417	0.000405457	0.0002298	8.78333e-05	204.333	0.19681	0.2019			35.667	11.5769	29.4093	35.667	9.77716	31.2868	35.667	7.72773	33.9517
204	0.000423933	0.000380771	0.0002348	7.99e-05	204	0.19968	0.20489			36	11.3152	29.4097	36	9.39444	31.2872	36	7.70025	33.9521
203.667	0.0004289	0.000356914	0.000208967	6.3e-05	203.667	0.20253	0.20703			36.333	11.1855	29.4102	36.333	9.25261	31.2876	36.333	7.61843	33.9526
203.333	0.000422933	0.000356057	0.0001881	5.60333e-05	203.333	0.20582	0.20446			36.667	10.9285	29.4107	36.667	9.48966	31.288	36.667	7.59151	33.953
203	0.000413	0.000362886	0.000198033	6.00333e-05	203	0.20212	0.20017			37	10.8011	29.4112	37	10.0039	31.2884	37	7.56418	33.9535
202.667	0.0004001	0.000380771	0.000221867	7.99e-05	202.667	0.19559	0.19461			37.333	10.6745	29.4117	37.333	10.4634	31.2888	37.333	7.49641	33.9539
202.333	0.0003971	0.000379914	0.000228833	9.38e-05	202.333	0.19803	0.19331			37.667	10.5486	29.4121	37.667	10.6967	31.2892	37.667	7.45557	33.9544
202	0.000404067	0.000365429	0.0002179	0.000104733	202	0.20908	0.19632			38	10.299	29.4126	38	10.3474	31.2896	38	7.53687	33.9548
201.667	0.000405067	0.000356057	0.000204967	0.000113667	201.667	0.21563	0.19675			38.333	10.299	29.4131	38.333	9.68128	31.29	38.333	7.59151	33.9553
201.333	0.000405067	0.000345857	0.000204	0.000120633	201.333	0.21685	0.19675			38.667	10.299	29.4135	38.667	9.33135	31.2903	38.667	7.57784	33.9557
201	0.0003991	0.000345857	0.000213933	0.0001216	201	0.21809	0.19418			39	10.299	29.414	39	9.36261	31.2907	39	7.56418	33.9561
200.667	0.000403067	0.000347543	0.000236767	0.000116633	200.667	0.22218	0.19589			39.333	10.4235	29.4145	39.333	9.48966	31.2911	39.333	7.78233	33.9566
200.333	0.000403067	0.000339029	0.0002487	0.000101733	200.333	0.21685	0.19589			39.667	10.4235	29.4149	39.667	9.53714	31.2915	39.667	8.00241	33.957
200	0.000391167	0.000332229	0.000254667	9.18e-05	200	0.19927	0.19075			40	10.299	29.4154	40	9.66516	31.2918	40	7.96073	33.9574
199.667	0.000380233	0.000328829	0.000253667	0.0001057	199.667	0.18167	0.18603			40.333	10.4235	29.4158	40.333	9.874	31.2922	40.333	7.86469	33.9578
199.333	0.0003673	0.000333914	0.000255633	0.0001226	199.333	0.17594	0.18045			40.667	10.5486	29.4163	40.667	10.0039	31.2926	40.667	7.71399	33.9582
199	0.0003534	0.000349257	0.000269567	0.000131533	199	0.17103	0.17446			41	10.5486	29.4167	41	10.0853	31.2929	41	7.53687	33.9586
198.667	0.0003554	0.000353514	0.000269567	0.000130533	198.667	0.16121	0.17532			41.333	10.6745	29.4171	41.333	10.3474	31.2933	41.333	7.46918	33.959
198.333	0.000359367	0.000344143	0.000250667	0.0001246	198.333	0.1518	0.17703			41.667	10.8011	29.4176	41.667	10.513	31.2936	41.667	7.2942	33.9594
198	0.000362333	0.000330514	0.000241733	0.000112667	198	0.15344	0.17831			42	10.8011	29.418	42	10.3147	31.294	42	7.01364	33.9598
197.667	0.0003673	0.000328829	0.000252667	9.18e-05	197.667	0.15712	0.18045			42.333	10.6745	29.4184	42.333	9.85774	31.2943	42.333	6.69682	33.9602
197.333	0.0003564	0.000338171	0.000258633	8.08667e-05	197.333	0.15916	0.17575			42.667	10.5486	29.4189	42.667	9.63296	31.2947	42.667	6.39634	33.9606
197	0.0003564	0.000342429	0.000253667	8.28667e-05	197	0.1604	0.17575			43	10.4235	29.4193	43	9.50565	31.295	43	6.16384	33.961
196.667	0.000362333	0.0003416	0.0002348	9.28e-05	196.667	0.16654	0.17831			43.333	10.4235	29.4197	43.333	9.68128	31.2954	43.333	6.15089	33.9614
196.333	0.000372267	0.000342429	0.000221867	0.000110667	196.333	0.17267	0.1826			43.667	10.299	29.4201	43.667	9.85774	31.2957	43.667	6.38327	33.9618
196	0.0003981	0.000362886	0.000222867	0.000119633	196	0.17553	0.19374			44	10.299	29.4206	44	9.72918	31.296	44	6.68361	33.9622
195.667	0.000414	0.000383314	0.0002179	0.0001097	195.667	0.17226	0.2006			44.333	10.4235	29.421	44.333	9.50565	31.2964	44.333	6.8284	33.9626
195.333	0.000412033	0.000396086	0.0002179	9.67667e-05	195.333	0.17226	0.19976			44.667	10.4235	29.4214	44.667	9.41037	31.2967	44.667	6.80186	33.9629
195	0.000423933	0.000406286	0.000222867	0.000103733	195	0.17185	0.20489			45	10.4235	29.4218	45	9.60132	31.297	45	6.74929	33.9633
194.667	0.000436867	0.000408857	0.000219867	0.000117633	194.667	0.17022	0.21047			45.333	10.299	29.4222	45.333	9.84149	31.2974	45.333	6.6704	33.9637
194.333	0.000433867	0.0004114	0.000221867	0.000127567	194.333	0.17022	0.20918			45.667	10.299	29.4226	45.667	9.77716	31.2977	45.667	6.56588	33.9641
194	0.000440833	0.000413114	0.0002189	0.000133533	194	0.17267	0.21218			46	10.299	29.423	46	9.55317	31.298	46	6.51333	33.9644
193.667	0.0004468	0.000429286	0.0002	0.0001236	193.667	0.17718	0.21476			46.333	10.5486	29.4234	46.333	9.47367	31.2983	46.333	6.6572	33.9648
193.333	0.0004468	0.000445457	0.000198033	0.0001057	193.333	0.1874	0.21476			46.667	10.6745	29.4238	46.667	9.74534	31.2986	46.667	6.89444	33.9651
193	0.000450767	0.000438657	0.000212933	8.98333e-05	193	0.19272	0.21647			47	10.6745	29.4242	47	9.93861	31.299	47	7.01364	33.9655
192.667	0.0004428	0.000429286	0.000224833	7.79e-05	192.667	0.19476	0.21303			47.333	10.6745	29.4246	47.333	9.89027	31.2993	47.333	6.96064	33.9659
192.333	0.000435867	0.000421629	0.000238767	7.89e-05	192.333	0.19272	0.21004			47.667	10.8011	29.425	47.667	9.39444	31.2996	47.667	6.81513	33.9662
192	0.000440833	0.000413114	0.000240733	8.08667e-05	192	0.18331	0.21218			48	10.9285	29.4254	48	8.92466	31.2999	48	6.74929	33.9666
191.667	0.000454733	0.000400343	0.000241733	9.38e-05	191.667	0.17594	0.21818			48.333	10.9285	29.4257	48.333	8.4641	31.3002	48.333	6.68361	33.9669
191.333	0.000466667	0.000393514	0.000250667	0.000110667	191.333	0.17676	0.22333			48.667	10.6745	29.4261	48.667	8.04179	31.3005	48.667	6.47442	33.9672
191	0.0004885	0.000385029	0.000254667	0.000128567	191	0.18044	0.23275			49	10.299	29.4265	49	7.77449	31.3008	49	6.15089	33.9676
190.667	0.000515333	0.000377343	0.000253667	0.0001375	190.667	0.18699	0.24433			49.333	9.94471	29.4269	49.333	7.92274	31.3011	49.333	5.97143	33.9679
190.333	0.000526267	0.000376514	0.0002457	0.000135533	190.333	0.19476	0.24904			49.667	9.61961	29.4273	49.667	8.28214	31.3014	49.667	6.02252	33.9683
190	0.000523267	0.0003714	0.000236767	0.000129567	190	0.19927	0.24775			50	9.46437	29.4276	50	8.26695	31.3017	50	6.18934	33.9686
189.667	0.000508367	0.0003816	0.000226833	0.000101733	189.667	0.19885	0.24132			50.333	9.57149	29.428	50.333	8.1317	31.302	50.333	6.40941	33.9689
189.333	0.000486533	0.000393514	0.000244733	7.79e-05	189.333	0.19067	0.2319			50.667	9.67951	29.4284	50.667	8.16191	31.3023	50.667	6.56588	33.9693
189	0.0004776	0.000399486	0.000266567	8.48667e-05	189	0.18536	0.22805			51	9.55988	29.4287	51	8.29734	31.3026	51	6.51333	33.9696
188.667	0.0004895	0.000396943	0.000267567	0.000119633	188.667	0.1915	0.23318			51.333	9.29869	29.4291	51.333	8.70872	31.3029	51.333	6.40941	33.9699
188.333	0.0004885	0.000396086	0.000268567	0.0001534	188.333	0.19722	0.23275			51.667	9.25162	29.4294	51.667	9.22098	31.3032	51.667	6.27984	33.9703
188	0.0004776	0.000394371	0.000269567	0.000157367	188	0.1964	0.22805			52	9.3931	29.4298	52	9.29961	31.3035	52	6.15089	33.9706
187.667	0.0004726	0.000384171	0.0002646	0.0001385	187.667	0.19518	0.22589			52.333	9.60757	29.4302	52.333	9.1426	31.3038	52.333	6.0608	33.9709
187.333	0.000483533	0.0003748	0.000254667	0.000118633	187.333	0.19559	0.23061			52.667	9.77551	29.4305	52.667	9.01797	31.304	52.667	6.07371	33.9712
187	0.0004915	0.000364571	0.000250667	0.000114667	187	0.19968	0.23404			53	9.64331	29.4309	53	9.03365	31.3043	53	6.03542	33.9715
186.667	0.0004726	0.000367143	0.0002487	0.000117633	186.667	0.20212	0.22589			53.333	9.36967	29.4312	53.333	9.15836	31.3046	53.333	5.84389	33.9718
186.333	0.0004468	0.0003748	0.000244733	0.000129567	186.333	0.20212	0.21476			53.667	9.34586	29.4316	53.667	9.11164	31.3049	53.667	5.74201	33.9721
186	0.000433867	0.000372229	0.0002487	0.000132533	186	0.19272	0.20918			54	9.45241	29.4319	54	9.09591	31.3052	54	5.79269	33.9725
185.667	0.000437833	0.000363714	0.000252667	0.000119633	185.667	0.18331	0.21089			54.333	9.51188	29.4322	54.333	9.00231	31.3054	54.333	5.92	33.9728
185.333	0.000448767	0.000363714	0.0002497	0.0001097	185.333	0.1784	0.2156			54.667	9.42891	29.4326	54.667	8.73916	31.3057	54.667	6.00963	33.9731
185	0.0004428	0.000385857	0.000251667	0.000130533	185	0.17718	0.21303			55	9.27495	29.4329	55	8.41823	31.306	55	5.95856	33.9734
184.667	0.000439833	0.000407143	0.0002497	0.000160367	184.667	0.1739	0.21175			55.333	9.16921	29.4333	55.333	7.98219	31.3062	55.333	5.86909	33.9737
184.333	0.000451767	0.000410571	0.000243733	0.000177233	184.333	0.17267	0.2169			55.667	9.06393	29.4336	55.667	7.89282	31.3065	55.667	5.76755	33.974
184	0.000456733	0.000394371	0.0002487	0.0001693	184	0.17757	0.21904			56	8.97046	29.4339	56	8.3577	31.3068	56	5.72924	33.9743
183.667	0.0004597	0.0003748	0.0002626	0.000162333	183.667	0.18412	0.22032			56.333	8.84316	29.4343	56.333	8.60123	31.307	56.333	5.83108	33.9746
183.333	0.0004587	0.0003748	0.000270533	0.000145467	183.333	0.19476	0.21989			56.667	8.75055	29.4346	56.667	8.57046	31.3073	56.667	5.9457	33.9749
183	0.000447767	0.000389257	0.0002795	0.000127567	183	0.19844	0.21517			57	8.72774	29.4349	57	8.26695	31.3075	57	6.00963	33.9751
182.667	0.000441833	0.000414829	0.000286433	0.0001087	182.667	0.19885	0.21261			57.333	8.78538	29.4353	57.333	8.19166	31.3078	57.333	6.16384	33.9754
182.333	0.0004299	0.0004412	0.000282467	9.18e-05	182.333	0.19885	0.20746			57.667	8.97046	29.4356	57.667	8.34246	31.3081	57.667	5.926	33.9757
182	0.000417	0.000452286	0.000285467	7.69e-05	182	0.19968	0.2019			58	9.21609	29.4359	58	8.3882	31.3083	58	5.71606	33.976
181.667	0.000396133	0.000447171	0.0002934	6.79667e-05	181.667	0.2009	0.1929			58.333	9.28682	29.4362	58.333	8.26695	31.3086	58.333	5.66467	33.9763
181.333	0.0003693	0.0004344	0.000298367	6.99667e-05	181.333	0.20049	0.18132			58.667	9.26348	29.4365	58.667	8.1468	31.3088	58.667	5.65194	33.9766
181	0.0003544	0.000444629	0.0002954	8.48667e-05	181	0.19189	0.17489			59	9.1574	29.4369	59	8.17703	31.3091	59	5.5009	33.9769
180.667	0.000358367	0.0004676	0.000298367	0.000113667	180.667	0.18208	0.1766			59.333	9.20466	29.4372	59.333	8.23711	31.3093	59.333	5.4933	33.9771
180.333	0.0003713	0.000476971	0.0003063	0.000131533	180.333	0.18127	0.18218			59.667	9.22793	29.4375	59.667	8.2068	31.3096	59.667	5.47728	33.9774
180	0.000392133	0.000455686	0.000301333	0.000143467	180	0.18699	0.19117			60	9.31057	29.4378	60	8.01222	31.3098	60	5.67188	33.9777
179.667	0.000403067	0.000430143	0.0002785	0.0001554	179.667	0.1964	0.19589			60.333	9.36967	29.4381	60.333	7.72989	31.3101	60.333	5.35022	33.978
179.333	0.000418967	0.000422486	0.000256633	0.000156367	179.333	0.20212	0.20275			60.667	9.29869	29.4384	60.667	7.70069	31.3103	60.667	5.46294	33.9782
179	0.000439833	0.000423343	0.000235767	0.000161333	179	0.20908	0.21175			61	9.1574	29.4387	61	7.67104	31.3105	61	5.4242	33.9785
178.667	0.0004458	0.000429286	0.000226833	0.0001663	178.667	0.21276	0.21432			61.333	9.02868	29.439	61.333	7.64193	31.3108	61.333	5.38088	33.9788
178.333	0.000455733	0.000425029	0.000222867	0.000161333	178.333	0.21072	0.21861			61.667	8.88939	29.4393	61.667	7.64193	31.311	61.667	5.31917	33.979
178	0.0004776	0.000421629	0.0002179	0.000160367	178	0.20623	0.22805			62	8.91236	29.4396	62	7.53902	31.3113	62	5.41831	33.9793
177.667	0.0004885	0.000431	0.0002298	0.000160367	177.667	0.19968	0.23275			62.333	8.81987	29.4399	62.333	7.49532	31.3115	62.333	5.21869	33.9796
177.333	0.000480567	0.000439514	0.000238767	0.0001534	177.333	0.19885	0.22933			62.667	8.56679	29.4402	62.667	7.61234	31.3117	62.667	5.42546	33.9798
177	0.0004587	0.000444629	0.000236767	0.0001524	177	0.20295	0.21989			63	8.44164	29.4405	63	7.84851	31.3119	63	5.18109	33.9801
176.667	0.000439833	0.000449743	0.000250667	0.000147433	176.667	0.20253	0.21175			63.333	8.65869	29.4408	63.333	8.02675	31.3122	63.333	5.3435	33.9803
176.333	0.000435867	0.000436943	0.000259633	0.000133533	176.333	0.2009	0.21004			63.667	8.84316	29.4411	63.667	8.2068	31.3124	63.667	5.18109	33.9806
176	0.000449767	0.000413114	0.000258633	0.000133533	176	0.19803	0.21604			64	8.85441	29.4414	64	8.34246	31.3126	64	5.36281	33.9808
175.667	0.000482567	0.000412257	0.000255633	0.000141467	175.667	0.19067	0.23019			64.333	8.71615	29.4417	64.333	8.34246	31.3129	64.333	5.22537	33.9811
175.333	0.000509367	0.000426743	0.000250667	0.000135533	175.333	0.18495	0.24175			64.667	8.53266	29.442	64.667	8.08696	31.3131	64.667	5.25047	33.9814
175	0.0005034	0.000447171	0.000252667	0.000125567	175	0.18454	0.23918			65	8.48711	29.4423	65	7.56852	31.3133	65	5.18109	33.9816
174.667	0.000493467	0.000475257	0.0002636	0.000131533	174.667	0.18863	0.23489			65.333	8.53266	29.4426	65.333	7.23329	31.3135	65.333	5.18694	33.9819
174.333	0.0005064	0.000491457	0.0002646	0.000141467	174.333	0.19681	0.24047			65.667	8.43019	29.4428	65.667	6.98883	31.3138	65.667	5.22412	33.9821
174	0.000510367	0.000481229	0.0002646	0.000150433	174	0.20663	0.24218			66	8.31675	29.4431	66	6.68953	31.314	66	5.10938	33.9823
173.667	0.000501433	0.000463343	0.000271533	0.000145467	173.667	0.21685	0.23833			66.333	8.2826	29.4434	66.333	6.51989	31.3142	66.333	5.03576	33.9826
173.333	0.000480567	0.000446314	0.000266567	0.0001246	173.333	0.22381	0.22933			66.667	8.43019	29.4437	66.667	6.57615	31.3144	66.667	5.06942	33.9828
173	0.0004736	0.000432686	0.0002636	0.0001067	173	0.2234	0.22632			67	8.58983	29.444	67	6.9168	31.3146	67	5.21869	33.9831
172.667	0.000480567	0.0004378	0.000269567	9.77667e-05	172.667	0.22014	0.22933			67.333	8.80824	29.4442	67.333	7.01721	31.3149	67.333	4.9387	33.9833
172.333	0.0004776	0.000442914	0.000259633	8.18667e-05	172.333	0.21235	0.22805			67.667	8.91236	29.4445	67.667	7.06057	31.3151	67.667	4.85268	33.9836
172	0.0004726	0.000444629	0.0002477	7.59e-05	172	0.2054	0.22589			68	8.91236	29.4448	68	7.06057	31.3153	68	5.23081	33.9838
171.667	0.000464667	0.000459086	0.000240733	8.38667e-05	171.667	0.2009	0.22247			68.333	8.83151	29.4451	68.333	7.10353	31.3155	68.333	5.24336	33.984
171.333	0.000452733	0.000482086	0.0002487	9.67667e-05	171.333	0.20172	0.21732			68.667	8.80824	29.4453	68.667	7.45122	31.3157	68.667	4.81554	33.9843
171	0.000454733	0.000473571	0.000256633	0.0001057	171	0.20049	0.21818			69	8.71615	29.4456	69	7.78938	31.3159	69	5.16857	33.9845
170.667	0.000471633	0.000439514	0.0002646	9.67667e-05	170.667	0.20131	0.22547			69.333	8.58983	29.4459	69.333	7.80378	31.3161	69.333	5.06942	33.9847
170.333	0.000492467	0.000416514	0.000280467	8.88333e-05	170.333	0.20582	0.23446			69.667	8.23751	29.4461	69.667	7.59756	31.3163	69.667	5.09397	33.9849
170	0.000513333	0.0004046	0.0002934	0.000100733	170	0.20827	0.24346			70	7.89024	29.4464	70	7.3491	31.3165	70	5.13146	33.9852
169.667	0.0005213	0.000388429	0.000302333	0.000112667	169.667	0.21031	0.2469			70.333	7.76814	29.4467	70.333	7.37838	31.3167	70.333	5.03202	33.9854
169.333	0.000523267	0.000367143	0.0003093	0.000118633	169.333	0.21768	0.24775			70.667	7.80158	29.4469	70.667	7.52428	31.3169	70.667	4.93332	33.9856
169	0.000511367	0.000353514	0.0003242	0.000126567	169	0.22423	0.24261			71	7.81274	29.4472	71	7.55376	31.3172	71	5.27516	33.9859
168.667	0.000485533	0.000362029	0.0003401	0.000147433	168.667	0.22627	0.23147			71.333	7.76814	29.4474	71.333	7.29113	31.3174	71.333	5.22537	33.9861
168.333	0.000482567	0.000375657	0.0003242	0.0001663	168.333	0.22218	0.23019			71.667	7.6799	29.4477	71.667	6.9168	31.3176	71.667	5.17567	33.9863
168	0.000495467	0.000388429	0.000286433	0.0001554	168	0.22014	0.23575			72	7.76814	29.4479	72	6.76047	31.3178	72	5.23792	33.9865
167.667	0.000494467	0.000392686	0.000258633	0.000127567	167.667	0.22381	0.23532			72.333	7.84586	29.4482	72.333	6.70333	31.3179	72.333	5.40022	33.9867
167.333	0.000485533	0.000396086	0.000256633	9.97667e-05	167.333	0.22586	0.23147			72.667	7.76814	29.4485	72.667	6.63254	31.3181	72.667	5.21869	33.987
167	0.000486533	0.000409714	0.0002636	9.18e-05	167	0.22668	0.2319			73	7.52607	29.4487	73	6.7176	31.3183	73	5.40611	33.9872
166.667	0.000494467	0.000429286	0.000269567	9.48e-05	166.667	0.22668	0.23532			73.333	7.3403	29.449	73.333	6.84545	31.3185	73.333	5.35567	33.9874
166.333	0.000493467	0.000432686	0.000268567	0.0001077	166.333	0.2234	0.23489			73.667	7.35125	29.4492	73.667	6.98883	31.3187	73.667	5.5888	33.9876
166	0.0004895	0.000417371	0.000268567	0.000118633	166	0.21809	0.23318			74	7.46033	29.4495	74	6.93119	31.3189	74	5.33762	33.9878
165.667	0.000493467	0.000395229	0.000272533	0.000133533	165.667	0.21317	0.23489			74.333	7.48198	29.4497	74.333	6.77428	31.3191	74.333	5.54566	33.988
165.333	0.0005054	0.000369686	0.000271533	0.000143467	165.333	0.20336	0.24004			74.667	7.54778	29.45	74.667	6.59035	31.3193	74.667	5.22537	33.9883
165	0.0005203	0.0003552	0.0002785	0.000141467	165	0.19559	0.24647			75	7.65771	29.4502	75	6.56195	31.3195	75	5.11896	33.9885
164.667	0.0005203	0.0003484	0.0002934	0.000142467	164.667	0.19559	0.24647			75.333	7.89024	29.4505	75.333	6.61879	31.3197	75.333	4.95112	33.9887
164.333	0.0005064	0.0003484	0.000301333	0.000141467	164.333	0.2009	0.24047			75.667	8.0242	29.4507	75.667	6.78859	31.3199	75.667	4.96356	33.9889
164	0.000499433	0.000357771	0.000312267	0.000131533	164	0.20623	0.23747			76	7.87904	29.4509	76	7.1756	31.3201	76	4.86507	33.9891
163.667	0.0004915	0.000365429	0.0003242	0.000115667	163.667	0.21235	0.23404			76.333	7.63591	29.4512	76.333	7.37838	31.3203	76.333	4.69287	33.9893
163.333	0.000480567	0.000359457	0.000333133	0.000126567	163.333	0.21359	0.22933			76.667	7.44933	29.4514	76.667	7.39303	31.3204	76.667	4.60753	33.9895
163	0.000482567	0.0003552	0.000334133	0.000141467	163	0.20745	0.23019			77	7.42734	29.4517	77	7.37838	31.3206	77	4.63171	33.9897
162.667	0.000480567	0.000361171	0.0003212	0.000146433	162.667	0.20172	0.22933			77.333	7.58093	29.4519	77.333	7.37838	31.3208	77.333	4.64402	33.9899
162.333	0.000466667	0.000366286	0.0003053	0.0001385	162.333	0.19722	0.22333			77.667	7.82352	29.4521	77.667	7.23329	31.321	77.667	4.71753	33.9901
162	0.000453733	0.000366286	0.0002954	0.000132533	162	0.19354	0.21775			78	8.0242	29.4524	78	7.01721	31.3212	78	4.5936	33.9903
161.667	0.000454733	0.000366286	0.000297367	0.000135533	161.667	0.19599	0.21818			78.333	8.08017	29.4526	78.333	6.84545	31.3213	78.333	4.56413	33.9905
161.333	0.0004607	0.000370543	0.0003093	0.0001395	161.333	0.19968	0.22075			78.667	7.96836	29.4528	78.667	6.77428	31.3215	78.667	4.53018	33.9907
161	0.0004726	0.000373086	0.000315233	0.000141467	161	0.20295	0.22589			79	7.89024	29.4531	79	6.8598	31.3217	79	4.39925	33.9909
160.667	0.000484533	0.000373086	0.0003212	0.000128567	160.667	0.20623	0.23104			79.333	7.92385	29.4533	79.333	6.94559	31.3219	79.333	4.48525	33.9911
160.333	0.0004885	0.000383314	0.000317233	0.000115667	160.333	0.21481	0.23275			79.667	7.92385	29.4535	79.667	6.7176	31.3221	79.667	4.64976	33.9913
160	0.000480567	0.000398629	0.0003063	0.0001097	160	0.22095	0.22933			80	7.90143	29.4537	80	6.32363	31.3222	80	4.79121	33.9915
159.667	0.0004776	0.000409714	0.0003073	0.000115667	159.667	0.2189	0.22805			80.333	7.94591	29.454	80.333	6.15626	31.3224	80.333	4.5584	33.9917
159.333	0.0004726	0.000408857	0.000313267	0.000127567	159.333	0.21849	0.22589			80.667	8.03546	29.4542	80.667	6.03164	31.3226	80.667	4.52446	33.9918
159	0.000468633	0.000403743	0.000311267	0.000129567	159	0.22832	0.22418			81	8.15852	29.4544	81	6.12831	31.3228	81	4.4975	33.992
158.667	0.000471633	0.000407143	0.000314267	0.000127567	158.667	0.24142	0.22547			81.333	8.18117	29.4546	81.333	6.22579	31.3229	81.333	4.48023	33.9922
158.333	0.0004756	0.000414829	0.000315233	0.000133533	158.333	0.24346	0.22718			81.667	8.16984	29.4549	81.667	6.18424	31.3231	81.667	4.61408	33.9924
158	0.000478567	0.000424171	0.0003063	0.000148433	158	0.23527	0.22846			82	8.05762	29.4551	82	6.17024	31.3233	82	4.46567	33.9926
157.667	0.000478567	0.000433543	0.000298367	0.000159367	157.667	0.22464	0.22846			82.333	7.76814	29.4553	82.333	6.18424	31.3234	82.333	4.60179	33.9928
157.333	0.000481567	0.000438657	0.000299367	0.000149433	157.333	0.21768	0.22976			82.667	7.54778	29.4555	82.667	6.19824	31.3236	82.667	4.50363	33.993
157	0.000480567	0.000432686	0.000282467	0.0001375	157	0.21481	0.22933			83	7.46033	29.4557	83	6.32363	31.3238	83	4.43582	33.9932
156.667	0.000479567	0.000425029	0.000281467	0.000118633	156.667	0.21276	0.22889			83.333	7.52607	29.456	83.333	6.47788	31.3239	83.333	4.38826	33.9933
156.333	0.000478567	0.000416514	0.000290433	9.97667e-05	156.333	0.21113	0.22846			83.667	7.53711	29.4562	83.667	6.36539	31.3241	83.667	4.35206	33.9935
156	0.000481567	0.000422486	0.000296367	9.38e-05	156	0.21195	0.22976			84	7.40573	29.4564	84	6.29551	31.3243	84	4.63868	33.9937
155.667	0.000498433	0.000433543	0.000301333	9.97667e-05	155.667	0.21276	0.23703			84.333	7.18851	29.4566	84.333	6.3513	31.3244	84.333	4.47995	33.9939
155.333	0.000511367	0.000433543	0.000298367	0.000102733	155.333	0.21195	0.24261			84.667	7.0268	29.4568	84.667	6.30957	31.3246	84.667	4.64525	33.9941
155	0.000511367	0.000422486	0.000274533	0.000100733	155	0.21727	0.24261			85	7.0268	29.457	85	6.29551	31.3248	85	4.33337	33.9943
154.667	0.000493467	0.000409714	0.000253667	0.0001097	154.667	0.22995	0.23489			85.333	7.1994	29.4572	85.333	6.22579	31.3249	85.333	4.35857	33.9944
154.333	0.000479567	0.000402886	0.000241733	0.000129567	154.333	0.24591	0.22889			85.667	7.59199	29.4575	85.667	6.18424	31.3251	85.667	4.32565	33.9946
154	0.000466667	0.000402886	0.0002497	0.000142467	154	0.24755	0.22333			86	7.82352	29.4577	86	6.23982	31.3253	86	4.36548	33.9948
153.667	0.000468633	0.0004114	0.000259633	0.000148433	153.667	0.23855	0.22418			86.333	7.76814	29.4579	86.333	6.39358	31.3254	86.333	4.49914	33.995
153.333	0.0004726	0.000431	0.0002646	0.0001524	153.333	0.23159	0.22589			86.667	7.52607	29.4581	86.667	6.59035	31.3256	86.667	4.28628	33.9951
153	0.000480567	0.000449743	0.000273533	0.000165333	153	0.23036	0.22933			87	7.30783	29.4583	87	6.8598	31.3257	87	4.39518	33.9953
152.667	0.000484533	0.000465057	0.0002934	0.000173267	152.667	0.23282	0.23104			87.333	7.18851	29.4585	87.333	7.23329	31.3259	87.333	4.23278	33.9955
152.333	0.000478567	0.000476971	0.000298367	0.000174267	152.333	0.23322	0.22846			87.667	7.09144	29.4587	87.667	7.30573	31.326	87.667	4.33459	33.9956
152	0.0004736	0.000476971	0.0002944	0.0001673	152	0.22259	0.22632			88	7.04809	29.4589	88	7.06057	31.3262	88	4.28628	33.9958
151.667	0.000479567	0.000475257	0.000301333	0.000157367	151.667	0.21276	0.22889			88.333	7.15624	29.4591	88.333	6.76047	31.3264	88.333	4.64525	33.996
151.333	0.0004726	0.000472714	0.000318233	0.000145467	151.333	0.21031	0.22589			88.667	7.25356	29.4593	88.667	6.57615	31.3265	88.667	4.63335	33.9962
151	0.0004587	0.000461657	0.000342067	0.0001395	151	0.21604	0.21989			89	7.43833	29.4595	89	6.42134	31.3267	89	4.28628	33.9963
150.667	0.000439833	0.000458257	0.000363933	0.000134533	150.667	0.22055	0.21175			89.333	7.50401	29.4597	89.333	6.29551	31.3268	89.333	4.20525	33.9965
150.333	0.000439833	0.0004608	0.000361933	0.000134533	150.333	0.22218	0.21175			89.667	7.55883	29.4599	89.667	6.28146	31.327	89.667	4.46241	33.9967
150	0.0004776	0.000466771	0.000358967	0.0001365	150	0.22627	0.22805			90	7.54778	29.4601	90	6.43546	31.3271	90	4.17791	33.9968
149.667	0.000543133	0.000480371	0.000344067	0.0001395	149.667	0.23159	0.25632			90.333	7.49299	29.4603	90.333	6.47788	31.3273	90.333	4.11582	33.997
149.333	0.000589833	0.000494857	0.0003222	0.000129567	149.333	0.23404	0.27647			90.667	7.47134	29.4605	90.667	6.26788	31.3274	90.667	4.11102	33.9971
149	0.0005968	0.0004872	0.000312267	0.0001246	149	0.22954	0.27948			91	7.38378	29.4607	91	6.15626	31.3276	91	4.01601	33.9973
148.667	0.000584867	0.000466771	0.000314267	0.000130533	148.667	0.22177	0.27433			91.333	7.35125	29.4609	91.333	6.22579	31.3277	91.333	3.82982	33.9975
148.333	0.000572967	0.000442914	0.000329167	0.000148433	148.333	0.21235	0.26919			91.667	7.3403	29.4611	91.667	6.28146	31.3279	91.667	4.00917	33.9976
148	0.000559033	0.000423343	0.000350033	0.000158367	148	0.20908	0.26318			92	7.27504	29.4613	92	6.28146	31.328	92	4.20161	33.9978
147.667	0.000575933	0.000414829	0.000356967	0.0001544	147.667	0.21154	0.27047			92.333	7.25356	29.4615	92.333	6.26788	31.3282	92.333	3.84703	33.998
147.333	0.000606733	0.000419086	0.000354	0.000143467	147.333	0.21849	0.28376			92.667	7.24265	29.4617	92.667	6.49156	31.3283	92.667	4.18947	33.9981
147	0.0006246	0.000429286	0.0003391	0.0001385	147	0.23446	0.29147			93	7.26412	29.4618	93	6.70333	31.3284	93	4.16562	33.9983
146.667	0.000622633	0.000450571	0.0003212	0.0001395	146.667	0.24632	0.29062			93.333	7.22083	29.462	93.333	6.7176	31.3286	93.333	4.10505	33.9984
146.333	0.000602767	0.000469314	0.0002924	0.000148433	146.333	0.24591	0.28205			93.667	7.10229	29.4622	93.667	6.60457	31.3287	93.667	4.02566	33.9986
146	0.0005958	0.000465057	0.000281467	0.000160367	146	0.24346	0.27905			94	7.0268	29.4624	94	6.28146	31.3289	94	4.19635	33.9988
145.667	0.0006097	0.000448886	0.0002914	0.000173267	145.667	0.24346	0.28504			94.333	6.95154	29.4626	94.333	5.93484	31.329	94.333	4.07601	33.9989
145.333	0.000616667	0.000430143	0.000304333	0.000177233	145.333	0.24386	0.28805			94.667	7.0268	29.4628	94.667	5.63364	31.3291	94.667	4.07601	33.9991
145	0.000619633	0.000420771	0.0003053	0.000162333	145	0.24142	0.28933			95	7.21029	29.463	95	5.48401	31.3293	95	3.99469	33.9992
144.667	0.0006276	0.000429286	0.000300333	0.000156367	144.667	0.24346	0.29277			95.333	7.1994	29.4631	95.333	5.40267	31.3294	95.333	3.9971	33.9994
144.333	0.000632567	0.000447171	0.000300333	0.000162333	144.333	0.25287	0.29491			95.667	7.08059	29.4633	95.667	5.38906	31.3296	95.667	4.15349	33.9995
144	0.000631567	0.000455686	0.0002944	0.000165333	144	0.25818	0.29448			96	6.91955	29.4635	96	5.38906	31.3297	96	4.22589	33.9997
143.667	0.0006385	0.000459086	0.000283467	0.000159367	143.667	0.25368	0.29747			96.333	6.65334	29.4637	96.333	5.48401	31.3299	96.333	3.97499	33.9998
143.333	0.000644467	0.0004574	0.000282467	0.0001663	143.333	0.24877	0.30004			96.667	6.29524	29.4639	96.667	5.67439	31.33	96.667	3.99067	34
143	0.000643467	0.000466771	0.0002934	0.000180233	143	0.24305	0.29961			97	6.02505	29.4641	97	5.9626	31.3301	97	3.96655	34.0001
142.667	0.000637533	0.0004872	0.000315233	0.000188167	142.667	0.23855	0.29705			97.333	5.96294	29.4642	97.333	6.08691	31.3303	97.333	3.93792	34.0003
142.333	0.000633533	0.0004974	0.0003242	0.000190167	142.333	0.23036	0.29533			97.667	6.04555	29.4644	97.667	6.15626	31.3304	97.667	3.86586	34.0004
142	0.000615667	0.000489743	0.000315233	0.000179233	142	0.22299	0.28762			98	6.0974	29.4646	98	6.36539	31.3305	98	3.83502	34.0006
141.667	0.0005958	0.0004642	0.000318233	0.000160367	141.667	0.22055	0.27905			98.333	6.23286	29.4648	98.333	6.51989	31.3307	98.333	3.93202	34.0007
141.333	0.000586867	0.000449743	0.0003252	0.000145467	141.333	0.22095	0.27519			98.667	6.34756	29.465	98.667	6.25384	31.3308	98.667	3.95611	34.0009
141	0.000604733	0.000447171	0.0003252	0.000147433	141	0.22464	0.2829			99	6.42112	29.4651	99	5.79741	31.3309	99	3.78223	34.001
140.667	0.000620633	0.0004608	0.000314267	0.000161333	140.667	0.22954	0.28976			99.333	6.47369	29.4653	99.333	5.56557	31.3311	99.333	3.79147	34.0012
140.333	0.000633533	0.0004906	0.0003212	0.0001862	140.333	0.23446	0.29533			99.667	6.50513	29.4655	99.667	5.56557	31.3312	99.667	3.82982	34.0013
140	0.000634533	0.000509343	0.000347033	0.000188167	140	0.24673	0.29576			100	6.4631	29.4657	100	5.70188	31.3313	100	3.78223	34.0014
139.667	0.0006276	0.000512743	0.000356967	0.000171267	139.667	0.25328	0.29277			100.333	6.36865	29.4658	100.333	5.86605	31.3315	100.333	3.79422	34.0016
139.333	0.000590833	0.000494857	0.000352	0.0001693	139.333	0.25532	0.2769			100.667	6.24302	29.466	100.667	5.9626	31.3316	100.667	3.74082	34.0017
139	0.000544133	0.000466771	0.000335133	0.0001812	139	0.25328	0.25675			101	6.18077	29.4662	101	5.87989	31.3317	101	3.78223	34.0019
138.667	0.000498433	0.000453143	0.000328167	0.000201067	138.667	0.25328	0.23703			101.333	6.15981	29.4663	101.333	5.74271	31.3318	101.333	3.91356	34.002
138.333	0.0004776	0.000454829	0.000344067	0.000215967	138.333	0.25082	0.22805			101.667	6.30577	29.4665	101.667	5.56557	31.332	101.667	3.58538	34.0022
138	0.000478567	0.000463343	0.000375833	0.000217967	138	0.24346	0.22846			102	6.4631	29.4667	102	5.40267	31.3321	102	3.5973	34.0023
137.667	0.000486533	0.000472714	0.000392733	0.000207033	137.667	0.24551	0.2319			102.333	6.38977	29.4669	102.333	5.71517	31.3322	102.333	3.56194	34.0024
137.333	0.0005044	0.000478686	0.000386767	0.000206033	137.333	0.25737	0.23961			102.667	6.32683	29.467	102.667	6.04556	31.3324	102.667	3.39672	34.0026
137	0.0005342	0.000479514	0.000379833	0.000215967	137	0.26473	0.25247			103	6.28507	29.4672	103	5.93484	31.3325	103	3.27911	34.0027
136.667	0.000568	0.000475257	0.0003828	0.000219967	136.667	0.26514	0.26705			103.333	6.4317	29.4673	103.333	5.78361	31.3326	103.333	3.68685	34.0028
136.333	0.0005809	0.000475257	0.000376833	0.000218967	136.333	0.26636	0.27262			103.667	6.52636	29.4675	103.667	5.5382	31.3327	103.667	3.26729	34.003
136	0.0005829	0.000475257	0.0003699	0.0002309	136	0.2676	0.27348			104	6.34756	29.4677	104	5.2276	31.3329	104	3.33234	34.0031
135.667	0.0005928	0.0004838	0.000375833	0.000231867	135.667	0.26187	0.27775			104.333	6.10785	29.4678	104.333	4.98638	31.333	104.333	3.27859	34.0033
135.333	0.000600767	0.0004872	0.000389767	0.000217967	135.333	0.25328	0.28119			104.667	6.05598	29.468	104.667	4.85336	31.3331	104.667	3.39119	34.0034
135	0.000597767	0.000482086	0.0003977	0.000191167	135	0.24755	0.27989			105	6.13888	29.4682	105	5.24069	31.3332	105	3.69363	34.0035
134.667	0.000602767	0.000488057	0.0003967	0.000164333	134.667	0.24714	0.28205			105.333	6.08695	29.4683	105.333	5.87989	31.3334	105.333	3.30907	34.0037
134.333	0.000615667	0.000492314	0.0003997	0.000148433	134.333	0.25123	0.28762			105.667	5.96294	29.4685	105.667	6.42134	31.3335	105.667	3.43865	34.0038
134	0.000619633	0.0004906	0.0003997	0.000141467	134	0.26064	0.28933			106	5.91134	29.4687	106	6.60457	31.3336	106	3.18505	34.0039
133.667	0.000618633	0.000491457	0.000389767	0.000147433	133.667	0.27087	0.2889			106.333	5.9834	29.4688	106.333	6.22579	31.3337	106.333	3.29054	34.004
133.333	0.000630567	0.000484629	0.0003808	0.000159367	133.333	0.28028	0.29405			106.667	6.07685	29.469	106.667	5.85222	31.3339	106.667	3.38486	34.0042
133	0.000660367	0.000465057	0.0003689	0.000172267	133	0.28355	0.3069			107	6.05598	29.4691	107	5.74271	31.334	107	3.37301	34.0043
132.667	0.000690167	0.000461657	0.000355967	0.0001862	132.667	0.28518	0.31976			107.333	6.17029	29.4693	107.333	5.67439	31.3341	107.333	3.43192	34.0044
132.333	0.000705067	0.000471029	0.000362933	0.000207033	132.333	0.28969	0.32619			107.667	6.13888	29.4695	107.667	5.45672	31.3342	107.667	3.52622	34.0046
132	0.0006991	0.0004838	0.0003709	0.0002279	132	0.29419	0.32362			108	6.13888	29.4696	108	5.36231	31.3343	108	3.56194	34.0047
131.667	0.000691167	0.000482086	0.0003679	0.000234867	131.667	0.29624	0.32019			108.333	6.33737	29.4698	108.333	5.34872	31.3344	108.333	3.51471	34.0048
131.333	0.000694133	0.000473571	0.000355	0.000222933	131.333	0.29173	0.32147			108.667	6.49489	29.4699	108.667	5.30799	31.3346	108.667	3.43192	34.005
131	0.0006872	0.000476971	0.000332133	0.000204067	131	0.28273	0.31848			109	6.69568	29.4701	109	5.34872	31.3347	109	3.29054	34.0051
130.667	0.000674267	0.000488886	0.0003242	0.000202067	130.667	0.27415	0.3129			109.333	6.80202	29.4702	109.333	5.14697	31.3348	109.333	3.24366	34.0052
130.333	0.000651433	0.000494857	0.0003381	0.000203067	130.333	0.277	0.30305			109.667	6.66401	29.4704	109.667	4.93319	31.3349	109.667	3.20864	34.0053
130	0.0006395	0.000500829	0.000349033	0.0001991	130	0.28601	0.2979			110	6.39998	29.4705	110	4.99981	31.335	110	3.12653	34.0055
129.667	0.000629567	0.000519543	0.000358967	0.000209033	129.667	0.2856	0.29361			110.333	6.13888	29.4707	110.333	4.99981	31.3351	110.333	3.33234	34.0056
129.333	0.0006256	0.000522943	0.000362933	0.000222933	129.333	0.27987	0.2919			110.667	6.07685	29.4709	110.667	4.94659	31.3353	110.667	3.1332	34.0057
129	0.000634533	0.000516143	0.0003679	0.0002279	129	0.2721	0.29576			111	6.07685	29.471	111	5.01324	31.3354	111	3.40977	34.0058
128.667	0.0006415	0.000517	0.0003848	0.000215967	128.667	0.27006	0.29876			111.333	5.99381	29.4712	111.333	5.01324	31.3355	111.333	3.29211	34.0059
128.333	0.000635533	0.000525514	0.000386767	0.000188167	128.333	0.26964	0.29619			111.667	6.00422	29.4713	111.667	5.12	31.3356	111.667	3.33905	34.0061
128	0.000633533	0.000529771	0.0003828	0.0001693	128	0.26473	0.29533			112	6.02505	29.4715	112	5.41629	31.3357	112	3.5159	34.0062
127.667	0.000645467	0.000522114	0.000361933	0.000162333	127.667	0.26841	0.30047			112.333	5.93177	29.4716	112.333	5.85222	31.3358	112.333	3.27359	34.0063
127.333	0.000664333	0.0005136	0.000328167	0.000165333	127.333	0.28028	0.30861			112.667	5.90097	29.4718	112.667	6.03164	31.3359	112.667	3.37972	34.0064
127	0.000679233	0.000521257	0.0003073	0.000165333	127	0.28273	0.31504			113	5.88023	29.4719	113	5.90759	31.3361	113	3.47389	34.0066
126.667	0.0006842	0.000511029	0.000301333	0.0001693	126.667	0.27659	0.31719			113.333	5.79811	29.472	113.333	5.70188	31.3362	113.333	3.49766	34.0067
126.333	0.000679233	0.000482943	0.000320233	0.000174267	126.333	0.27946	0.31504			113.667	5.69562	29.4722	113.667	5.5382	31.3363	113.667	3.40304	34.0068
126	0.000667333	0.000466771	0.000350033	0.000189167	126	0.28847	0.30991			114	5.69562	29.4723	114	5.24069	31.3364	114	3.19173	34.0069
125.667	0.000662367	0.000458257	0.000374867	0.0001981	125.667	0.29911	0.30777			114.333	5.60376	29.4725	114.333	5.24069	31.3365	114.333	3.02776	34.007
125.333	0.000651433	0.0004574	0.0003987	0.000203067	125.333	0.30851	0.30305			114.667	5.45121	29.4726	114.667	5.32156	31.3366	114.667	3.00468	34.0072
125	0.000629567	0.0004676	0.000409633	0.000202067	125	0.3212	0.29361			115	5.4713	29.4728	115	5.2276	31.3367	115	3.02776	34.0073
124.667	0.000607733	0.0004872	0.0003987	0.000191167	124.667	0.32405	0.28419			115.333	5.62396	29.4729	115.333	5.03967	31.3368	115.333	3.08613	34.0074
124.333	0.0006107	0.000496571	0.000387767	0.000191167	124.333	0.31956	0.28547			115.667	5.81879	29.4731	115.667	4.98638	31.3369	115.667	3.21493	34.0075
124	0.000632567	0.0004906	0.0003828	0.000194133	124	0.31915	0.29491			116	5.99381	29.4732	116	4.96	31.337	116	3.33234	34.0076
123.667	0.0006534	0.000476971	0.000385767	0.000191167	123.667	0.32405	0.3039			116.333	6.12876	29.4734	116.333	5.03967	31.3371	116.333	3.35603	34.0077
123.333	0.0006703	0.000471029	0.000385767	0.000193133	123.333	0.3212	0.31119			116.667	6.0974	29.4735	116.667	5.02668	31.3372	116.667	3.17998	34.0079
123	0.000680233	0.0004838	0.000387767	0.000194133	123	0.31343	0.31548			117	6.03512	29.4736	117	4.96	31.3374	117	3.26217	34.008
122.667	0.000677267	0.000500829	0.000386767	0.000192133	122.667	0.3032	0.3142			117.333	5.94215	29.4738	117.333	5.08004	31.3375	117.333	3.20353	34.0081
122.333	0.000679233	0.000514429	0.0003848	0.000187167	122.333	0.29419	0.31504			117.667	5.79811	29.4739	117.667	5.24069	31.3376	117.667	3.19173	34.0082
122	0.000695133	0.0005238	0.000385767	0.0001832	122	0.2901	0.3219			118	5.7365	29.4741	118	5.2276	31.3377	118	3.14498	34.0083
121.667	0.000705067	0.0005272	0.000387767	0.000179233	121.667	0.28805	0.32619			118.333	5.68532	29.4742	118.333	5.26777	31.3378	118.333	3.10676	34.0084
121.333	0.000719967	0.000522114	0.000377833	0.000177233	121.333	0.29787	0.33262			118.667	5.59349	29.4743	118.667	5.34872	31.3379	118.667	3.25665	34.0085
121	0.000727933	0.000537429	0.0003679	0.0001842	121	0.30769	0.33606			119	5.53234	29.4745	119	5.38906	31.338	119	3.22162	34.0087
120.667	0.000717	0.0005502	0.000359967	0.0001822	120.667	0.31343	0.33134			119.333	5.68532	29.4746	119.333	5.25423	31.3381	119.333	3.25665	34.0088
120.333	0.0006862	0.0005468	0.000356967	0.000174267	120.333	0.31547	0.31805			119.667	5.91134	29.4748	119.667	4.8801	31.3382	119.667	2.99294	34.0089
120	0.000652433	0.000528914	0.000359967	0.000176267	120	0.31138	0.30348			120	6.23286	29.4749	120	4.48412	31.3383	120	3.16815	34.009
119.667	0.000621633	0.000509343	0.000389767	0.0001981	119.667	0.30933	0.29019			120.333	6.58977	29.475	120.333	4.44453	31.3384	120.333	3.3209	34.0091
119.333	0.000599767	0.000489743	0.000417567	0.000216967	119.333	0.31179	0.28076			120.667	6.91955	29.4752	120.667	4.48412	31.3385	120.667	3.03324	34.0092
119	0.000584867	0.000470171	0.0004275	0.000222933	119	0.30975	0.27433			121	7.03762	29.4753	121	4.58904	31.3386	121	3.11476	34.0093
118.667	0.000590833	0.000475257	0.000424533	0.000215967	118.667	0.30401	0.2769			121.333	6.95154	29.4754	121.333	4.72091	31.3387	121.333	3.09162	34.0094
118.333	0.000599767	0.000498257	0.000418567	0.0001981	118.333	0.30483	0.28076			121.667	6.79129	29.4756	121.667	4.85336	31.3388	121.667	3.05635	34.0095
118	0.000604733	0.000517	0.0004156	0.0001812	118	0.30401	0.2829			122	6.68499	29.4757	122	4.82665	31.3389	122	3.05635	34.0096
117.667	0.0006107	0.000537429	0.000416567	0.0001852	117.667	0.3032	0.28547			122.333	6.51574	29.4758	122.333	4.81374	31.339	122.333	2.90505	34.0097
117.333	0.0006246	0.000556171	0.000404667	0.000205067	117.333	0.30279	0.29147			122.667	6.49489	29.476	122.667	4.84	31.3391	122.667	3.10966	34.0099
117	0.000633533	0.000566371	0.000395733	0.000217967	117	0.30155	0.29533			123	6.52636	29.4761	123	4.85336	31.3392	123	2.95737	34.01
116.667	0.0006395	0.000559571	0.0004007	0.000216967	116.667	0.30196	0.2979			123.333	6.42112	29.4762	123.333	4.82665	31.3393	123.333	3.07476	34.0101
116.333	0.0006425	0.0005468	0.000401667	0.000224933	116.333	0.30155	0.29919			123.667	6.24302	29.4764	123.667	4.82665	31.3394	123.667	3.05126	34.0102
116	0.000629567	0.000533171	0.000395733	0.000234867	116	0.29992	0.29361			124	6.02505	29.4765	124	4.78706	31.3395	124	2.96417	34.0103
115.667	0.0006127	0.0005238	0.0003977	0.000233867	115.667	0.30483	0.28634			124.333	5.79811	29.4766	124.333	4.85336	31.3396	124.333	2.82358	34.0104
115.333	0.0005938	0.000529771	0.000401667	0.0002309	115.333	0.30851	0.27818			124.667	5.76745	29.4768	124.667	4.99981	31.3397	124.667	2.78894	34.0105
115	0.0005789	0.000534886	0.0004156	0.000237833	115	0.30933	0.27175			125	5.99381	29.4769	125	5.14697	31.3398	125	3.03951	34.0106
114.667	0.000576933	0.000542543	0.000422533	0.0002438	114.667	0.31014	0.2709			125.333	6.22236	29.477	125.333	4.99981	31.3399	125.333	2.93471	34.0107
114.333	0.000591833	0.000551914	0.000416567	0.000225933	114.333	0.31343	0.27733			125.667	6.33737	29.4771	125.667	4.68147	31.34	125.667	2.89998	34.0108
114	0.000600767	0.000563829	0.000416567	0.000216967	114	0.31465	0.28119			126	6.38977	29.4773	126	4.35322	31.3401	126	2.87657	34.0109
113.667	0.000600767	0.000564686	0.000438433	0.000211	113.667	0.32283	0.28119			126.333	6.51574	29.4774	126.333	3.96372	31.3402	126.333	2.86488	34.011
113.333	0.0006107	0.000558714	0.000450367	0.000207033	113.333	0.33101	0.28547			126.667	6.5685	29.4775	126.667	3.71905	31.3403	126.667	2.89998	34.0111
113	0.000618633	0.0005536	0.000465267	0.000194133	113	0.32897	0.2889			127	6.51574	29.4777	127	3.79611	31.3403	127	2.88827	34.0112
112.667	0.000620633	0.000551914	0.0004742	0.0001832	112.667	0.32488	0.28976			127.333	6.3581	29.4778	127.333	4.06697	31.3404	127.333	2.923	34.0113
112.333	0.0006236	0.000561286	0.000461267	0.000173267	112.333	0.32775	0.29104			127.667	6.15981	29.4779	127.667	4.51008	31.3405	127.667	2.96987	34.0114
112	0.000632567	0.000574057	0.0004295	0.0001812	112	0.32816	0.29491			128	6.03512	29.478	128	4.78706	31.3406	128	3.06301	34.0115
111.667	0.000630567	0.000581714	0.000407633	0.000202067	111.667	0.32078	0.29405			128.333	6.05598	29.4782	128.333	4.84	31.3407	128.333	3.02776	34.0116
111.333	0.000629567	0.000581714	0.0003997	0.000218967	111.333	0.31711	0.29361			128.667	6.1183	29.4783	128.667	4.81374	31.3408	128.667	2.95815	34.0117
111	0.000637533	0.0005766	0.0003997	0.000225933	111	0.31996	0.29705			129	6.04555	29.4784	129	4.58904	31.3409	129	2.91129	34.0118
110.667	0.000637533	0.000579143	0.000394733	0.000222933	110.667	0.32856	0.29705			129.333	5.95254	29.4785	129.333	4.5233	31.341	129.333	2.84189	34.0119
110.333	0.000643467	0.000584257	0.0003987	0.000214	110.333	0.34165	0.29961			129.667	5.99381	29.4786	129.667	4.47091	31.3411	129.667	2.74889	34.012
110	0.0006683	0.000586829	0.0003987	0.000202067	110	0.35352	0.31033			130	6.0974	29.4788	130	4.34007	31.3412	130	2.9644	34.0121
109.667	0.000693167	0.000577457	0.000393733	0.0001971	109.667	0.35925	0.32106			130.333	6.22236	29.4789	130.333	4.19669	31.3413	130.333	3.13438	34.0122
109.333	0.000706067	0.000562114	0.000409633	0.000193133	109.333	0.3568	0.32662			130.667	6.4631	29.479	130.667	4.01531	31.3414	130.667	2.92456	34.0123
109	0.000696133	0.000562114	0.000424533	0.0001991	109	0.3531	0.32234			131	6.60041	29.4791	131	4.1187	31.3414	131	2.85475	34.0124
108.667	0.000677267	0.000589371	0.000421533	0.000213	108.667	0.35147	0.3142			131.333	6.67432	29.4793	131.333	4.4186	31.3415	131.333	2.85475	34.0125
108.333	0.000662367	0.000607257	0.000424533	0.000215967	108.333	0.35188	0.30777			131.667	6.64268	29.4794	131.667	4.58904	31.3416	131.667	2.85475	34.0126
108	0.000643467	0.0006098	0.000425533	0.000213	108	0.35761	0.29961			132	6.72739	29.4795	132	4.62881	31.3417	132	2.92456	34.0127
107.667	0.000643467	0.000593629	0.000432467	0.000210033	107.667	0.3613	0.29961			132.333	6.79129	29.4796	132.333	4.5233	31.3418	132.333	2.58211	34.0128
107.333	0.000646467	0.000570629	0.000448367	0.000214	107.333	0.35719	0.30091			132.667	6.63202	29.4797	132.667	4.43134	31.3419	132.667	2.57049	34.0129
107	0.000635533	0.000554457	0.000453333	0.0002299	107	0.34288	0.29619			133	6.3163	29.4799	133	4.60229	31.342	133	2.90115	34.013
106.667	0.000637533	0.000549343	0.000461267	0.0002448	106.667	0.3306	0.29705			133.333	6.00422	29.48	133.333	4.76041	31.3421	133.333	2.85475	34.0131
106.333	0.000628567	0.000551057	0.0004881	0.000262667	106.333	0.32201	0.29318			133.667	5.88023	29.4801	133.667	4.8801	31.3422	133.667	2.76172	34.0132
106	0.000621633	0.0005536	0.000514933	0.000277567	106	0.31915	0.29019			134	5.89059	29.4802	134	5.01324	31.3422	134	2.61153	34.0133
105.667	0.0006266	0.000562971	0.000502	0.0002736	105.667	0.3257	0.29233			134.333	5.84949	29.4803	134.333	5.01324	31.3423	134.333	2.67433	34.0134
105.333	0.0006385	0.000559571	0.000463267	0.000251733	105.333	0.32816	0.29747			134.667	5.71623	29.4805	134.667	4.97297	31.3424	134.667	2.6658	34.0134
105	0.000643467	0.0005434	0.000416567	0.0002299	105	0.32405	0.29961			135	5.66474	29.4806	135	4.98638	31.3425	135	2.90115	34.0135
104.667	0.000635533	0.000517857	0.000387767	0.000221933	104.667	0.31996	0.29619			135.333	5.69562	29.4807	135.333	4.8801	31.3426	135.333	2.7555	34.0136
104.333	0.0006405	0.0005136	0.0003977	0.000224933	104.333	0.32037	0.29833			135.667	5.61369	29.4808	135.667	4.69431	31.3427	135.667	3.20471	34.0137
104	0.000663333	0.000525514	0.0004156	0.0002309	104	0.32283	0.30818			136	5.5122	29.4809	136	4.61554	31.3428	136	3.29842	34.0138
103.667	0.000680233	0.000539143	0.000438433	0.000234867	103.667	0.32405	0.31548			136.333	5.49174	29.481	136.333	4.70761	31.3428	136.333	3.36906	34.0139
103.333	0.0006713	0.000551914	0.0004563	0.000236833	103.333	0.3306	0.31162			136.667	5.36013	29.4811	136.667	4.78706	31.3429	136.667	2.58714	34.014
103	0.0006574	0.000564686	0.000467233	0.000237833	103	0.33347	0.30562			137	5.01807	29.4813	137	4.74753	31.343	137	2.83643	34.0141
102.667	0.000661367	0.000581714	0.0004752	0.000231867	102.667	0.33388	0.30733			137.333	4.71971	29.4814	137.333	4.84	31.3431	137.333	2.65145	34.0142
102.333	0.000667333	0.000602143	0.000451333	0.0002309	102.333	0.3351	0.30991			137.667	4.5422	29.4815	137.667	4.91979	31.3432	137.667	2.55889	34.0143
102	0.000674267	0.000622571	0.0004285	0.000234867	102	0.33674	0.3129			138	4.46339	29.4816	138	4.69431	31.3433	138	2.48969	34.0144
101.667	0.000659367	0.000620029	0.000440433	0.0002309	101.667	0.33878	0.30647			138.333	4.45383	29.4817	138.333	4.27487	31.3434	138.333	2.61657	34.0144
101.333	0.000645467	0.000600457	0.000453333	0.000219967	101.333	0.3437	0.30047			138.667	4.66032	29.4818	138.667	4.06697	31.3434	138.667	2.80178	34.0145
101	0.000647467	0.000585971	0.000463267	0.000216967	101	0.35229	0.30134			139	5.11819	29.4819	139	4.15789	31.3435	139	2.8832	34.0146
100.667	0.0006534	0.00058	0.000469233	0.000225933	100.667	0.35761	0.3039			139.333	5.59349	29.482	139.333	4.3791	31.3436	139.333	2.50631	34.0147
100.333	0.000665333	0.00058	0.000462267	0.000238833	100.333	0.36006	0.30905			139.667	5.97334	29.4822	139.667	4.44453	31.3437	139.667	2.92964	34.0148
100	0.000674267	0.000586829	0.000450367	0.0002309	100	0.36048	0.3129			140	6.04555	29.4823	140	4.3138	31.3438	140	2.67938	34.0149
99.667	0.000678233	0.000591086	0.000440433	0.000216967	99.667	0.35761	0.31461			140.333	6.03512	29.4824	140.333	3.97629	31.3438	140.333	2.74889	34.015
99.333	0.000675267	0.0005834	0.000440433	0.000215	99.333	0.35188	0.31333			140.667	5.90097	29.4825	140.667	3.8863	31.3439	140.667	2.71431	34.0151
99	0.0006703	0.000574886	0.0004573	0.000237833	99	0.34452	0.31119			141	5.7365	29.4826	141	4.02832	31.344	141	2.56392	34.0152
98.667	0.000663333	0.000586829	0.0004901	0.000262667	98.667	0.34002	0.30818			141.333	5.55282	29.4827	141.333	4.02832	31.3441	141.333	2.46035	34.0152
98.333	0.000652433	0.000610657	0.000508967	0.0002726	98.333	0.33839	0.30348			141.667	5.64451	29.4828	141.667	3.93775	31.3442	141.667	2.91793	34.0153
98	0.0006395	0.000640457	0.000498033	0.000280567	98	0.33674	0.2979			142	5.84949	29.4829	142	3.89882	31.3442	142	2.63323	34.0154
97.667	0.000634533	0.000668571	0.000483133	0.000279567	97.667	0.34248	0.29576			142.333	6.03512	29.483	142.333	4.01531	31.3443	142.333	2.57553	34.0155
97.333	0.0006266	0.000683029	0.000478167	0.000268633	97.333	0.35475	0.29233			142.667	6.07685	29.4831	142.667	3.89882	31.3444	142.667	2.47193	34.0156
97	0.000632567	0.000678771	0.000469233	0.000261667	97	0.36252	0.29491			143	6.13888	29.4832	143	3.61687	31.3445	143	2.42601	34.0157
96.667	0.000658367	0.000667714	0.000448367	0.000265667	96.667	0.36335	0.30604			143.333	6.14934	29.4834	143.333	3.47654	31.3446	143.333	2.46035	34.0158
96.333	0.000692167	0.000656629	0.000434467	0.0002736	96.333	0.3617	0.32062			143.667	6.08695	29.4835	143.667	3.48935	31.3447	143.667	2.46035	34.0158
96	0.000717	0.000653229	0.0004275	0.0002766	96	0.36089	0.33134			144	6.01463	29.4836	144	3.62973	31.3447	144	2.43758	34.0159
95.667	0.0007319	0.000649829	0.0004275	0.000268633	95.667	0.35229	0.33777			144.333	6.02505	29.4837	144.333	3.70615	31.3448	144.333	2.43758	34.016
95.333	0.000742833	0.000630257	0.0004285	0.000262667	95.333	0.35229	0.34249			144.667	5.97334	29.4838	144.667	3.70615	31.3449	144.667	2.36859	34.0161
95	0.000743833	0.000605543	0.000434467	0.0002607	95	0.35965	0.34292			145	5.89059	29.4839	145	3.77026	31.345	145	2.54728	34.0162
94.667	0.000726933	0.000602143	0.0004454	0.000254733	94.667	0.36907	0.33562			145.333	5.85985	29.484	145.333	3.75777	31.345	145.333	2.39787	34.0163
94.333	0.000719967	0.0006098	0.000467233	0.000246767	94.333	0.37438	0.33262			145.667	5.78777	29.4841	145.667	3.59116	31.3451	145.667	2.62316	34.0163
94	0.000726933	0.000603857	0.000492067	0.000237833	94	0.37806	0.33562			146	5.64451	29.4842	146	3.46374	31.3452	146	2.57707	34.0164
93.667	0.0007339	0.000594486	0.000514933	0.0002418	93.667	0.37971	0.33863			146.333	5.71623	29.4843	146.333	3.60401	31.3453	146.333	2.64602	34.0165
93.333	0.0007448	0.000587657	0.000522867	0.000248767	93.333	0.38093	0.34333			146.667	5.92172	29.4844	146.667	3.97629	31.3453	146.667	2.75006	34.0166
93	0.000748767	0.000578314	0.000521867	0.000255733	93	0.38134	0.34505			147	5.94215	29.4845	147	4.20978	31.3454	147	2.77338	34.0167
92.667	0.0007468	0.000574057	0.000506967	0.000264667	92.667	0.37889	0.3442			147.333	5.75713	29.4846	147.333	4.40543	31.3455	147.333	2.39787	34.0168
92.333	0.0007478	0.000581714	0.0004911	0.0002736	92.333	0.37153	0.34463			147.667	5.441	29.4847	147.667	4.44453	31.3456	147.667	2.44376	34.0168
92	0.000749767	0.000598743	0.000492067	0.0002885	92	0.36293	0.34548			148	5.269	29.4848	148	4.35322	31.3456	148	2.07111	34.0169
91.667	0.000755733	0.000619171	0.000492067	0.000300433	91.667	0.35965	0.34805			148.333	5.41074	29.4849	148.333	4.08001	31.3457	148.333	2.3632	34.017
91.333	0.000756733	0.000620029	0.0004881	0.000298433	91.333	0.36498	0.34848			148.667	5.53234	29.485	148.667	3.8863	31.3458	148.667	2.34048	34.0171
91	0.0007597	0.000614057	0.000483133	0.000293467	91	0.36744	0.34976			149	5.65479	29.4851	149	3.86038	31.3459	149	2.3174	34.0172
90.667	0.000767667	0.000603	0.0004911	0.000281533	90.667	0.36211	0.3532			149.333	5.58323	29.4852	149.333	3.98929	31.3459	149.333	2.57707	34.0172
90.333	0.000769633	0.000594486	0.000506	0.0002607	90.333	0.35884	0.35405			149.667	5.10809	29.4853	149.667	4.27487	31.346	149.667	2.46151	34.0173
90	0.0007746	0.000603857	0.000503	0.0002587	90	0.36457	0.35619			150	4.45383	29.4854	150	4.47091	31.3461	150	2.53065	34.0174
89.667	0.0007756	0.000627686	0.000492067	0.0002726	89.667	0.37275	0.35662			150.333	4.0829	29.4855	150.333	4.51008	31.3462	150.333	2.35203	34.0175
89.333	0.000770633	0.0006626	0.000493067	0.0002746	89.333	0.3793	0.35448			150.667	4.0829	29.4856	150.667	4.53653	31.3462	150.667	2.20828	34.0175
89	0.000764667	0.000677914	0.000502	0.000268633	89	0.37602	0.35191			151	4.26767	29.4857	151	4.24864	31.3463	151	2.31124	34.0176
88.667	0.0007478	0.000667714	0.000512933	0.000271633	88.667	0.37112	0.34463			151.333	4.40448	29.4858	151.333	3.93775	31.3464	151.333	2.32278	34.0177
88.333	0.000738867	0.000666	0.000525867	0.0002746	88.333	0.37684	0.34077			151.667	4.47327	29.4859	151.667	3.71905	31.3465	151.667	2.20828	34.0178
88	0.0007289	0.000660886	0.000546733	0.0002567	88	0.3838	0.33647			152	4.41434	29.486	152	3.62973	31.3465	152	2.09407	34.0179
87.667	0.0007329	0.000643029	0.0005636	0.000239833	87.667	0.38831	0.3382			152.333	4.46339	29.4861	152.333	3.68081	31.3466	152.333	2.29394	34.0179
87.333	0.000741833	0.000633657	0.000558633	0.000247767	87.333	0.38421	0.34205			152.667	4.5224	29.4862	152.667	3.61687	31.3467	152.667	2.32894	34.018
87	0.000752767	0.000623429	0.0005328	0.000270633	87	0.37806	0.34677			153	4.48316	29.4863	153	3.36228	31.3468	153	2.24859	34.0181
86.667	0.000772633	0.000615771	0.000513933	0.000282533	86.667	0.37397	0.35534			153.333	4.40448	29.4864	153.333	3.2484	31.3468	153.333	2.27164	34.0182
86.333	0.000794467	0.000631086	0.000500033	0.0002766	86.333	0.36825	0.36476			153.667	4.36537	29.4865	153.667	3.18523	31.3469	153.667	2.42061	34.0183
86	0.000799433	0.0006558	0.0004891	0.0002567	86	0.36661	0.36691			154	4.34601	29.4866	154	3.05923	31.347	154	2.19677	34.0183
85.667	0.0007786	0.000674514	0.000485133	0.000249767	85.667	0.36579	0.35792			154.333	4.47327	29.4867	154.333	2.95848	31.347	154.333	2.34549	34.0184
85.333	0.000742833	0.000682171	0.0004881	0.000255733	85.333	0.36293	0.34249			154.667	4.61097	29.4868	154.667	3.1095	31.3471	154.667	2.41445	34.0185
85	0.000726933	0.000689857	0.000493067	0.000269633	85	0.36048	0.33562			155	4.7892	29.4869	155	3.37506	31.3472	155	2.42601	34.0185
84.667	0.000726933	0.0006924	0.000494067	0.0002875	84.667	0.36907	0.33562			155.333	4.7892	29.487	155.333	3.68081	31.3472	155.333	2.46035	34.0186
84.333	0.000741833	0.000689857	0.000497033	0.000295467	84.333	0.3793	0.34205			155.667	4.66032	29.4871	155.667	3.71905	31.3473	155.667	2.50631	34.0187
84	0.0007617	0.0006924	0.000493067	0.000292467	84	0.38994	0.35063			156	4.49305	29.4872	156	3.65505	31.3474	156	2.23653	34.0188
83.667	0.000773633	0.000700914	0.000498033	0.000292467	83.667	0.40221	0.35577			156.333	4.46339	29.4873	156.333	3.57873	31.3474	156.333	2.13964	34.0189
83.333	0.000772633	0.000694943	0.000506	0.000312333	83.333	0.40876	0.35534			156.667	4.47327	29.4874	156.667	3.46374	31.3475	156.667	2.30586	34.0189
83	0.000766667	0.000682171	0.000495067	0.000331233	83	0.41408	0.35277			157	4.48316	29.4874	157	3.47654	31.3476	157	2.61153	34.019
82.667	0.0007746	0.000663457	0.000486133	0.0003362	82.667	0.4198	0.35619			157.333	4.49305	29.4875	157.333	3.6937	31.3477	157.333	2.29471	34.0191
82.333	0.000794467	0.000656629	0.000485133	0.000330233	82.333	0.41408	0.36476			157.667	4.46339	29.4876	157.667	3.68081	31.3477	157.667	2.19677	34.0191
82	0.0008203	0.000666857	0.000484133	0.000315333	82	0.40344	0.37591			158	4.46339	29.4877	158	3.78318	31.3478	158	2.28067	34.0192
81.667	0.000830233	0.000683029	0.000485133	0.000307367	81.667	0.39608	0.3802			158.333	4.43408	29.4878	158.333	3.89882	31.3479	158.333	2.27049	34.0193
81.333	0.000831233	0.000700057	0.0004881	0.000300433	81.333	0.39279	0.38063			158.667	4.39494	29.4879	158.667	3.8863	31.3479	158.667	2.25896	34.0194
81	0.000829233	0.0007154	0.000481133	0.000292467	81	0.3924	0.37976			159	4.36537	29.488	159	3.84743	31.348	159	2.44877	34.0194
80.667	0.000818333	0.000720514	0.0004742	0.000300433	80.667	0.38953	0.37506			159.333	4.40448	29.4881	159.333	3.87334	31.3481	159.333	2.18526	34.0195
80.333	0.000810367	0.0007222	0.000483133	0.0003213	80.333	0.39116	0.37162			159.667	4.45383	29.4882	159.667	3.79611	31.3481	159.667	2.08259	34.0196
80	0.0008064	0.000732429	0.000495067	0.000328233	80	0.39157	0.36991			160	4.48316	29.4883	160	3.78318	31.3482	160	2.26665	34.0196
79.667	0.0008084	0.000734114	0.000522867	0.0003173	79.667	0.39198	0.37078
79.333	0.0008084	0.000729029	0.000538767	0.0003014	79.333	0.39608	0.37078
79	0.0008054	0.000730714	0.0005328	0.0002885	79	0.40058	0.36948
78.667	0.000812367	0.000738371	0.000526833	0.000281533	78.667	0.40263	0.37249
78.333	0.0008223	0.0007486	0.0005318	0.000285533	78.333	0.40753	0.37677
78	0.000817333	0.000756257	0.000543733	0.0003014	78	0.40998	0.37463
77.667	0.000799433	0.000753714	0.000558633	0.000325267	77.667	0.41244	0.36691
77.333	0.0007776	0.000736686	0.000568567	0.0003471	77.333	0.41694	0.35749
77	0.000763667	0.000728171	0.000568567	0.000355067	77	0.41736	0.35147
76.667	0.000765667	0.000729029	0.000569567	0.0003471	76.667	0.40835	0.35234
76.333	0.000782567	0.000726457	0.000568567	0.000338167	76.333	0.40058	0.35963
76	0.0008044	0.0007154	0.000554667	0.000341167	76	0.39812	0.36905
75.667	0.000817333	0.000721343	0.000527833	0.000355067	75.667	0.40221	0.37463
75.333	0.0008054	0.000730714	0.000515933	0.000357033	75.333	0.41325	0.36948
75	0.000784533	0.000740943	0.000511933	0.0003491	75	0.42308	0.36048
74.667	0.0007746	0.000751171	0.000513933	0.000343133	74.667	0.42881	0.35619
74.333	0.000768633	0.000764771	0.000526833	0.000337167	74.333	0.43494	0.35362
74	0.000766667	0.000769029	0.000537767	0.0003342	74	0.43085	0.35277
73.667	0.000756733	0.000772457	0.000541767	0.000331233	73.667	0.4194	0.34848
73.333	0.000755733	0.000767343	0.0005318	0.0003322	73.333	0.41081	0.34805
73	0.000772633	0.000756257	0.000522867	0.000340167	73	0.4149	0.35534
72.667	0.000794467	0.000757114	0.0005169	0.000358033	72.667	0.42104	0.36476
72.333	0.000801433	0.000757114	0.000521867	0.000364	72.333	0.42308	0.36777
72	0.000794467	0.0007452	0.000525867	0.0003521	72	0.42062	0.36476
71.667	0.000786533	0.000734971	0.000536767	0.000331233	71.667	0.42104	0.36134
71.333	0.000794467	0.000729029	0.0005626	0.000324267	71.333	0.42594	0.36476
71	0.000798467	0.000726457	0.0005805	0.000324267	71	0.43085	0.36649
70.667	0.000797467	0.000727314	0.0005785	0.0003173	70.667	0.42963	0.36606
70.333	0.000794467	0.000742629	0.000568567	0.0003054	70.333	0.43536	0.36476
70	0.0008054	0.000754571	0.000566567	0.000298433	70	0.44558	0.36948
69.667	0.0008362	0.000754571	0.000583467	0.0003014	69.667	0.446	0.38277
69.333	0.000867	0.000752857	0.000597367	0.0003173	69.333	0.43904	0.39606
69	0.000877933	0.000761371	0.0005964	0.000341167	69	0.43044	0.40078
68.667	0.000885867	0.000780114	0.000573533	0.000358033	68.667	0.42798	0.4042
68.333	0.000887867	0.0008082	0.0005497	0.000366	68.333	0.43249	0.40506
68	0.0008948	0.000837143	0.000546733	0.0003501	68	0.43699	0.40805
67.667	0.0008948	0.000856743	0.000546733	0.0003322	67.667	0.43412	0.40805
67.333	0.000885867	0.000855886	0.000543733	0.000324267	67.333	0.42798	0.4042
67	0.000867	0.000843114	0.000536767	0.000324267	67	0.42635	0.39606
66.667	0.0008531	0.000849943	0.000512933	0.0003332	66.667	0.4329	0.39006
66.333	0.000840167	0.000858457	0.000508967	0.000344133	66.333	0.43412	0.38448
66	0.000843167	0.000850771	0.0005209	0.000339167	66	0.43044	0.38578
65.667	0.0008531	0.000815029	0.000541767	0.000343133	65.667	0.42717	0.39006
65.333	0.000862033	0.000773286	0.000558633	0.000356067	65.333	0.42594	0.39392
65	0.000858067	0.0007452	0.0005815	0.000367967	65	0.42635	0.3922
64.667	0.000862033	0.000726457	0.000616267	0.000367967	64.667	0.42757	0.39392
64.333	0.000877933	0.000729029	0.000633133	0.000364	64.333	0.43658	0.40078
64	0.000889833	0.000746057	0.000633133	0.000363	64	0.44067	0.40591
63.667	0.000888867	0.000766486	0.0006242	0.000366	63.667	0.44271	0.40549
63.333	0.000872967	0.000786057	0.000612267	0.000364	63.333	0.44271	0.39863
63	0.0008541	0.000788629	0.000600367	0.000360033	63	0.44271	0.39049
62.667	0.000865	0.000773286	0.000584467	0.000366967	62.667	0.44885	0.3952
62.333	0.000886867	0.000761371	0.000576533	0.000370967	62.333	0.45335	0.40463
62	0.0008948	0.000758829	0.0005795	0.000372933	62	0.45335	0.40805
61.667	0.000892833	0.000757114	0.000586467	0.000366967	61.667	0.45172	0.40721
61.333	0.000904733	0.000763086	0.000586467	0.000355067	61.333	0.44763	0.41234
61	0.000915667	0.000776714	0.000588433	0.0003471	61	0.44558	0.41706
60.667	0.0009276	0.000802257	0.000590433	0.0003501	60.667	0.45581	0.42221
60.333	0.000933567	0.000825229	0.0005924	0.000362	60.333	0.46726	0.42478
60	0.0009286	0.000826943	0.0006113	0.000370967	60	0.47013	0.42264
59.667	0.000921633	0.000817571	0.0006242	0.000372933	59.667	0.47505	0.41963
59.333	0.000919667	0.000814171	0.0006262	0.000373933	59.333	0.47381	0.41878
59	0.000915667	0.0008116	0.000622233	0.0003809	59	0.46154	0.41706
58.667	0.000924633	0.000797143	0.000620233	0.0003799	58.667	0.45294	0.42093
58.333	0.0009266	0.0007784	0.000628167	0.000372933	58.333	0.45254	0.42177
58	0.000920633	0.0007682	0.000636133	0.000367967	58	0.45827	0.4192
57.667	0.000899767	0.000770743	0.000633133	0.000361033	57.667	0.47177	0.4102
57.333	0.0008839	0.000767343	0.0006232	0.000346133	57.333	0.49059	0.40335
57	0.000878933	0.000763943	0.000628167	0.000345133	57	0.50654	0.40121
56.667	0.0008809	0.000762229	0.000648033	0.000355067	56.667	0.51024	0.40206
56.333	0.000888867	0.0007784	0.000650033	0.000357033	56.333	0.49631	0.40549
56	0.000899767	0.000798	0.000634133	0.000359033	56	0.47749	0.4102
55.667	0.000907733	0.0008048	0.000603333	0.000366967	55.667	0.46441	0.41363
55.333	0.000916667	0.000792029	0.0006093	0.000371967	55.333	0.45745	0.41749
55	0.0009256	0.000782657	0.0006381	0.000373933	55	0.45703	0.42134
54.667	0.000938533	0.000787771	0.000658967	0.000366967	54.667	0.46113	0.42692
54.333	0.000945467	0.0008014	0.000675867	0.0003779	54.333	0.47627	0.42992
54	0.0009405	0.000820971	0.000681833	0.000390833	54	0.48895	0.42777
53.667	0.000931567	0.000836314	0.000682833	0.000384867	53.667	0.49468	0.42392
53.333	0.000933567	0.000837143	0.0006858	0.0003799	53.333	0.4959	0.42478
53	0.0009564	0.000829486	0.000677867	0.000366	53	0.49386	0.43463
52.667	0.000967333	0.000832057	0.000676867	0.000358033	52.667	0.49795	0.43935
52.333	0.000953433	0.000845686	0.0006848	0.000367967	52.333	0.50369	0.43335
52	0.000935533	0.000871229	0.000694733	0.0003799	52	0.51146	0.42563
51.667	0.000923633	0.000883143	0.000689767	0.000386833	51.667	0.51472	0.42049
51.333	0.0009276	0.000888257	0.000657	0.000386833	51.333	0.51514	0.42221
51	0.000949467	0.000895057	0.000630167	0.0003809	51	0.50941	0.43164
50.667	0.0009594	0.000895914	0.000621233	0.000373933	50.667	0.49877	0.43593
50.333	0.000950433	0.000895914	0.000619233	0.000376933	50.333	0.49059	0.43206
50	0.0009415	0.000898457	0.000628167	0.000391833	50	0.4865	0.4282
49.667	0.000954433	0.000901886	0.000629167	0.000398767	49.667	0.48854	0.43378
49.333	0.000981233	0.000911229	0.000605333	0.000398767	49.333	0.49468	0.44535
49	0.00101	0.000927429	0.0005954	0.000386833	49	0.50205	0.4595
48.667	0.00104	0.0009436	0.000613267	0.000376933	48.667	0.5045	0.47236
48.333	0.00106	0.000951257	0.0006411	0.000382867	48.333	0.50041	0.4805
48	0.00106	0.000944457	0.0006709	0.000399767	48	0.50205	0.48007
47.667	0.00105	0.000932514	0.0007007	0.000420633	47.667	0.50654	0.4745
47.333	0.00104	0.000924	0.0007315	0.0004405	47.333	0.50819	0.47065
47	0.00104	0.0009172	0.000734467	0.000448433	47	0.50778	0.47236
46.667	0.00104	0.000930829	0.000722567	0.000433533	46.667	0.50778	0.47149
46.333	0.00103	0.000951257	0.000705667	0.000403733	46.333	0.50286	0.46593
46	0.00101	0.000957229	0.000710633	0.000400767	46	0.50123	0.4595
45.667	0.00101	0.000954657	0.000724533	0.000419633	45.667	0.50205	0.45821
45.333	0.00101	0.000947	0.0007285	0.000452433	45.333	0.50491	0.45736
45	0.00102	0.000930829	0.000713633	0.0004832	45	0.50778	0.46206
44.667	0.00102	0.000906971	0.0007017	0.000475267	44.667	0.5041	0.46422
44.333	0.00102	0.000884829	0.000707667	0.000443467	44.333	0.49673	0.46164
44	0.00101	0.000882286	0.000721567	0.000417633	44	0.49631	0.45821
43.667	0.00101	0.000884	0.0007295	0.0004097	43.667	0.50369	0.45736
43.333	0.00102	0.000876314	0.0007186	0.000417633	43.333	0.5135	0.46164
43	0.00102	0.000866114	0.000707667	0.0004256	43	0.52046	0.46422
42.667	0.00103	0.000856743	0.0007156	0.0004236	42.667	0.52578	0.46507
42.333	0.00104	0.0008644	0.0007295	0.0004236	42.333	0.52332	0.46892
42	0.00105	0.000876314	0.000757333	0.0004266	42	0.5135	0.47493
41.667	0.00105	0.000884	0.000769233	0.000436533	41.667	0.50001	0.47578
41.333	0.00104	0.000900171	0.0007593	0.000443467	41.333	0.49141	0.47021
41	0.00103	0.000919743	0.000743433	0.0004425	41	0.48567	0.46764
40.667	0.00103	0.000935943	0.000738467	0.000436533	40.667	0.48567	0.4655
40.333	0.00102	0.000947857	0.0007305	0.0004405	40.333	0.49263	0.46078
40	0.00101	0.000962314	0.0007176	0.000451433	40	0.49918	0.45777
39.667	0.00102	0.000975943	0.000709633	0.000450433	39.667	0.5045	0.46035
39.333	0.00102	0.000992143	0.000706667	0.000436533	39.333	0.51433	0.46379
39	0.00101	0.0009964	0.0006987	0.000419633	39	0.52292	0.4595
38.667	0.00101	0.000986171	0.000696733	0.000418633	38.667	0.52987	0.45606
38.333	0.00101	0.000965743	0.0007186	0.000434533	38.333	0.53355	0.45563
38	0.00101	0.000964886	0.0007593	0.000451433	38	0.54133	0.45907
37.667	0.00103	0.0009768	0.000780167	0.000460367	37.667	0.55032	0.46593
37.333	0.00104	0.000972543	0.000766267	0.0004703	37.333	0.55237	0.47065
37	0.00105	0.000956371	0.000738467	0.000473267	37	0.5581	0.47578
36.667	0.00106	0.000941886	0.000706667	0.000464333	36.667	0.56014	0.48007
36.333	0.00108	0.000947	0.000691767	0.0004554	36.333	0.55646	0.48608
36	0.00109	0.000969143	0.0007007	0.0004534	36	0.54869	0.49422
35.667	0.00111	0.000988714	0.000724533	0.000451433	35.667	0.5446	0.49978
35.333	0.00112	0.000986171	0.0007464	0.0004534	35.333	0.54747	0.50364
35	0.00112	0.000993829	0.0007623	0.000461367	35	0.55278	0.50578
34.667	0.00114	0.00101	0.000780167	0.000475267	34.667	0.54542	0.51264
34.333	0.00115	0.001	0.000808	0.000490167	34.333	0.53929	0.5195
34	0.00116	0.001	0.000812967	0.000490167	34	0.54338	0.52251
33.667	0.00116	0.0009998	0.000810967	0.000475267	33.667	0.55278	0.52037
33.333	0.00114	0.001	0.000800033	0.000446467	33.333	0.55851	0.51179
33	0.00112	0.00102	0.000795067	0.0004385	33	0.55605	0.50536
32.667	0.00112	0.00103	0.0007921	0.000446467	32.667	0.55524	0.50493
32.333	0.00115	0.00104	0.000783167	0.000448433	32.333	0.56096	0.51822
32	0.00118	0.00104	0.0007772	0.000459367	32	0.56219	0.5315
31.667	0.00119	0.00105	0.000765267	0.000474267	31.667	0.5577	0.53364
31.333	0.00119	0.00105	0.0007593	0.000492167	31.333	0.55319	0.5345
31	0.00119	0.00105	0.000766267	0.000505067	31	0.55032	0.53708
30.667	0.0012	0.00105	0.000780167	0.000512033	30.667	0.55278	0.53879
30.333	0.0012	0.00106	0.000768267	0.000514	30.333	0.55361	0.53836
30	0.00119	0.00107	0.000756333	0.000516	30	0.55483	0.53578
29.667	0.00118	0.00106	0.0007633	0.000520967	29.667	0.55687	0.53022
29.333	0.00119	0.00104	0.000787133	0.000522967	29.333	0.554	0.53364
29	0.0012	0.00103	0.000804	0.000515	29	0.55032	0.53965
28.667	0.0012	0.00104	0.000825867	0.000505067	28.667	0.5491	0.54008
28.333	0.00118	0.00106	0.000855667	0.000504067	28.333	0.55442	0.53108
28	0.00116	0.00106	0.000876533	0.000507067	28	0.56138	0.52293
27.667	0.00118	0.00105	0.000876533	0.000503067	27.667	0.57119	0.53022
27.333	0.00121	0.00105	0.000860633	0.000496133	27.333	0.57896	0.54351
27	0.00122	0.00106	0.000829833	0.000504067	27	0.5847	0.55037
26.667	0.00123	0.00107	0.000795067	0.000523933	26.667	0.58756	0.55422
26.333	0.00123	0.00109	0.000785133	0.0005428	26.333	0.59247	0.55208
26	0.00122	0.00111	0.0007931	0.000548767	26	0.60966	0.54693
25.667	0.0012	0.00112	0.0007911	0.000540833	25.667	0.62684	0.54179
25.333	0.00118	0.00113	0.000787133	0.000540833	25.333	0.62562	0.53193
25	0.00118	0.00112	0.000779167	0.000537833	25	0.61824	0.52979
24.667	0.00119	0.00113	0.0007623	0.000520967	24.667	0.6113	0.53621
24.333	0.00121	0.00114	0.0007613	0.000513	24.333	0.60802	0.54223
24	0.00122	0.00114	0.000795067	0.000512033	24	0.60475	0.54651
23.667	0.00123	0.00115	0.0008348	0.000522967	23.667	0.59698	0.55251
23.333	0.00124	0.00115	0.000858667	0.000532867	23.333	0.59289	0.55508
23	0.00124	0.00114	0.0008537	0.000538833	23	0.59698	0.55894
22.667	0.00126	0.00114	0.000844733	0.0005468	22.667	0.59943	0.56407
22.333	0.00127	0.00114	0.0008358	0.0005577	22.333	0.59943	0.56836
22	0.00126	0.00115	0.0008378	0.0005627	22	0.59124	0.56665
21.667	0.00126	0.00114	0.0008497	0.0005627	21.667	0.58388	0.5645
21.333	0.00125	0.00114	0.000862633	0.0005587	21.333	0.5896	0.55937
21	0.00123	0.00115	0.0008656	0.0005428	21	0.60024	0.55208
20.667	0.00121	0.00116	0.0008696	0.000527933	20.667	0.60434	0.54565
20.333	0.0012	0.00117	0.0008815	0.000527933	20.333	0.60638	0.53965
20	0.0012	0.00117	0.000892433	0.000534867	20	0.61088	0.53794
19.667	0.00121	0.00116	0.0008954	0.000540833	19.667	0.6113	0.54223
19.333	0.00121	0.00115	0.0008815	0.000553733	19.333	0.61824	0.54522
19	0.00121	0.00116	0.0008815	0.000564667	19	0.6293	0.54394
18.667	0.0012	0.00116	0.0008954	0.000581567	18.667	0.6338	0.54093
18.333	0.00121	0.00117	0.000906333	0.000599433	18.333	0.63339	0.54479
18	0.00123	0.00118	0.000902367	0.000599433	18	0.6338	0.55465
17.667	0.00126	0.00119	0.000892433	0.0005925	17.667	0.63748	0.56665
17.333	0.00126	0.00119	0.000892433	0.000582567	17.333	0.64198	0.56708
17	0.00125	0.0012	0.0009113	0.000571633	17	0.6469	0.56236
16.667	0.00124	0.0012	0.000922233	0.000569633	16.667	0.64607	0.55894
16.333	0.00125	0.0012	0.000908333	0.000582567	16.333	0.64239	0.56065
16	0.00128	0.00119	0.000900367	0.000602433	16	0.64403	0.57223
15.667	0.00131	0.00119	0.000901367	0.000612367	15.667	0.64853	0.58766
15.333	0.00134	0.00119	0.000903367	0.000615333	15.333	0.64853	0.60093
15	0.00135	0.00121	0.0008984	0.0006183	15	0.63994	0.6048
14.667	0.00135	0.00123	0.000887467	0.000624267	14.667	0.63584	0.60437
14.333	0.00134	0.00125	0.0008944	0.0006352	14.333	0.63667	0.59879
14	0.00132	0.00126	0.000919267	0.000639167	14	0.64525	0.59323
13.667	0.00132	0.00127	0.0009411	0.0006372	13.667	0.66448	0.59065
13.333	0.00132	0.00129	0.000956	0.000627267	13.333	0.67963	0.59108
13	0.00133	0.00129	0.000952033	0.0006074	13	0.67717	0.59494
12.667	0.00135	0.0013	0.000946067	0.000598433	12.667	0.66653	0.60351
12.333	0.00138	0.00129	0.000948067	0.000596467	12.333	0.66285	0.61723
12	0.00139	0.0013	0.000952033	0.000611367	12	0.66899	0.62366
11.667	0.00139	0.00131	0.000959967	0.000625267	11.667	0.6743	0.62108
11.333	0.00137	0.00132	0.000965933	0.000627267	11.333	0.67676	0.61381
11	0.00137	0.00131	0.000966933	0.000629233	11	0.67839	0.61509
10.667	0.00139	0.00131	0.000966933	0.000630233	10.667	0.67554	0.62152
10.333	0.00142	0.0013	0.000965933	0.000645133	10.333	0.67635	0.63609
10	0.00145	0.00129	0.000958	0.000654067	10	0.68004	0.64595
9.667	0.00144	0.00129	0.000961967	0.000664	9.667	0.67799	0.64509
9.333	0.00143	0.00132	0.0009729	0.000675933	9.333	0.67963	0.63909
9	0.00141	0.00134	0.000982833	0.000676933	9	0.69067	0.63095
8.667	0.00139	0.00135	0.000998733	0.000662033	8.667	0.69845	0.62238
8.333	0.00139	0.00135	0.00102	0.000654067	8.333	0.69436	0.62323
8	0.00142	0.00136	0.00103	0.000661033	8	0.67839	0.63266
7.667	0.00144	0.00136	0.00104	0.000667	7.667	0.66735	0.64381
7.333	0.00147	0.00137	0.00106	0.0006799	7.333	0.66531	0.65751
7	0.00149	0.00138	0.00107	0.000689833	7	0.66858	0.66567
6.667	0.0015	0.00139	0.00107	0.0006938	6.667	0.67021	0.66781
6.333	0.0015	0.0014	0.00106	0.000685867	6.333	0.6743	0.67124
6	0.00152	0.00141	0.00104	0.000677933	6	0.68413	0.6768
5.667	0.00152	0.0014	0.00104	0.0006789	5.667	0.69517	0.67595
5.333	0.0015	0.00138	0.00105	0.000683867	5.333	0.69926	0.66996
5	0.00149	0.00138	0.00106	0.000689833	5	0.70581	0.66652
4.667	0.00149	0.0014	0.00109	0.000683867	4.667	0.71727	0.66438
4.333	0.00149	0.00142	0.00111	0.000687867	4.333	0.72504	0.66524
4	0.00151	0.00143	0.00109	0.000692833	4	0.73159	0.67338
3.667	0.00155	0.00143	0.00107	0.000690833	3.667	0.73978	0.68881
3.333	0.00158	0.00144	0.00105	0.000690833	3.333	0.74019	0.70167
3	0.0016	0.00144	0.00106	0.0006938	3	0.74019	0.71195
2.667	0.00162	0.00145	0.00107	0.0006958	2.667	0.74509	0.71881
2.333	0.00163	0.00147	0.00108	0.0006948	2.333	0.74182	0.72481
2	0.00164	0.00149	0.0011	0.000704733	2	0.73527	0.72825
1.667	0.00166	0.00152	0.00112	0.000731567	1.667	0.73364	0.73725
1.333	0.0017	0.00156	0.00116	0.0007554	1.333	0.74263	0.75654
1	0.00178	0.00162	0.00123	0.0008021	1	0.77414	0.78954
0.667	0.00196	0.00177	0.00138	0.000910367	0.667	0.84739	0.86797
0.333	0.00223	0.00201	0.00162	0.00108	0.333	0.96072	0.98242
0	0.00227	0.00205	0.0017	0.00112	0	1	1
-0.333	0.00189	0.00171	0.00143	0.000958067	-0.333	0.86129	0.83539
-0.667	0.00131	0.00118	0.000992767	0.0006789	-0.667	0.61334	0.58509
-1	0.000784533	0.000693257	0.0006073	0.0004226	-1	0.38339	0.36048
-1.333	0.000448767	0.000366286	0.000343067	0.000247767	-1.333	0.22259	0.2156
-1.667	0.0002481	0.0001798	0.000180133	0.000131533	-1.667	0.12356	0.12902
-2	0.0001299	8.7e-05	8.38e-05	6.1e-05	-2	0.0712	0.07802
-2.333	6.43333e-05	5.72e-05	2.02e-05	1.33333e-05	-2.333	0.04255	0.04973
-2.667	3.45333e-05	4.78286e-05	-6.6e-06	-2.24333e-05	-2.667	0.02496	0.03688
-3	1.66333e-05	5.12286e-05	-6.6e-06	-4.13e-05	-3	0.01023	0.02915
-3.333	8.66667e-06	5.54857e-05	-9.6e-06	-5.32333e-05	-3.333	0	0.02572
-3.667	3.7e-06	5.03714e-05	-2.74667e-05	-4.92667e-05	-3.667	0.000823757	0.02357
-4	-1.26667e-06	4.44286e-05	-2.74667e-05	-4.03333e-05	-4	0.01104	0.02143
-4.333	-1.31667e-05	4.52571e-05	-2.45e-05	-2.74e-05	-4.333	0.0225	0.0163
-4.667	-1.71333e-05	4.86857e-05	-1.85333e-05	-2.34333e-05	-4.667	0.03068	0.01458
-5	-1.31667e-05	4.27143e-05	-1.35667e-05	-3.33667e-05	-5	0.03151	0.0163
-5.333	3.7e-06	2.82286e-05	-2.84667e-05	-3.83333e-05	-5.333	0.02659	0.02357
-5.667	2.06e-05	1.12e-05	-3.34333e-05	-2.74e-05	-5.667	0.02004	0.03086
-6	3.45333e-05	-5.82857e-06	-3.14667e-05	-1.74667e-05	-6	0.0131	0.03688
-6.333	5.14e-05	-8.37143e-06	-3.64e-05	-1.35e-05	-6.333	0.0094	0.04415
-6.667	5.73667e-05	1.42857e-07	-4.53667e-05	-2.14333e-05	-6.667	0.01678	0.04673
-7	5.83667e-05	2.68571e-06	-5.13333e-05	-2.24333e-05	-7	0.02659	0.04716
-7.333	5.04e-05	-3.25714e-06	-3.54333e-05	-1.05e-05	-7.333	0.02291	0.04372
-7.667	4.24667e-05	-1.77429e-05	-7.6e-06	1.03333e-05	-7.667	0.01759	0.0403
-8	4.74333e-05	-2.11429e-05	1.42333e-05	2.92333e-05	-8	0.01963	0.04244
-8.333	3.95e-05	-1.34857e-05	2.41667e-05	4.41333e-05	-8.333	0.02169	0.03902
-8.667	2.75667e-05	-1.60571e-05	1.82333e-05	4.81e-05	-8.667	0.02537	0.03387
-9	1.36667e-05	-2.54286e-05	1.42333e-05	4.11333e-05	-9	0.02537	0.02787
-9.333	2.73333e-06	-2.71143e-05	1.52333e-05	2.12667e-05	-9.333	0.0225	0.02316
-9.667	-8.2e-06	-2.2e-05	4.3e-06	-4.56667e-06	-9.667	0.018	0.01844
-10	-2.01333e-05	-1.68857e-05	-1.35667e-05	-2.14333e-05	-10	0.01391	0.01329
-10.333	-2.31e-05	-1.68857e-05	-2.45e-05	-3.23667e-05	-10.333	0.01391	0.01201
-10.667	-2.21e-05	-1.60571e-05	-2.55e-05	-3.83333e-05	-10.667	0.01595	0.01244
-11	-1.91333e-05	-1.34857e-05	-1.95333e-05	-2.74e-05	-11	0.02087	0.01372
-11.333	1.56333e-05	-1.09429e-05	1.33333e-06	-7.53333e-06	-11.333	0.02659	0.02872
-11.667	4.74333e-05	-1.43429e-05	2.81667e-05	1.03333e-05	-11.667	0.03027	0.04244
-12	5.24e-05	-1.60571e-05	4.70333e-05	4.36667e-06	-12	0.02742	0.04459
-12.333	3.45333e-05	-1.34857e-05	5e-05	-3.56667e-06	-12.333	0.02128	0.03688
-12.667	1.86333e-05	-4.11429e-06	3.61e-05	-8.53333e-06	-12.667	0.01391	0.03002
-13	2.06e-05	1.03429e-05	7.3e-06	-1.64667e-05	-13	0.0094	0.03086
-13.333	3.25333e-05	1.46e-05	-1.85333e-05	-2.14333e-05	-13.333	0.00614	0.03601
-13.667	2.26e-05	2.74e-05	-4.13667e-05	-1.45e-05	-13.667	0.00409	0.03173
-14	9.66667e-06	4.35714e-05	-5.53e-05	-7.53333e-06	-14	0.00531	0.02615
-14.333	-5.23333e-06	4.78286e-05	-4.83333e-05	-1.56667e-06	-14.333	0.01145	0.01972
-14.667	-1.41667e-05	3.84571e-05	-3.14667e-05	7.36667e-06	-14.667	0.01963	0.01586
-15	-5.23333e-06	2.39714e-05	-7.6e-06	8.36667e-06	-15	0.02864	0.01972
-15.333	6.7e-06	1.71714e-05	2.22e-05	1.33333e-05	-15.333	0.03436	0.02487
-15.667	1.86333e-05	2.14286e-05	3.51e-05	2.92333e-05	-15.667	0.03723	0.03002
-16	2.85667e-05	2.74e-05	3.31333e-05	3.22e-05	-16	0.03928	0.0343
-16.333	4.54333e-05	2.31143e-05	1.92e-05	2.82333e-05	-16.333	0.03682	0.04158
-16.667	5.73667e-05	1.54571e-05	3.33333e-07	1.03333e-05	-16.667	0.03232	0.04673
-17	6.53e-05	-7.14286e-07	-1.25667e-05	-1.55e-05	-17	0.02659	0.05015
-17.333	7.42667e-05	-9.22857e-06	-9.6e-06	-2.74e-05	-17.333	0.0225	0.05402
-17.667	7.32667e-05	-7.14286e-07	-7.6e-06	-2.34333e-05	-17.667	0.02374	0.05359
-18	5.73667e-05	2.14286e-05	-4.63333e-06	-1.55e-05	-18	0.02783	0.04673
-18.333	3.75e-05	4.44286e-05	3.33333e-07	-9.53333e-06	-18.333	0.02742	0.03816
-18.667	1.76333e-05	4.78286e-05	1.42333e-05	-8.53333e-06	-18.667	0.03151	0.02958
-19	1.16667e-05	3.93143e-05	2.32e-05	-8.53333e-06	-19	0.03519	0.02701
-19.333	1.76333e-05	3.16571e-05	1.92e-05	-4.56667e-06	-19.333	0.03519	0.02958
-19.667	3.05333e-05	4.01429e-05	1.92e-05	-1.56667e-06	-19.667	0.03436	0.03515
-20	3.95e-05	5.54857e-05	1.82333e-05	-6e-07	-20	0.03519	0.03902
-20.333	3.45333e-05	5.88857e-05	1.42333e-05	-2.56667e-06	-20.333	0.03601	0.03688
-20.667	1.46333e-05	1.46e-05	2.12e-05	1.4e-06	-20.667	0.03273	0.02829
-21	-1.02e-05	-5.18e-05	2.41667e-05	1.43333e-05	-21	0.03151	0.01758
-21.333	-2.41e-05	-8.58571e-05	1.82333e-05	2.12667e-05	-21.333	0.0311	0.01158
-21.667	-4.1e-05	-8.84286e-05	1.92e-05	2.12667e-05	-21.667	0.02618	0.00429
-22	-5.09333e-05	-8.84286e-05	2.32e-05	1.73e-05	-22	0.02087	0
-22.333	-4.99333e-05	-8.41714e-05	7.3e-06	9.33333e-06	-22.333	0.01841	0.000431468
-22.667	-3.40333e-05	-6.88286e-05	-2.25e-05	-2.56667e-06	-22.667	0.01678	0.00729
-23	-2.01333e-05	-6.28857e-05	-4.43667e-05	-8.53333e-06	-23	0.01554	0.01329
-23.333	-2.01333e-05	-5.26571e-05	-4.93333e-05	-8.53333e-06	-23.333	0.01554	0.01329
-23.667	-3.50333e-05	-2.54286e-05	-4.73333e-05	-2.56667e-06	-23.667	0.018	0.00686
-24	-4.79333e-05	6.08571e-06	-3.34333e-05	5.36667e-06	-24	0.02333	0.00129
-24.333	-4.69333e-05	2.74e-05	-2.25e-05	-2.56667e-06	-24.333	0.02333	0.00173
