# Supplementary material for: High output mode-locked laser empowered by defect regulation in 2D Bi2O2Se saturable absorber
Source: Nat Commun. 2022 Jul 5;13:3855. doi: 10.1038/s41467-022-31606-8 (PMC9256711; doi:10.1038/s41467-022-31606-8)
Supplement: Supplementary file 3 — Source Data [file 41467_2022_31606_MOESM3_ESM.zip › source data/Supplementary Fig.7.xlsx]

## Sheet: Sheet1
0	-222.2	2	-5.29
2	-196.1	2.8	-4.27
3	-153.3	1.3	-3.34
5	-122.1	1.2	-2.27
