# Supplementary material for: High output mode-locked laser empowered by defect regulation in 2D Bi2O2Se saturable absorber
Source: Nat Commun. 2022 Jul 5;13:3855. doi: 10.1038/s41467-022-31606-8 (PMC9256711; doi:10.1038/s41467-022-31606-8)
Supplement: Supplementary file 3 — Source Data [file 41467_2022_31606_MOESM3_ESM.zip › source data/Supplementary Fig.8.xlsx]

## Sheet: Sheet1
Fig. S8a	2 min	Fig. S8b	3 min	Fig. S8c	5 min
993.3	0.07306	993.3	0.04493	993.3	0.05895
993.4	0.05841	993.4	0.0293	993.4	0.09849
993.5	0.08208	993.5	0.05894	993.5	0.07455
993.6	0.02995	993.6	0.02016	993.6	0.03685
993.7	0.06896	993.7	0.05973	993.7	0.1285
993.8	0.07753	993.8	0.04331	993.8	0.12649
993.9	0.06367	993.9	0.04458	993.9	0.04918
994	0.05035	994	0.07292	994	0.11087
994.1	0.05161	994.1	0.01466	994.1	0.05964
994.2	0.07088	994.2	0.03053	994.2	0.07192
994.3	0.03189	994.3	0.09139	994.3	0.084
994.4	0.06365	994.4	0.08641	994.4	0.0519
994.5	0.08034	994.5	0.02663	994.5	0.1131
994.6	0.07878	994.6	0.01388	994.6	0.09622
994.7	0.05057	994.7	0.04427	994.7	0.07275
994.8	0.07392	994.8	0.03964	994.8	0.07788
994.9	0.08284	994.9	0.03577	994.9	0.09731
995	0.05078	995	0.05617	995	0.08711
995.1	0.08951	995.1	0.06816	995.1	0.05892
995.2	0.01948	995.2	0.02925	995.2	0.08134
995.3	0.07561	995.3	0.05889	995.3	0.04693
995.4	0.08246	995.4	0.05352	995.4	0.12181
995.5	0.03444	995.5	0.01362	995.5	0.08552
995.6	0.02704	995.6	0.02896	995.6	0.03778
995.7	0.06092	995.7	0.03433	995.7	0.07755
995.8	0.08177	995.8	0.01493	995.8	0.04325
995.9	0	995.9	0.0332	995.9	0.03147
996	0.05999	996	0.07332	996	0.08558
996.1	0.07499	996.1	0.06028	996.1	0.05773
996.2	0.04285	996.2	0.01859	996.2	0.06048
996.3	0.02502	996.3	0.05619	996.3	0.07003
996.4	0.06863	996.4	0.04032	996.4	0.0934
996.5	0.03393	996.5	0.07222	996.5	0.11984
996.6	0.037	996.6	0.04014	996.6	0.10447
996.7	0.06637	996.7	0.0287	996.7	0.05603
996.8	0.03044	996.8	0.03687	996.8	0.0969
996.9	0.05266	996.9	0.03713	996.9	0.0725
997	0.06158	997	0.06258	997	0.09707
997.1	0.06056	997.1	0.04399	997.1	0.08405
997.2	0.05175	997.2	0.03603	997.2	0.01145
997.3	0.07885	997.3	0.04381	997.3	0.11972
997.4	0.03852	997.4	0.00105	997.4	0.09214
997.5	0.05821	997.5	0.03752	997.5	0.08556
997.6	0.07637	997.6	0.02438	997.6	0.11155
997.7	0.06839	997.7	0.02016	997.7	0.09486
997.8	0.03938	997.8	0.06599	997.8	0.08062
997.9	0.09925	997.9	0.05803	997.9	0.08466
998	0.06464	998	0.0332	998	0.08965
998.1	0.03672	998.1	0.03014	998.1	0.0698
998.2	0.02548	998.2	0.02592	998.2	0.06257
998.3	0.04536	998.3	0.09112	998.3	0.08045
998.4	0.04416	998.4	0.05213	998.4	0.12517
998.5	0.05749	998.5	0.01597	998.5	0.05811
998.6	0.0789	998.6	0.01702	998.6	0.08971
998.7	0.04989	998.7	0.02899	998.7	0.11606
998.8	0.04589	998.8	0.03687	998.8	0.03442
998.9	0.09849	998.9	0.07164	998.9	0.09918
999	0.08371	999	0.04742	999	0.0529
999.1	0.04582	999.1	0.0365	999.1	0.07755
999.2	0.04677	999.2	0.05161	999.2	0.10164
999.3	0.06952	999.3	0.06321	999.3	0.11094
999.4	0.06314	999.4	0.02603	999.4	0.03635
999.5	0.0833	999.5	0.05648	999.5	0.10052
999.6	0.0238	999.6	0.03723	999.6	0.04726
999.7	0.06302	999.7	0.03451	999.7	0.04458
999.8	0.000408977	999.8	0.04635	999.8	0.07333
999.9	0.08612	999.9	0.02435	999.9	0.05862
1000	0.0434	1000	0.04761	1000	0.07612
1000.1	0.02796	1000.1	0.04294	1000.1	0.0288
1000.2	0.07526	1000.2	0.04001	1000.2	0.04977
1000.3	0.05726	1000.3	0.05593	1000.3	0.1177
1000.4	0.08435	1000.4	0.02993	1000.4	0.13387
1000.5	0.08006	1000.5	0.07384	1000.5	0.0991
1000.6	0.04452	1000.6	0.05803	1000.6	0.05428
1000.7	0.04985	1000.7	0.06913	1000.7	0.06916
1000.8	0.07321	1000.8	0.04933	1000.8	0.12214
1000.9	0.05757	1000.9	0.01623	1000.9	0.08774
1001	0.06217	1001	0.04357	1001	0.09383
1001.1	0.06157	1001.1	0.03823	1001.1	0.06571
1001.2	0.05429	1001.2	0.05687	1001.2	0.02503
1001.3	0.03406	1001.3	0.05567	1001.3	0.08181
1001.4	0.09031	1001.4	0.04344	1001.4	0.11149
1001.5	0.08793	1001.5	0.05876	1001.5	0.10731
1001.6	0.05557	1001.6	0.05844	1001.6	0.05222
1001.7	0.0494	1001.7	0.06036	1001.7	0.07126
1001.8	0.05909	1001.8	0.04841	1001.8	0.01296
1001.9	0.01904	1001.9	0.05452	1001.9	0.12476
1002	0.09593	1002	0.06002	1002	0.0479
1002.1	0.00887	1002.1	0.05852	1002.1	0.03742
1002.2	0.08816	1002.2	0.0492	1002.2	0.08633
1002.3	0.07224	1002.3	0.06049	1002.3	0.08491
1002.4	0.04301	1002.4	0.04664	1002.4	0.12386
1002.5	0.04368	1002.5	0.0513	1002.5	0.05786
1002.6	0.04437	1002.6	0.03085	1002.6	0.13084
1002.7	0.04632	1002.7	0.06156	1002.7	0.11361
1002.8	0.06858	1002.8	0.06423	1002.8	0.10438
1002.9	0.04799	1002.9	0.05048	1002.9	0.10764
1003	0.02886	1003	0.04318	1003	0
1003.1	0.06177	1003.1	0.05625	1003.1	0.08783
1003.2	0.07571	1003.2	0.05821	1003.2	0.06978
1003.3	0.06118	1003.3	0.03886	1003.3	0.08299
1003.4	0.04182	1003.4	0.05394	1003.4	0.05489
1003.5	0.05879	1003.5	0.02687	1003.5	0.08567
1003.6	0.06029	1003.6	0.06897	1003.6	0.08081
1003.7	0.05546	1003.7	0.01309	1003.7	0.03651
1003.8	0.05845	1003.8	0.05669	1003.8	0.1096
1003.9	0.04572	1003.9	0.05926	1003.9	0.046
1004	0.0501	1004	0.01964	1004	0.0565
1004.1	0.06075	1004.1	0.05274	1004.1	0.04403
1004.2	0.04565	1004.2	0.02404	1004.2	0.08296
1004.3	0.06007	1004.3	0.0408	1004.3	0.06738
1004.4	0.08928	1004.4	0.04111	1004.4	0.03315
1004.5	0.05776	1004.5	0.04996	1004.5	0.07802
1004.6	0.0404	1004.6	0.03137	1004.6	0.09742
1004.7	0.06092	1004.7	0.03069	1004.7	0.04925
1004.8	0.0389	1004.8	0.03983	1004.8	0.06628
1004.9	0.06608	1004.9	0.03671	1004.9	0.13317
1005	0.06827	1005	0.05847	1005	0.07157
1005.1	0.05412	1005.1	0.0658	1005.1	0.06007
1005.2	0.07876	1005.2	0.03878	1005.2	0.08538
1005.3	0.03618	1005.3	0.04627	1005.3	0.06804
1005.4	0.04229	1005.4	0.05638	1005.4	0.05061
1005.5	0.06317	1005.5	0.04935	1005.5	0.10725
1005.6	0.08681	1005.6	0.05988	1005.6	0.09882
1005.7	0.08116	1005.7	0.0514	1005.7	0.06258
1005.8	0.07335	1005.8	0.04124	1005.8	0.09828
1005.9	0.05916	1005.9	0.03949	1005.9	0.10121
1006	0.02712	1006	0.06122	1006	0.08
1006.1	0.06419	1006.1	0.00628	1006.1	0.05576
1006.2	0.02623	1006.2	0.0741	1006.2	0.06613
1006.3	0.06235	1006.3	0.05994	1006.3	0.07552
1006.4	0.08796	1006.4	0.04826	1006.4	0.05215
1006.5	0.04029	1006.5	0.06049	1006.5	0.05338
1006.6	0.05725	1006.6	0.06418	1006.6	0.05933
1006.7	0.07493	1006.7	0.05708	1006.7	0.09575
1006.8	0.06216	1006.8	0.01781	1006.8	0.11428
1006.9	0.06546	1006.9	0.05145	1006.9	0.08272
1007	0.05148	1007	0.02116	1007	0.04118
1007.1	0.05267	1007.1	0.07829	1007.1	0.05466
1007.2	0.05356	1007.2	0.02069	1007.2	0.07574
1007.3	0.05035	1007.3	0.01807	1007.3	0.07151
1007.4	0.06411	1007.4	0.05674	1007.4	0.12366
1007.5	0.07314	1007.5	0.0524	1007.5	0.03948
1007.6	0.07076	1007.6	0.0055	1007.6	0.11122
1007.7	0.02789	1007.7	0.05761	1007.7	0.10155
1007.8	0.05789	1007.8	0.01545	1007.8	0.13157
1007.9	0.05525	1007.9	0.03354	1007.9	0.10123
1008	0.06079	1008	0.06884	1008	0.06415
1008.1	0.06025	1008.1	0.04827	1008.1	0.10759
1008.2	0.04175	1008.2	0.06342	1008.2	0.04687
1008.3	0.04729	1008.3	0.05774	1008.3	0.06568
1008.4	0.07435	1008.4	0.01335	1008.4	0.05172
1008.5	0.07637	1008.5	0.0471	1008.5	0.07654
1008.6	0.03552	1008.6	0.0471	1008.6	0.10202
1008.7	0.08609	1008.7	0.06834	1008.7	0.07096
1008.8	0.09345	1008.8	0.02807	1008.8	0.10184
1008.9	0.05077	1008.9	0.03579	1008.9	0.10982
1009	0.07717	1009	0.03535	1009	0.081
1009.1	0.05702	1009.1	0.06381	1009.1	0.12887
1009.2	0.05841	1009.2	0.02563	1009.2	0.03241
1009.3	0.04668	1009.3	0.0487	1009.3	0.0729
1009.4	0.04008	1009.4	0.04757	1009.4	0.03364
1009.5	0.06594	1009.5	0.0292	1009.5	0.10427
1009.6	0.03964	1009.6	0.03216	1009.6	0.088
1009.7	0.05619	1009.7	0.05253	1009.7	0.03282
1009.8	0.07863	1009.8	0.08091	1009.8	0.06863
1009.9	0.04857	1009.9	0.03807	1009.9	0.07071
1010	0.05033	1010	0.05763	1010	0.05435
1010.1	0.0541	1010.1	0.04923	1010.1	0.09592
1010.2	0.03608	1010.2	0.05022	1010.2	0.09153
1010.3	0.06885	1010.3	0.0563	1010.3	0.11023
1010.4	0.07069	1010.4	0.0233	1010.4	0.09953
1010.5	0.04336	1010.5	0.04035	1010.5	0.10937
1010.6	0.07649	1010.6	0.06214	1010.6	0.07652
1010.7	0.03632	1010.7	0.05693	1010.7	0.12275
1010.8	0.03818	1010.8	0.03755	1010.8	0.11444
1010.9	0.04067	1010.9	0.04624	1010.9	0.04663
1011	0.06154	1011	0.06931	1011	0.08016
1011.1	0.06749	1011.1	0.05059	1011.1	0.01604
1011.2	0.05276	1011.2	0.05871	1011.2	0.1148
1011.3	0.04815	1011.3	0.03066	1011.3	0.08154
1011.4	0.0923	1011.4	0.01623	1011.4	0.05926
1011.5	0.07988	1011.5	0.047	1011.5	0.10324
1011.6	0.05506	1011.6	0.04294	1011.6	0.07565
1011.7	0.0771	1011.7	0.06517	1011.7	0.06094
1011.8	0.06663	1011.8	0.06863	1011.8	0.10232
1011.9	0.07699	1011.9	0	1011.9	0.0895
1012	0.05497	1012	0.06457	1012	0.05857
1012.1	0.08031	1012.1	0.03247	1012.1	0.09367
1012.2	0.05084	1012.2	0.04258	1012.2	0.09139
1012.3	0.01641	1012.3	0.05281	1012.3	0.0711
1012.4	0.06339	1012.4	0.02448	1012.4	0.0467
1012.5	0.06483	1012.5	0.07829	1012.5	0.06747
1012.6	0.10053	1012.6	0.02749	1012.6	0.07448
1012.7	0.02955	1012.7	0.06601	1012.7	0.07052
1012.8	0.02589	1012.8	0.03668	1012.8	0.06451
1012.9	0.05077	1012.9	0.03446	1012.9	0.03106
1013	0.05332	1013	0.06151	1013	0.11333
1013.1	0.04529	1013.1	0.02875	1013.1	0.07888
1013.2	0.0149	1013.2	0.05428	1013.2	0.0802
1013.3	0.05445	1013.3	0.03176	1013.3	0.0767
1013.4	0.04375	1013.4	0.0354	1013.4	0.05796
1013.5	0.06964	1013.5	0.0216	1013.5	0.07493
1013.6	0.06607	1013.6	0.07567	1013.6	0.08589
1013.7	0.07582	1013.7	0.03496	1013.7	0.0609
1013.8	0.05096	1013.8	0.0055	1013.8	0.08765
1013.9	0.07607	1013.9	0.03564	1013.9	0.08063
1014	0.05454	1014	0.05399	1014	0.05933
1014.1	0.07987	1014.1	0.03257	1014.1	0.071
1014.2	0.03916	1014.2	0.04579	1014.2	0.07086
1014.3	0.0593	1014.3	0.04404	1014.3	0.05704
1014.4	0.07266	1014.4	0.0365	1014.4	0.0697
1014.5	0.06603	1014.5	0.05648	1014.5	0.06461
1014.6	0.07898	1014.6	0.03391	1014.6	0.05793
1014.7	0.04223	1014.7	0.01885	1014.7	0.11392
1014.8	0.06954	1014.8	0.06926	1014.8	0.05533
1014.9	0.05361	1014.9	0.05164	1014.9	0.10734
1015	0.0556	1015	0.02579	1015	0.04622
1015.1	0.0553	1015.1	0.05567	1015.1	0.09167
1015.2	0.07764	1015.2	0.03996	1015.2	0.1383
1015.3	0.03854	1015.3	0.04783	1015.3	0.06612
1015.4	0.04811	1015.4	0.04145	1015.4	0.06368
1015.5	0.05063	1015.5	0.06326	1015.5	0.07337
1015.6	0.06911	1015.6	0.02697	1015.6	0.05919
1015.7	0.05082	1015.7	0.05604	1015.7	0.08393
1015.8	0.08139	1015.8	0.03998	1015.8	0.08363
1015.9	0.07314	1015.9	0.04847	1015.9	0.02962
1016	0.07555	1016	0.04515	1016	0.064
1016.1	0.03384	1016.1	0.03991	1016.1	0.06429
1016.2	0.06793	1016.2	0.05441	1016.2	0.10632
1016.3	0.04086	1016.3	0.04644	1016.3	0.07353
1016.4	0.03944	1016.4	0.04378	1016.4	0.09759
1016.5	0.05151	1016.5	0.03606	1016.5	0.06403
1016.6	0.06653	1016.6	0.04286	1016.6	0.10304
1016.7	0.07226	1016.7	0.04764	1016.7	0.09066
1016.8	0.03033	1016.8	0.05837	1016.8	0.05629
1016.9	0.04967	1016.9	0.08405	1016.9	0.06446
1017	0.05532	1017	0.05378	1017	0.0599
1017.1	0.04188	1017.1	0.05755	1017.1	0.08426
1017.2	0.06891	1017.2	0.06292	1017.2	0.08532
1017.3	0.10401	1017.3	0.04672	1017.3	0.06753
1017.4	0.0571	1017.4	0.04507	1017.4	0.11685
1017.5	0.07655	1017.5	0.04614	1017.5	0.09446
1017.6	0.06469	1017.6	0.06337	1017.6	0.08903
1017.7	0.07271	1017.7	0.0237	1017.7	0.07385
1017.8	0.05318	1017.8	0.05302	1017.8	0.0986
1017.9	0.07559	1017.9	0.03844	1017.9	0.08611
1018	0.04293	1018	0.05237	1018	0.07514
1018.1	0.05131	1018.1	0.05093	1018.1	0.10658
1018.2	0.03669	1018.2	0.03922	1018.2	0.10539
1018.3	0.03236	1018.3	0.04717	1018.3	0.09842
1018.4	0.06679	1018.4	0.04281	1018.4	0.04331
1018.5	0.07379	1018.5	0.04538	1018.5	0.04838
1018.6	0.05647	1018.6	0.04636	1018.6	0.0546
1018.7	0.06118	1018.7	0.05837	1018.7	0.11307
1018.8	0.03914	1018.8	0.04991	1018.8	0.09022
1018.9	0.05256	1018.9	0.06028	1018.9	0.06233
1019	0.10623	1019	0.04355	1019	0.11544
1019.1	0.05186	1019.1	0.04627	1019.1	0.06447
1019.2	0.06053	1019.2	0.0625	1019.2	0.0874
1019.3	0.09228	1019.3	0.02438	1019.3	0.14725
1019.4	0.07356	1019.4	0.02721	1019.4	0.05083
1019.5	0.04043	1019.5	0.06384	1019.5	0.05475
1019.6	0.06594	1019.6	0.05643	1019.6	0.07188
1019.7	0.03744	1019.7	0.07541	1019.7	0.08126
1019.8	0.05994	1019.8	0.04344	1019.8	0.03615
1019.9	0.04346	1019.9	0.03323	1019.9	0.07601
1020	0.09634	1020	0.04464	1020	0.01243
1020.1	0.06397	1020.1	0.02726	1020.1	0.06693
1020.2	0.0461	1020.2	0.05981	1020.2	0.05865
1020.3	0.06856	1020.3	0.04266	1020.3	0.04426
1020.4	0.06382	1020.4	0.04691	1020.4	0.08803
1020.5	0.04869	1020.5	0.05703	1020.5	0.04527
1020.6	0.08019	1020.6	0.03281	1020.6	0.09782
1020.7	0.0502	1020.7	0.03425	1020.7	0.08776
1020.8	0.04992	1020.8	0.04649	1020.8	0.11162
1020.9	0.06491	1020.9	0.04211	1020.9	0.03854
1021	0.05998	1021	0.04328	1021	0.07347
1021.1	0.03771	1021.1	0.04894	1021.1	0.10562
1021.2	0.07388	1021.2	0.05394	1021.2	0.04113
1021.3	0.08223	1021.3	0.06944	1021.3	0.11161
1021.4	0.07788	1021.4	0.00786	1021.4	0.0561
1021.5	0.04617	1021.5	0.04313	1021.5	0.07573
1021.6	0.03502	1021.6	0.05486	1021.6	0.07542
1021.7	0.07939	1021.7	0.05598	1021.7	0.02823
1021.8	0.06339	1021.8	0.03197	1021.8	0.08927
1021.9	0.06462	1021.9	0.05203	1021.9	0.08983
1022	0.05051	1022	0.0271	1022	0.07595
1022.1	0.06224	1022.1	0.04429	1022.1	0.09067
1022.2	0.05355	1022.2	0.07028	1022.2	0.11882
1022.3	0.05956	1022.3	0.05685	1022.3	0.06342
1022.4	0.0568	1022.4	0.03972	1022.4	0.10627
1022.5	0.03191	1022.5	0.03019	1022.5	0.10965
1022.6	0.06021	1022.6	0.04565	1022.6	0.07885
1022.7	0.04304	1022.7	0.04967	1022.7	0.10048
1022.8	0.05557	1022.8	0.0564	1022.8	0.09795
1022.9	0.06554	1022.9	0.04557	1022.9	0.08083
1023	0.03649	1023	0.06483	1023	0.10439
1023.1	0.07123	1023.1	0.04412	1023.1	0.09105
1023.2	0.0665	1023.2	0.04735	1023.2	0.03672
1023.3	0.05963	1023.3	0.03323	1023.3	0.08674
1023.4	0.07883	1023.4	0.06617	1023.4	0.05413
1023.5	0.05061	1023.5	0.04339	1023.5	0.08043
1023.6	0.05251	1023.6	0.07214	1023.6	0.13999
1023.7	0.02168	1023.7	0.02173	1023.7	0.06481
1023.8	0.07625	1023.8	0.05077	1023.8	0.08674
1023.9	0.05827	1023.9	0.02139	1023.9	0.05837
1024	0.06998	1024	0.02964	1024	0.10981
1024.1	0.05548	1024.1	0.05101	1024.1	0.02474
1024.2	0.06699	1024.2	0.02427	1024.2	0.07123
1024.3	0.04614	1024.3	0.05156	1024.3	0.08906
1024.4	0.03567	1024.4	0.06012	1024.4	0.08429
1024.5	0.04792	1024.5	0.01493	1024.5	0.04064
1024.6	0.04606	1024.6	0.05682	1024.6	0.09367
1024.7	0.03034	1024.7	0.0199	1024.7	0.10313
1024.8	0.05539	1024.8	0.04851	1024.8	0.08891
1024.9	0.03385	1024.9	0.04654	1024.9	0.08919
1025	0.04564	1025	0.05009	1025	0.07662
1025.1	0.0899	1025.1	0.03367	1025.1	0.05701
1025.2	0.06027	1025.2	0.03752	1025.2	0.10359
1025.3	0.06321	1025.3	0.07243	1025.3	0.07937
1025.4	0.05827	1025.4	0.07269	1025.4	0.08358
1025.5	0.06793	1025.5	0.05805	1025.5	0.06149
1025.6	0.07022	1025.6	0.05653	1025.6	0.10322
1025.7	0.06166	1025.7	0.06295	1025.7	0.05451
1025.8	0.04207	1025.8	0.04833	1025.8	0.04515
1025.9	0.0765	1025.9	0.04633	1025.9	0.05606
1026	0.04425	1026	0.05957	1026	0.10928
1026.1	0.07201	1026.1	0.02658	1026.1	0.06081
1026.2	0.05977	1026.2	0.04758	1026.2	0.04324
1026.3	0.05817	1026.3	0.03506	1026.3	0.11554
1026.4	0.04746	1026.4	0.04116	1026.4	0.05517
1026.5	0.05895	1026.5	0.03079	1026.5	0.08706
1026.6	0.06234	1026.6	0.06436	1026.6	0.05456
1026.7	0.04909	1026.7	0.07052	1026.7	0.11205
1026.8	0.07189	1026.8	0.03383	1026.8	0.05122
1026.9	0.05878	1026.9	0.03862	1026.9	0.08064
1027	0.06529	1027	0.03556	1027	0.10419
1027.1	0.05183	1027.1	0.03899	1027.1	0.06211
1027.2	0.06968	1027.2	0.04025	1027.2	0.02687
1027.3	0.05947	1027.3	0.03019	1027.3	0.09289
1027.4	0.04715	1027.4	0.01964	1027.4	0.08077
1027.5	0.05678	1027.5	0.04868	1027.5	0.04055
1027.6	0.04236	1027.6	0.06174	1027.6	0.08836
1027.7	0.07541	1027.7	0.04114	1027.7	0.09955
1027.8	0.05325	1027.8	0.04891	1027.8	0.09775
1027.9	0.07705	1027.9	0.00445	1027.9	0.07423
1028	0.07834	1028	0.05748	1028	0.06463
1028.1	0.07791	1028.1	0.04965	1028.1	0.02544
1028.2	0.07037	1028.2	0.0541	1028.2	0.07813
1028.3	0.05017	1028.3	0.0564	1028.3	0.08913
1028.4	0.07763	1028.4	0.07777	1028.4	0.08285
1028.5	0.04781	1028.5	0.02637	1028.5	0.09186
1028.6	0.05669	1028.6	0.03085	1028.6	0.03798
1028.7	0.05184	1028.7	0.07437	1028.7	0.10451
1028.8	0.06664	1028.8	0.03263	1028.8	0.11785
1028.9	0.02722	1028.9	0.04142	1028.9	0.03483
1029	0.07476	1029	0.03556	1029	0.06328
1029.1	0.06282	1029.1	0.02268	1029.1	0.10252
1029.2	0.05513	1029.2	0.0282	1029.2	0.02622
1029.3	0.04718	1029.3	0.05894	1029.3	0.10921
1029.4	0.04548	1029.4	0.00864	1029.4	0.03139
1029.5	0.04234	1029.5	0.05009	1029.5	0.10032
1029.6	0.08054	1029.6	0.05978	1029.6	0.07975
1029.7	0.06601	1029.7	0.05656	1029.7	0.07757
1029.8	0.07206	1029.8	0.01754	1029.8	0.10211
1029.9	0.03673	1029.9	0.03726	1029.9	0.10751
1030	0.07114	1030	0.03472	1030	0.04467
1030.1	0.03648	1030.1	0.04027	1030.1	0.09309
1030.2	0.0641	1030.2	0.03365	1030.2	0.04091
1030.3	0.066	1030.3	0.0508	1030.3	0.13145
1030.4	0.07489	1030.4	0.05954	1030.4	0.01772
1030.5	0.06289	1030.5	0.05902	1030.5	0.06845
1030.6	0.05021	1030.6	0.04681	1030.6	0.09766
1030.7	0.05973	1030.7	0.03407	1030.7	0.08611
1030.8	0.06376	1030.8	0.05478	1030.8	0.03643
1030.9	0.02837	1030.9	0.05575	1030.9	0.04004
1031	0.05471	1031	0.04608	1031	0.11116
1031.1	0.04322	1031.1	0.05467	1031.1	0.05445
1031.2	0.01961	1031.2	0.05643	1031.2	0.11726
1031.3	0.06703	1031.3	0.06792	1031.3	0.05944
1031.4	0.07634	1031.4	0.0288	1031.4	0.11189
1031.5	0.06053	1031.5	0.04915	1031.5	0.09596
1031.6	0.05082	1031.6	0.04575	1031.6	0.04174
1031.7	0.06295	1031.7	0.03789	1031.7	0.07728
1031.8	0.0628	1031.8	0.06879	1031.8	0.06263
1031.9	0.07348	1031.9	0.0326	1031.9	0.07038
1032	0.07732	1032	0.03417	1032	0.07365
1032.1	0.05521	1032.1	0.06481	1032.1	0.06942
1032.2	0.06868	1032.2	0.02275	1032.2	0.0848
1032.3	0.04875	1032.3	0.04108	1032.3	0.05491
1032.4	0.04143	1032.4	0.06693	1032.4	0.12181
1032.5	0.07917	1032.5	0.00916	1032.5	0.11795
1032.6	0.05986	1032.6	0.04664	1032.6	0.09222
1032.7	0.07346	1032.7	0.04224	1032.7	0.04552
1032.8	0.07351	1032.8	0.03517	1032.8	0.10939
1032.9	0.05014	1032.9	0.04849	1032.9	0.08075
1033	0.04132	1033	0.04221	1033	0.12247
1033.1	0.02855	1033.1	0.02189	1033.1	0.04306
1033.2	0.06854	1033.2	0.09191	1033.2	0.09593
1033.3	0.06124	1033.3	0.04584	1033.3	0.08284
1033.4	0.06197	1033.4	0.07908	1033.4	0.11557
1033.5	0.06011	1033.5	0.05297	1033.5	0.05136
1033.6	0.07437	1033.6	0.06714	1033.6	0.07937
1033.7	0.02926	1033.7	0.03236	1033.7	0.05165
1033.8	0.03595	1033.8	0.07282	1033.8	0.09318
1033.9	0.06526	1033.9	0.04255	1033.9	0.09085
1034	0.06818	1034	0.06345	1034	0.06324
1034.1	0.05967	1034.1	0.03328	1034.1	0.0474
1034.2	0.05214	1034.2	0.05334	1034.2	0.06578
1034.3	0.04525	1034.3	0.0564	1034.3	0.08074
1034.4	0.09143	1034.4	0.03433	1034.4	0.07564
1034.5	0.06115	1034.5	0.05046	1034.5	0.11305
1034.6	0.07512	1034.6	0.04197	1034.6	0.06903
1034.7	0.0556	1034.7	0.0559	1034.7	0.06837
1034.8	0.04552	1034.8	0.02925	1034.8	0.09534
1034.9	0.03445	1034.9	0.06256	1034.9	0.07744
1035	0.04265	1035	0.03545	1035	0.05069
1035.1	0.06601	1035.1	0.04637	1035.1	0.00382
1035.2	0.07336	1035.2	0.04973	1035.2	0.09508
1035.3	0.04861	1035.3	0.06428	1035.3	0.14528
1035.4	0.01748	1035.4	0.04156	1035.4	0.07303
1035.5	0.07424	1035.5	0.05672	1035.5	0.06116
1035.6	0.03806	1035.6	0.04883	1035.6	0.04675
1035.7	0.06339	1035.7	0.01074	1035.7	0.08411
1035.8	0.06875	1035.8	0.08013	1035.8	0.09147
1035.9	0.06628	1035.9	0.04568	1035.9	0.06155
1036	0.04561	1036	0.06384	1036	0.05034
1036.1	0.07254	1036.1	0.06936	1036.1	0.07664
1036.2	0.09041	1036.2	0.04006	1036.2	0.09187
1036.3	0.06369	1036.3	0.04032	1036.3	0.0773
1036.4	0.03592	1036.4	0.02715	1036.4	0.07612
1036.5	0.04844	1036.5	0.05208	1036.5	0.06561
1036.6	0.04644	1036.6	0.05135	1036.6	0.04982
1036.7	0.05898	1036.7	0.05988	1036.7	0.11016
1036.8	0.03765	1036.8	0.03119	1036.8	0.09559
1036.9	0.05005	1036.9	0.01545	1036.9	0.08862
1037	0.06223	1037	0.05973	1037	0.05942
1037.1	0.04259	1037.1	0.07358	1037.1	0.06079
1037.2	0.0487	1037.2	0.05533	1037.2	0.09668
1037.3	0.08619	1037.3	0.07803	1037.3	0.08514
1037.4	0.05341	1037.4	0.05033	1037.4	0.08128
1037.5	0.07101	1037.5	0.03352	1037.5	0.06723
1037.6	0.04579	1037.6	0.08248	1037.6	0.08568
1037.7	0.05949	1037.7	0.06777	1037.7	0.05298
1037.8	0.07405	1037.8	0.07698	1037.8	0.11322
1037.9	0.06197	1037.9	0.07567	1037.9	0.06823
1038	0.07172	1038	0.03648	1038	0.0769
1038.1	0.08113	1038.1	0.04962	1038.1	0.09502
1038.2	0.01789	1038.2	0.08589	1038.2	0.05656
1038.3	0.08617	1038.3	0.02364	1038.3	0.04741
1038.4	0.02357	1038.4	0.05742	1038.4	0.12563
1038.5	0.07685	1038.5	0.03967	1038.5	0.05167
1038.6	0.02492	1038.6	0.06538	1038.6	0.11285
1038.7	0.04381	1038.7	0.05611	1038.7	0.08809
1038.8	0.08821	1038.8	0.04944	1038.8	0.0972
1038.9	0.04998	1038.9	0.05677	1038.9	0.08088
1039	0.04674	1039	0.05941	1039	0.1687
1039.1	0.06353	1039.1	0.06538	1039.1	0.13194
1039.2	0.08093	1039.2	0.05968	1039.2	0.06989
1039.3	0.05341	1039.3	0.05994	1039.3	0.09445
1039.4	0.07073	1039.4	0.0741	1039.4	0.1147
1039.5	0.04401	1039.5	0.04996	1039.5	0.11955
1039.6	0.05905	1039.6	0.05014	1039.6	0.09019
1039.7	0.06224	1039.7	0.06481	1039.7	0.049
1039.8	0.07425	1039.8	0.05931	1039.8	0.14721
1039.9	0.06495	1039.9	0.11364	1039.9	0.08566
1040	0.06592	1040	0.04847	1040	0.13666
1040.1	0.06861	1040.1	0.08615	1040.1	0.10197
1040.2	0.06631	1040.2	0.0796	1040.2	0.142
1040.3	0.05711	1040.3	0.10553	1040.3	0.11646
1040.4	0.0564	1040.4	0.10317	1040.4	0.08689
1040.5	0.08568	1040.5	0.08798	1040.5	0.13071
1040.6	0.04761	1040.6	0.11443	1040.6	0.16005
1040.7	0.10071	1040.7	0.10605	1040.7	0.0986
1040.8	0.07877	1040.8	0.11338	1040.8	0.20222
1040.9	0.08583	1040.9	0.11548	1040.9	0.1271
1041	0.0547	1041	0.12831	1041	0.15426
1041.1	0.05615	1041.1	0.1249	1041.1	0.15738
1041.2	0.07799	1041.2	0.14664	1041.2	0.13453
1041.3	0.10291	1041.3	0.16366	1041.3	0.15262
1041.4	0.07487	1041.4	0.13485	1041.4	0.1511
1041.5	0.07918	1041.5	0.13485	1041.5	0.19656
1041.6	0.09606	1041.6	0.12726	1041.6	0.13157
1041.7	0.10886	1041.7	0.17099	1041.7	0.17835
1041.8	0.10973	1041.8	0.14768	1041.8	0.21076
1041.9	0.08113	1041.9	0.17884	1041.9	0.18105
1042	0.11451	1042	0.17282	1042	0.1838
1042.1	0.0853	1042.1	0.19953	1042.1	0.20731
1042.2	0.07678	1042.2	0.1922	1042.2	0.21786
1042.3	0.12139	1042.3	0.2409	1042.3	0.24001
1042.4	0.11625	1042.4	0.21733	1042.4	0.31956
1042.5	0.14112	1042.5	0.22755	1042.5	0.21511
1042.6	0.13279	1042.6	0.25714	1042.6	0.24276
1042.7	0.12106	1042.7	0.23043	1042.7	0.28949
1042.8	0.14209	1042.8	0.27965	1042.8	0.23221
1042.9	0.13159	1042.9	0.28384	1042.9	0.297
1043	0.12418	1043	0.32181	1043	0.29618
1043.1	0.1764	1043.1	0.32443	1043.1	0.31132
1043.2	0.18064	1043.2	0.3349	1043.2	0.30557
1043.3	0.1982	1043.3	0.348	1043.3	0.35501
1043.4	0.2005	1043.4	0.41084	1043.4	0.39858
1043.5	0.20388	1043.5	0.42131	1043.5	0.38143
1043.6	0.22164	1043.6	0.45274	1043.6	0.44359
1043.7	0.23038	1043.7	0.43179	1043.7	0.46529
1043.8	0.2733	1043.8	0.46321	1043.8	0.5126
1043.9	0.2881	1043.9	0.48678	1043.9	0.52942
1044	0.28634	1044	0.48416	1044	0.60286
1044.1	0.36813	1044.1	0.50511	1044.1	0.60245
1044.2	0.34436	1044.2	0.54962	1044.2	0.55978
1044.3	0.31573	1044.3	0.58628	1044.3	0.59506
1044.4	0.38679	1044.4	0.56533	1044.4	0.61024
1044.5	0.41414	1044.5	0.60461	1044.5	0.61722
1044.6	0.42948	1044.6	0.62032	1044.6	0.61557
1044.7	0.45299	1044.7	0.62032	1044.7	0.65578
1044.8	0.46756	1044.8	0.66222	1044.8	0.70009
1044.9	0.53939	1044.9	0.71982	1044.9	0.69353
1045	0.6061	1045	0.72244	1045	0.75999
1045.1	0.70349	1045.1	0.74601	1045.1	0.73414
1045.2	0.71908	1045.2	0.79838	1045.2	0.78871
1045.3	0.72062	1045.3	0.7591	1045.3	0.79486
1045.4	0.77736	1045.4	0.84027	1045.4	0.87487
1045.5	0.81979	1045.5	0.81671	1045.5	0.83015
1045.6	0.82516	1045.6	0.77743	1045.6	0.87364
1045.7	0.85021	1045.7	0.84813	1045.7	0.8683
1045.8	0.81596	1045.8	0.86908	1045.8	0.91179
1045.9	0.943	1045.9	0.97643	1045.9	0.87774
1046	0.95936	1046	1	1046	0.91015
1046.1	0.82491	1046.1	0.98953	1046.1	0.87692
1046.2	0.90951	1046.2	0.9712	1046.2	0.92369
1046.3	0.95961	1046.3	0.94501	1046.3	0.86338
1046.4	0.85788	1046.4	0.94501	1046.4	0.90071
1046.5	0.81161	1046.5	0.99738	1046.5	0.91548
1046.6	0.86325	1046.6	0.8586	1046.6	0.96636
1046.7	1	1046.7	0.82194	1046.7	0.9401
1046.8	0.98926	1046.8	0.81932	1046.8	0.94872
1046.9	0.80931	1046.9	0.81409	1046.9	0.97333
1047	0.83922	1047	0.78005	1047	1
1047.1	0.69838	1047.1	0.75648	1047.1	0.97908
1047.2	0.77992	1047.2	0.76957	1047.2	0.95118
1047.3	0.57109	1047.3	0.72768	1047.3	0.9241
1047.4	0.64291	1047.4	0.68578	1047.4	0.90564
1047.5	0.59792	1047.5	0.6596	1047.5	0.90728
1047.6	0.5992	1047.6	0.60985	1047.6	0.83589
1047.7	0.54604	1047.7	0.64389	1047.7	0.85846
1047.8	0.45069	1047.8	0.66483	1047.8	0.78461
1047.9	0.44098	1047.9	0.58366	1047.9	0.78256
1048	0.39011	1048	0.5182	1048	0.75917
1048.1	0.41823	1048.1	0.52082	1048.1	0.73619
1048.2	0.35254	1048.2	0.5182	1048.2	0.67753
1048.3	0.33925	1048.3	0.53653	1048.3	0.64511
1048.4	0.33465	1048.4	0.55486	1048.4	0.70296
1048.5	0.33107	1048.5	0.52605	1048.5	0.63527
1048.6	0.33567	1048.6	0.50511	1048.6	0.66727
1048.7	0.32851	1048.7	0.45012	1048.7	0.65824
1048.8	0.25796	1048.8	0.43703	1048.8	0.63363
1048.9	0.28749	1048.9	0.41608	1048.9	0.57044
1049	0.22754	1049	0.348	1049	0.6406
1049.1	0.20137	1049.1	0.35585	1049.1	0.58357
1049.2	0.18864	1049.2	0.28725	1049.2	0.5569
1049.3	0.23079	1049.3	0.29196	1049.3	0.52285
1049.4	0.19449	1049.4	0.28437	1049.4	0.51219
1049.5	0.14981	1049.5	0.27075	1049.5	0.40318
1049.6	0.16086	1049.6	0.2498	1049.6	0.46357
1049.7	0.16461	1049.7	0.2498	1049.7	0.34295
1049.8	0.15544	1049.8	0.21524	1049.8	0.36822
1049.9	0.14455	1049.9	0.20634	1049.9	0.3848
1050	0.13974	1050	0.19455	1050	0.39653
1050.1	0.09222	1050.1	0.18801	1050.1	0.3459
1050.2	0.1195	1050.2	0.15763	1050.2	0.33548
1050.3	0.09685	1050.3	0.17727	1050.3	0.28777
1050.4	0.10153	1050.4	0.16706	1050.4	0.33281
1050.5	0.10408	1050.5	0.15685	1050.5	0.28949
1050.6	0.0944	1050.6	0.14742	1050.6	0.25716
1050.7	0.09026	1050.7	0.16627	1050.7	0.3185
1050.8	0.09473	1050.8	0.13511	1050.8	0.25995
1050.9	0.10184	1050.9	0.14114	1050.9	0.21187
1051	0.09818	1051	0.17125	1051	0.294
1051.1	0.05336	1051.1	0.11548	1051.1	0.23509
1051.2	0.09156	1051.2	0.10841	1051.2	0.24899
1051.3	0.10299	1051.3	0.11076	1051.3	0.22832
1051.4	0.07135	1051.4	0.12569	1051.4	0.22167
1051.5	0.07967	1051.5	0.09505	1051.5	0.17941
1051.6	0.05013	1051.6	0.10186	1051.6	0.18093
1051.7	0.08116	1051.7	0.10736	1051.7	0.20021
1051.8	0.05647	1051.8	0.09636	1051.8	0.23718
1051.9	0.06049	1051.9	0.10474	1051.9	0.18938
1052	0.06635	1052	0.08824	1052	0.19845
1052.1	0.03754	1052.1	0.0796	1052.1	0.17978
1052.2	0.05898	1052.2	0.0619	1052.2	0.16124
1052.3	0.06415	1052.3	0.05027	1052.3	0.16805
1052.4	0.04933	1052.4	0.09191	1052.4	0.16653
1052.5	0.07326	1052.5	0.06038	1052.5	0.11455
1052.6	0.07108	1052.6	0.07384	1052.6	0.16907
1052.7	0.06827	1052.7	0.07188	1052.7	0.08827
1052.8	0.0574	1052.8	0.05745	1052.8	0.11484
1052.9	0.04365	1052.9	0.04725	1052.9	0.17814
1053	0.05155	1053	0.07725	1053	0.13018
1053.1	0.06852	1053.1	0.05674	1053.1	0.12464
1053.2	0.03243	1053.2	0.08536	1053.2	0.14971
1053.3	0.06878	1053.3	0.04108	1053.3	0.1223
1053.4	0.03573	1053.4	0.06753	1053.4	0.15562
1053.5	0.07699	1053.5	0.03614	1053.5	0.1161
1053.6	0.06186	1053.6	0.03957	1053.6	0.11247
1053.7	0.05819	1053.7	0.04448	1053.7	0.11216
1053.8	0.09125	1053.8	0.07934	1053.8	0.12776
1053.9	0.05061	1053.9	0.04991	1053.9	0.07792
1054	0.05057	1054	0.03818	1054	0.10408
1054.1	0.05613	1054.1	0.0872	1054.1	0.07475
1054.2	0.05242	1054.2	0.06981	1054.2	0.12825
1054.3	0.06556	1054.3	0.05009	1054.3	0.0823
1054.4	0.02321	1054.4	0.05242	1054.4	0.12037
1054.5	0.04046	1054.5	0.05734	1054.5	0.06825
1054.6	0.09087	1054.6	0.05119	1054.6	0.04929
1054.7	0.05234	1054.7	0.06554	1054.7	0.1342
1054.8	0.04903	1054.8	0.03396	1054.8	0.11213
1054.9	0.04527	1054.9	0.07567	1054.9	0.07649
1055	0.04769	1055	0.03504	1055	0.1025
1055.1	0.06438	1055.1	0.05234	1055.1	0.1127
1055.2	0.06592	1055.2	0.04788	1055.2	0.09515
1055.3	0.06189	1055.3	0.05329	1055.3	0.08906
1055.4	0.03947	1055.4	0.02346	1055.4	0.07609
1055.5	0.04312	1055.5	0.03462	1055.5	0.13006
1055.6	0.07311	1055.6	0.05559	1055.6	0.09364
1055.7	0.03003	1055.7	0.04659	1055.7	0.06311
1055.8	0.04511	1055.8	0.06473	1055.8	0.09094
1055.9	0.06756	1055.9	0.02592	1055.9	0.11348
1056	0.02536	1056	0.03983	1056	0.06287
1056.1	0.06243	1056.1	0.04594	1056.1	0.11068
1056.2	0.0518	1056.2	0.03763	1056.2	0.08753
1056.3	0.0552	1056.3	0.04336	1056.3	0.04063
1056.4	0.07282	1056.4	0.04402	1056.4	0.09132
1056.5	0.03597	1056.5	0.03985	1056.5	0.10764
1056.6	0.06085	1056.6	0.06337	1056.6	0.10029
1056.7	0.03253	1056.7	0.01885	1056.7	0.03446
1056.8	0.0474	1056.8	0.03161	1056.8	0.08196
1056.9	0.06678	1056.9	0.02841	1056.9	0.07636
1057	0.04354	1057	0.02742	1057	0.08815
1057.1	0.0588	1057.1	0.05601	1057.1	0.0966
1057.2	0.07356	1057.2	0.04313	1057.2	0.07031
1057.3	0.06469	1057.3	0.0668	1057.3	0.11299
1057.4	0.05998	1057.4	0.04621	1057.4	0.04731
1057.5	0.06249	1057.5	0.06334	1057.5	0.07099
1057.6	0.08737	1057.6	0.02938	1057.6	0.0917
1057.7	0.02063	1057.7	0.02962	1057.7	0.04136
1057.8	0.03484	1057.8	0.04352	1057.8	0.0754
1057.9	0.05838	1057.9	0.05504	1057.9	0.08846
1058	0.06664	1058	0.04336	1058	0.05462
1058.1	0.07319	1058.1	0.06235	1058.1	0.10337
1058.2	0.04279	1058.2	0.04916	1058.2	0.04166
1058.3	0.01932	1058.3	0.03132	1058.3	0.07074
1058.4	0.07553	1058.4	0.07125	1058.4	0.06643
1058.5	0.0515	1058.5	0.02537	1058.5	0.03941
1058.6	0.05737	1058.6	0.05161	1058.6	0.07852
1058.7	0.06051	1058.7	0.05027	1058.7	0.09201
1058.8	0.03872	1058.8	0.04555	1058.8	0.06521
1058.9	0.07977	1058.9	0.04553	1058.9	0.11809
1059	0.07014	1059	0.02291	1059	0.08471
1059.1	0.06806	1059.1	0.06591	1059.1	0.01883
1059.2	0.06662	1059.2	0.03061	1059.2	0.07968
1059.3	0.07808	1059.3	0.05229	1059.3	0.0576
1059.4	0.03765	1059.4	0.0364	1059.4	0.04211
1059.5	0.02497	1059.5	0.04507	1059.5	0.06925
1059.6	0.04418	1059.6	0.03988	1059.6	0.05011
1059.7	0.07161	1059.7	0.06599	1059.7	0.07038
1059.8	0.03909	1059.8	0.05289	1059.8	0.06914
1059.9	0.07192	1059.9	0.04603	1059.9	0.10153
1060	0.06699	1060	0.05572	1060	0.07968
1060.1	0.03985	1060.1	0.04536	1060.1	0.08936
1060.2	0.04721	1060.2	0.05428	1060.2	0.07139
1060.3	0.02658	1060.3	0.03946	1060.3	0.07423
1060.4	0.04447	1060.4	0.01938	1060.4	0.06537
1060.5	0.03469	1060.5	0.07277	1060.5	0.07222
1060.6	0.02924	1060.6	0.02074	1060.6	0.1
1060.7	0.06948	1060.7	0.03307	1060.7	0.03602
1060.8	0.04745	1060.8	0.04373	1060.8	0.05564
1060.9	0.03674	1060.9	0.05004	1060.9	0.06977
1061	0.05479	1061	0.06468	1061	0.07604
1061.1	0.03346	1061.1	0.03341	1061.1	0.13104
1061.2	0.0658	1061.2	0.05355	1061.2	0.07792
1061.3	0.05195	1061.3	0.03896	1061.3	0.1035
1061.4	0.07235	1061.4	0.06371	1061.4	0.02433
1061.5	0.04488	1061.5	0.04883	1061.5	0.08356
1061.6	0.03905	1061.6	0.04315	1061.6	0.04872
1061.7	0.05892	1061.7	0.05137	1061.7	0.07917
1061.8	0.01311	1061.8	0.02116	1061.8	0.06743
1061.9	0.07475	1061.9	0.05274	1061.9	0.05201
1062	0.05658	1062	0.03949	1062	0.06466
1062.1	0.04539	1062.1	0.04937	1062.1	0.07558
1062.2	0.07941	1062.2	0.05169	1062.2	0.0389
1062.3	0.0635	1062.3	0.04699	1062.3	0.09491
1062.4	0.07169	1062.4	0.03614	1062.4	0.06092
1062.5	0.03805	1062.5	0.04962	1062.5	0.09179
1062.6	0.0351	1062.6	0.08039	1062.6	0.06891
1062.7	0.04047	1062.7	0.03367	1062.7	0.10665
1062.8	0.05943	1062.8	0.03729	1062.8	0.07651
1062.9	0.06444	1062.9	0.02907	1062.9	0.04595
1063	0.0467	1063	0.07002	1063	0.10226
1063.1	0.06017	1063.1	0.03024	1063.1	0.09382
1063.2	0.06054	1063.2	0.03352	1063.2	0.12357
1063.3	0.06272	1063.3	0.04898	1063.3	0.03823
1063.4	0.03853	1063.4	0.05821	1063.4	0.07492
1063.5	0.07119	1063.5	0.04667	1063.5	0.08466
1063.6	0.04267	1063.6	0.04492	1063.6	0.07957
1063.7	0.04857	1063.7	0.03103	1063.7	0.09425
1063.8	0.0753	1063.8	0.02679	1063.8	0.07293
1063.9	0.05039	1063.9	0.0559	1063.9	0.08675
1064	0.04563	1064	0.03022	1064	0.0753
1064.1	0.08351	1064.1	0.05114	1064.1	0.08577
1064.2	0.06439	1064.2	0.05436	1064.2	0.06894
1064.3	0.0485	1064.3	0.04778	1064.3	0.07617
1064.4	0.05155	1064.4	0.03106	1064.4	0.06217
1064.5	0.04509	1064.5	0.07012	1064.5	0.00693
1064.6	0.0489	1064.6	0.06248	1064.6	0.088
1064.7	0.04221	1064.7	0.04673	1064.7	0.07001
1064.8	0.02928	1064.8	0.02833	1064.8	0.08464
1064.9	0.06479	1064.9	0.04349	1064.9	0.07157
1065	0.0666	1065	0.05622	1065	0.027
1065.1	0.0489	1065.1	0.04929	1065.1	0.12407
1065.2	0.06503	1065.2	0.06392	1065.2	0.0931
1065.3	0.04348	1065.3	0.0485	1065.3	0.05827
1065.4	0.05773	1065.4	0.04834	1065.4	0.05951
1065.5	0.07444	1065.5	0.04326	1065.5	0.07201
1065.6	0.05038	1065.6	0.07358	1065.6	0.08935
1065.7	0.06238	1065.7	0.0558	1065.7	0.07133
1065.8	0.06106	1065.8	0.05292	1065.8	0.07029
1065.9	0.04743	1065.9	0.05611	1065.9	0.07034
1066	0.05425	1066	0.05001	1066	0.08624
1066.1	0.04339	1066.1	0.04986	1066.1	0.07268
1066.2	0.06191	1066.2	0.04849	1066.2	0.08475
1066.3	0.05569	1066.3	0.06483	1066.3	0.08923
1066.4	0.04412	1066.4	0.02448	1066.4	0.02179
1066.5	0.0534	1066.5	0.03789	1066.5	0.10237
1066.6	0.06055	1066.6	0.06101	1066.6	0.11531
1066.7	0.03477	1066.7	0.05405	1066.7	0.08635
1066.8	0.03995	1066.8	0.04032	1066.8	0.07643
1066.9	0.08141	1066.9	0.06397	1066.9	0.05323
1067	0.06236	1067	0.04675	1067	0.07072
1067.1	0.03038	1067.1	0.04644	1067.1	0.05721
1067.2	0.0514	1067.2	0.05517	1067.2	0.04703
1067.3	0.06792	1067.3	0.07033	1067.3	0.12985
1067.4	0.0632	1067.4	0.01833	1067.4	0.05822
1067.5	0.05017	1067.5	0.04386	1067.5	0.05472
1067.6	0.0784	1067.6	0.04881	1067.6	0.07878
1067.7	0.04153	1067.7	0.04252	1067.7	0.0793
1067.8	0.06466	1067.8	0.04525	1067.8	0.07606
1067.9	0.04646	1067.9	0.05923	1067.9	0.07643
1068	0.05322	1068	0.02946	1068	0.04314
1068.1	0.03222	1068.1	0.05077	1068.1	0.08905
1068.2	0.04632	1068.2	0.03572	1068.2	0.08261
1068.3	0.07489	1068.3	0.01545	1068.3	0.10485
1068.4	0.05587	1068.4	0.04604	1068.4	0.08854
1068.5	0.05656	1068.5	0.0265	1068.5	0.03668
1068.6	0.06142	1068.6	0.03556	1068.6	0.05744
1068.7	0.06401	1068.7	0.03606	1068.7	0.08322
1068.8	0.04327	1068.8	0.05274	1068.8	0.07274
1068.9	0.05167	1068.9	0.04279	1068.9	0.05326
1069	0.0957	1069	0.05949	1069	0.07003
1069.1	0.05924	1069.1	0.06279	1069.1	0.04886
1069.2	0.06312	1069.2	0.02679	1069.2	0.07272
1069.3	0.06928	1069.3	0.02438	1069.3	0.09428
1069.4	0.0295	1069.4	0.05515	1069.4	0.07951
1069.5	0.05976	1069.5	0.04179	1069.5	0.05109
1069.6	0.059	1069.6	0.04785	1069.6	0.04203
1069.7	0.06367	1069.7	0.04644	1069.7	0.05445
1069.8	0.03732	1069.8	0.04004	1069.8	0.08151
1069.9	0.07797	1069.9	0.05648	1069.9	0.06748
1070	0.07765	1070	0.03603	1070	0.08368
1070.1	0.04964	1070.1	0.05174	1070.1	0.04696
1070.2	0.06809	1070.2	0.04009	1070.2	0.06614
1070.3	0.03707	1070.3	0.05803	1070.3	0.11617
1070.4	0.06716	1070.4	0.06284	1070.4	0.04358
1070.5	0.05601	1070.5	0.03799	1070.5	0.06639
1070.6	0.04028	1070.6	0.05148	1070.6	0.09562
1070.7	0.03475	1070.7	0.01754	1070.7	0.12337
1070.8	0.04617	1070.8	0.07036	1070.8	0.09359
1070.9	0.0583	1070.9	0.03307	1070.9	0.06187
1071	0.06153	1071	0.0414	1071	0.0448
1071.1	0.07568	1071.1	0.02747	1071.1	0.14938
1071.2	0.05235	1071.2	0.03354	1071.2	0.06543
1071.3	0.04055	1071.3	0.04224	1071.3	0.09442
1071.4	0.07552	1071.4	0.06447	1071.4	0.0658
1071.5	0.04831	1071.5	0.0331	1071.5	0.06422
1071.6	0.07753	1071.6	0.06879	1071.6	0.06649
1071.7	0.06888	1071.7	0.02687	1071.7	0.08415
1071.8	0.05791	1071.8	0.02742	1071.8	0.05372
1071.9	0.0633	1071.9	0.05007	1071.9	0.08788
1072	0.06339	1072	0.06756	1072	0.07657
1072.1	0.04421	1072.1	0.02367	1072.1	0.06375
1072.2	0.0274	1072.2	0.04917	1072.2	0.04104
1072.3	0.05446	1072.3	0.03435	1072.3	0.0587
1072.4	0.03593	1072.4	0.04769	1072.4	0.07816
1072.5	0.06604	1072.5	0.05672	1072.5	0.01895
1072.6	0.06637	1072.6	0.05007	1072.6	0.08864
1072.7	0.03989	1072.7	0.04644	1072.7	0.1006
1072.8	0.07378	1072.8	0.03998	1072.8	0.05291
1072.9	0.04214	1072.9	0.08065	1072.9	0.04169
1073	0.05426	1073	0.05088	1073	0.05926
1073.1	0.05798	1073.1	0.0641	1073.1	0.08461
1073.2	0.06021	1073.2	0.03189	1073.2	0.04391
1073.3	0.07999	1073.3	0.03875	1073.3	0.11081
1073.4	0.05031	1073.4	0.02016	1073.4	0.09618
1073.5	0.06474	1073.5	0.07046	1073.5	0.06394
1073.6	0.0406	1073.6	0.04978	1073.6	0.03894
1073.7	0.06222	1073.7	0.02095	1073.7	0.1075
1073.8	0.05227	1073.8	0.04839	1073.8	0.0533
1073.9	0.04827	1073.9	0.05009	1073.9	0.09897
1074	0.05054	1074	0.04132	1074	0.04323
1074.1	0.07025	1074.1	0.07146	1074.1	0.09288
1074.2	0.04346	1074.2	0.03737	1074.2	0.09081
1074.3	0.04744	1074.3	0.05132	1074.3	0.06198
1074.4	0.07577	1074.4	0.07065	1074.4	0.04071
1074.5	0.04589	1074.5	0.04922	1074.5	0.08731
1074.6	0.06804	1074.6	0.03504	1074.6	0.09237
1074.7	0.05963	1074.7	0.05475	1074.7	0.06115
1074.8	0.06879	1074.8	0.07054	1074.8	0.08277
1074.9	0.06753	1074.9	0.02333	1074.9	0.09662
1075	0.05093	1075	0.05907	1075	0.08313
1075.1	0.06545	1075.1	0.03807	1075.1	0.06553
1075.2	0.05333	1075.2	0.05153	1075.2	0.06969
1075.3	0.05041	1075.3	0.05923	1075.3	0.07245
1075.4	0.06484	1075.4	0.0558	1075.4	0.09537
1075.5	0.0522	1075.5	0.04402	1075.5	0.06116
1075.6	0.06317	1075.6	0.02378	1075.6	0.10869
1075.7	0.04219	1075.7	0.04273	1075.7	0.0922
1075.8	0.09146	1075.8	0.04142	1075.8	0.06374
1075.9	0.06007	1075.9	0.02173	1075.9	0.05091
1076	0.08381	1076	0.05135	1076	0.10069
1076.1	0.05057	1076.1	0.0415	1076.1	0.0859
1076.2	0.05208	1076.2	0.04876	1076.2	0.08699
1076.3	0.05108	1076.3	0.03315	1076.3	0.10377
1076.4	0.03279	1076.4	0.02862	1076.4	0.02277
1076.5	0.074	1076.5	0.03318	1076.5	0.06594
1076.6	0.07936	1076.6	0.07209	1076.6	0.10105
1076.7	0.09371	1076.7	0.06002	1076.7	0.03863
1076.8	0.04402	1076.8	0.04745	1076.8	0.06849
1076.9	0.04081	1076.9	0.06352	1076.9	0.06495
1077	0.06036	1077	0.01911	1077	0.05581
1077.1	0.04982	1077.1	0.05062	1077.1	0.06934
1077.2	0.07141	1077.2	0.04498	1077.2	0.10701
1077.3	0.03772	1077.3	0.04336	1077.3	0.08238
1077.4	0.06962	1077.4	0.06334	1077.4	0.08852
1077.5	0.05637	1077.5	0.063	1077.5	0.08177
1077.6	0.04006	1077.6	0.05829	1077.6	0.04138
1077.7	0.06624	1077.7	0.06308	1077.7	0.1087
1077.8	0.08806	1077.8	0.04745	1077.8	0.10611
1077.9	0.04248	1077.9	0.0559	1077.9	0.05285
1078	0.0595	1078	0.01964	1078	0.10714
1078.1	0.06484	1078.1	0.07515	1078.1	0.08032
1078.2	0.05449	1078.2	0.03938	1078.2	0.06756
1078.3	0.03146	1078.3	0.03469	1078.3	0.08128
1078.4	0.07249	1078.4	0.06405	1078.4	0.09922
1078.5	0.08852	1078.5	0.04093	1078.5	0.09145
1078.6	0.06476	1078.6	0.06826	1078.6	0.07538
1078.7	0.05726	1078.7	0.03158	1078.7	0.09195
1078.8	0.06205	1078.8	0.04906	1078.8	0.09162
1078.9	0.07501	1078.9	0.0354	1078.9	0.06469
1079	0.03465	1079	0.03917	1079	0.06866
1079.1	0.05661	1079.1	0.06203	1079.1	0.07579
1079.2	0.05427	1079.2	0.03595	1079.2	0.0617
1079.3	0.06563	1079.3	0.05962	1079.3	0.06603
1079.4	0.05053	1079.4	0.05711	1079.4	0.05559
1079.5	0.0437	1079.5	0.03996	1079.5	0.08142
1079.6	0.08698	1079.6	0.05792	1079.6	0.06928
1079.7	0.03313	1079.7	0.04484	1079.7	0.08318
1079.8	0.06942	1079.8	0.02886	1079.8	0.06246
1079.9	0.07476	1079.9	0.03718	1079.9	0.08193
1080	0.04606	1080	0.03064	1080	0.08438
1080.1	0.05248	1080.1	0.03912	1080.1	0.10699
1080.2	0.06918	1080.2	0.05096	1080.2	0.07958
1080.3	0.06626	1080.3	0.0382	1080.3	0.0626
1080.4	0.05295	1080.4	0.07541	1080.4	0.04175
1080.5	0.06901	1080.5	0.03752	1080.5	0.10635
1080.6	0.05136	1080.6	0.04706	1080.6	0.04614
1080.7	0.0745	1080.7	0.05575	1080.7	0.04209
1080.8	0.04383	1080.8	0.03723	1080.8	0.0604
1080.9	0.06824	1080.9	0.06229	1080.9	0.08089
1081	0.05932	1081	0.03168	1081	0.04166
1081.1	0.05902	1081.1	0.05939	1081.1	0.07791
1081.2	0.03807	1081.2	0.04276	1081.2	0.07326
1081.3	0.07201	1081.3	0.04365	1081.3	0.09876
1081.4	0.04856	1081.4	0.03794	1081.4	0.07517
1081.5	0.03824	1081.5	0.03847	1081.5	0.12825
1081.6	0.08154	1081.6	0.04158	1081.6	0.07815
1081.7	0.04827	1081.7	0.01126	1081.7	0.07648
1081.8	0.06434	1081.8	0.06596	1081.8	0.10537
1081.9	0.04057	1081.9	0.04106	1081.9	0.09479
1082	0.05778	1082	0.03339	1082	0.05693
1082.1	0.02977	1082.1	0.07049	1082.1	0.11081
1082.2	0.04865	1082.2	0.01964	1082.2	0.06627
1082.3	0.0409	1082.3	0.06266	1082.3	0.07341
1082.4	0.04392	1082.4	0.06955	1082.4	0.06022
1082.5	0.06048	1082.5	0.03472	1082.5	0.06272
1082.6	0.05715	1082.6	0.0641	1082.6	0.09559
1082.7	0.06107	1082.7	0.0326	1082.7	0.04387
1082.8	0.0744	1082.8	0.04116	1082.8	0.08049
1082.9	0.06535	1082.9	0.05659	1082.9	0.10623
1083	0.04689	1083	0.03155	1083	0.10765
1083.1	0.07155	1083.1	0.03488	1083.1	0.08112
1083.2	0.04827	1083.2	0.03668	1083.2	0.06962
1083.3	0.05966	1083.3	0.05923	1083.3	0.04796
1083.4	0.05302	1083.4	0.04729	1083.4	0.09601
1083.5	0.0783	1083.5	0.03747	1083.5	0.08701
1083.6	0.08581	1083.6	0.0165	1083.6	0.04219
1083.7	0.06609	1083.7	0.0353	1083.7	0.09095
1083.8	0.05641	1083.8	0.0741	1083.8	0.07803
1083.9	0.05494	1083.9	0.0292	1083.9	0.08358
1084	0.05391	1084	0.0276	1084	0.08121
1084.1	0.07237	1084.1	0.04224	1084.1	0.08358
1084.2	0.02936	1084.2	0.07214	1084.2	0.09534
1084.3	0.06501	1084.3	0.05075	1084.3	0.07448
1084.4	0.03898	1084.4	0.04849	1084.4	0.08003
1084.5	0.06184	1084.5	0.02823	1084.5	0.09419
1084.6	0.05846	1084.6	0.03621	1084.6	0.02737
1084.7	0.08249	1084.7	0.04578	1084.7	0.09147
1084.8	0.05964	1084.8	0.04999	1084.8	0.05326
1084.9	0.02157	1084.9	0.02831	1084.9	0.09293
1085	0.04686	1085	0.02975	1085	0.07696
1085.1	0.05956	1085.1	0.07332	1085.1	0.04054
1085.2	0.07454	1085.2	0.04646	1085.2	0.05729
1085.3	0.02206	1085.3	0.02925	1085.3	0.08862
1085.4	0.06127	1085.4	0.04481	1085.4	0.06415
1085.5	0.07386	1085.5	0.02563	1085.5	0.10781
1085.6	0.03917	1085.6	0.06012	1085.6	0.10357
1085.7	0.05032	1085.7	0.06164	1085.7	0.07638
1085.8	0.06446	1085.8	0.04046	1085.8	0.06497
1085.9	0.05362	1085.9	0.04683	1085.9	0.08567
1086	0.01564	1086	0.03713	1086	0.03496
1086.1	0.06306	1086.1	0.05245	1086.1	0.11587
1086.2	0.0643	1086.2	0.04017	1086.2	0.04701
1086.3	0.07279	1086.3	0.03663	1086.3	0.06863
1086.4	0.07059	1086.4	0.04302	1086.4	0.12677
1086.5	0.07038	1086.5	0.0596	1086.5	0.07258
1086.6	0.0515	1086.6	0.02042	1086.6	0.08272
1086.7	0.04748	1086.7	0.08327	1086.7	0.07849
1086.8	0.03118	1086.8	0.01807	1086.8	0.04788
1086.9	0.0767	1086.9	0.06164	1086.9	0.10007
1087	0.03061	1087	0.03255	1087	0.05399
1087.1	0.07518	1087.1	0.03773	1087.1	0.07709
1087.2	0.05596	1087.2	0.04286	1087.2	0.08716
1087.3	0.05946	1087.3	0.07437	1087.3	0.06573
1087.4	0.05625	1087.4	0.00786	1087.4	0.08797
1087.5	0.02717	1087.5	0.03367	1087.5	0.09157
1087.6	0.04742	1087.6	0.06955	1087.6	0.07814
1087.7	0.07629	1087.7	0.02734	1087.7	0.05205
1087.8	0.04225	1087.8	0.04108	1087.8	0.05487
1087.9	0.03869	1087.9	0.0602	1087.9	0.07568
1088	0.05843	1088	0.05192	1088	0.08233
1088.1	0.07161	1088.1	0.03899	1088.1	0.06587
1088.2	0.0537	1088.2	0.04639	1088.2	0.0612
1088.3	0.08826	1088.3	0.0443	1088.3	0.08889
1088.4	0.06097	1088.4	0.05436	1088.4	0.11481
1088.5	0.06564	1088.5	0.05486	1088.5	0.08319
1088.6	0.04919	1088.6	0.05496	1088.6	0.0953
1088.7	0.04373	1088.7	0.02598	1088.7	0.0702
1088.8	0.03858	1088.8	0.03663	1088.8	0.06612
1088.9	0.04156	1088.9	0.03202	1088.9	0.04734
1089	0.06103	1089	0.04095	1089	0.0842
1089.1	0.0509	1089.1	0.0392	1089.1	0.05818
1089.2	0.06372	1089.2	0.03619	1089.2	0.08898
1089.3	0.0603	1089.3	0.05784	1089.3	0.06427
1089.4	0.06952	1089.4	0.07567	1089.4	0.04331
1089.5	0.0595	1089.5	0.03383	1089.5	0.09561
1089.6	0.04579	1089.6	0.05745	1089.6	0.09339
1089.7	0.05269	1089.7	0.02179	1089.7	0.11533
1089.8	0.07864	1089.8	0.04758	1089.8	0.07674
1089.9	0.05878	1089.9	0.03734	1089.9	0.06139
1090	0.04581	1090	0.05433	1090	0.05418
1090.1	0.05764	1090.1	0.05988	1090.1	0.08354
1090.2	0.04617	1090.2	0.03577	1090.2	0.0886
1090.3	0.04689	1090.3	0.03661	1090.3	0.08255
1090.4	0.05826	1090.4	0.04446	1090.4	0.07941
1090.5	0.05667	1090.5	0.0498	1090.5	0.08546
1090.6	0.07418	1090.6	0.05232	1090.6	0.09533
1090.7	0.04482	1090.7	0.05203	1090.7	0.06904
1090.8	0.05298	1090.8	0.0298	1090.8	0.07419
1090.9	0.05566	1090.9	0.04839	1090.9	0.09265
1091	0.04828	1091	0.04624	1091	0.05632
1091.1	0.0592	1091.1	0.01414	1091.1	0.05818
1091.2	0.02978	1091.2	0.05423	1091.2	0.06746
1091.3	0.06649	1091.3	0.0381	1091.3	0.10214
1091.4	0.06618	1091.4	0.03988	1091.4	0.08278
1091.5	0.06815	1091.5	0.03218	1091.5	0.08428
1091.6	0.04685	1091.6	0.02776	1091.6	0.05218
1091.7	0.06735	1091.7	0.07138	1091.7	0.03212
1091.8	0.06641	1091.8	0.05902	1091.8	0.13453
1091.9	0.04591	1091.9	0.05549	1091.9	0.06818
1092	0.06062	1092	0.04729	1092	0.07993
1092.1	0.04902	1092.1	0.0353	1092.1	0.05024
1092.2	0.05061	1092.2	0.02498	1092.2	0.06009
1092.3	0.04636	1092.3	0.05996	1092.3	0.08103
1092.4	0.05421	1092.4	0.04402	1092.4	0.07154
1092.5	0.0658	1092.5	0.05818	1092.5	0.0712
1092.6	0.07298	1092.6	0.03658	1092.6	0.13145
1092.7	0.05889	1092.7	0.03723	1092.7	0.06335
1092.8	0.04831	1092.8	0.0652	1092.8	0.08922
1092.9	0.04443	1092.9	0.04323	1092.9	0.07236
1093	0.04954	1093	0.02275	1093	0.07698
1093.1	0.07303	1093.1	0.07306	1093.1	0.08953
1093.2	0.06693	1093.2	0.06303	1093.2	0.05806
1093.3	0.07484	1093.3	0.04632	1093.3	0.10409
