# Supplementary material for: High output mode-locked laser empowered by defect regulation in 2D Bi2O2Se saturable absorber
Source: Nat Commun. 2022 Jul 5;13:3855. doi: 10.1038/s41467-022-31606-8 (PMC9256711; doi:10.1038/s41467-022-31606-8)
Supplement: Supplementary file 3 — Source Data [file 41467_2022_31606_MOESM3_ESM.zip › source data/Supplementary Fig.9.xlsx]

## Sheet: Sheet1
Fig.S9a		Fig.S9b			Fig.S9c
0.00139	661.08	2.33	0	0	-1.3176	0.01449	-1.35678	0.01838
0.00278	654.72	2.85	0.0256	0.032	-1.27485	0.01168	-1.2814	0.01542
0.00417	653.76	3.28	0.0819	0.074	-1.24749	0.01729	-1.20603	0.01603
0.00556	656.1	3.76	0.0961	0.092	-1.21841	0.01168	-1.13065	0.01797
0.00694	660.06	4.18	0.12319	0.112	-1.19105	0.01729	-1.05527	0.01755
0.00833	661.74	4.7	0.1594	0.145	-1.16369	0.02326	-0.97989	0.0163
0.00972	662.76	5.26	0.18873	0.19	-1.13462	0.02888	-0.90452	0.01833
0.01111	667.26	5.8	0.22035	0.234	-1.10726	0.02888	-0.82914	0.02335
0.0125	665.88	6.22	0.28962	0.298	-1.07819	0.02326	-0.75377	0.02626
0.01389	662.52	6.67	0.3433	0.351	-1.07819	0.01729	-0.67839	0.02547
0.01528	662.46	7.12	0.3824	0.372	-1.05083	0.02326	-0.60301	0.02785
0.01667	666.66	7.63	0.421	0.403	-1.02176	0.01729	-0.52763	0.043
0.01806	668.16	8.44087	0.45416	0.443	-0.99439	0.02326	-0.45226	0.07999
0.01944	665.88	8.82	0.486	0.492	-0.96703	0.01729	-0.37688	0.14897
0.02083	664.2	9.19	0.52	0.515	-0.93796	0.01168	-0.3015	0.26309
0.02222	666.9	9.53	0.567	0.56	-0.9106	0.01729	-0.22613	0.44224
0.02361	670.92	9.96	0.595	0.574	-0.88153	0.02607	-0.15075	0.6755
0.025	670.98	10.36	0.6285	0.603	-0.85417	0.02607	-0.07537	0.89526
0.02639	676.8	10.89	0.665	0.654	-0.8251	0.03169	4e-06	1
0.02778	679.14				-0.79774	0.03485	0.07538	0.93268
0.02917	677.16				-0.76866	0.02888	0.15076	0.73152
0.03056	672.84				-0.7413	0.02888	0.22613	0.4727
0.03194	668.76				-0.7413	0.02326	0.30151	0.28334
0.03333	668.76				-0.71394	0.02888	0.37689	0.16337
0.03472	666.06				-0.68487	0.03485	0.45226	0.09451
0.03611	672.42				-0.65751	0.02888	0.52764	0.05357
0.0375	673.14				-0.62844	0.02326	0.60302	0.03181
0.03889	674.28				-0.60108	0.02888	0.6784	0.0267
0.04028	672.18				-0.55832	0.04643	0.75377	0.0247
0.04167	667.86				-0.44546	0.08364	0.82915	0.02008
0.04306	669.3				-0.4181	0.13279	0.90453	0.01797
0.04444	671.58				-0.37535	0.19633	0.9799	0.01918
0.04583	669.24				-0.3343	0.27426	1.05528	0.01902
0.04722	662.1				-0.29155	0.41538	1.13066	0.01846
0.04861	670.98				-0.17869	0.66076	1.20603	0.01904
0.05	670.38				-0.09489	0.87385	1.28141	0.01872
0.05139	671.16				-0.02478	0.99215	1.35679	0.01864
0.05278	675.18				0.01797	0.92019
0.05417	671.82				0.1582	0.7559
0.05556	667.68				0.24199	0.45856
0.05694	672.54				0.31211	0.32025
0.05833	675.42				0.35486	0.20475
0.05972	673.08				0.42497	0.1212
0.06111	672.12				0.49508	0.07206
0.0625	669.84				0.5652	0.04327
0.06389	667.44				0.63702	0.03765
0.06528	666.12				0.72081	0.03169
0.06667	664.8				0.76186	0.02607
0.06806	662.76				0.79093	0.02607
0.06944	661.62				0.81829	0.02045
0.07083	661.14				0.86104	0.02607
0.07222	661.14				0.8884	0.02045
0.07361	663.9				0.91747	0.02607
0.075	663.96				0.94483	0.02045
0.07639	664.5				0.97391	0.02607
0.07778	665.22				1.00127	0.02045
0.07917	667.32				1.03034	0.02607
0.08056	662.7				1.0577	0.02045
0.08194	665.94				1.08677	0.02607
0.08333	663.54				1.11413	0.02045
0.08472	663.84				1.14149	0.02607
0.08611	672.78				1.17056	0.02045
0.0875	670.62				1.19793	0.02607
0.08889	669.48				1.227	0.01729
0.09028	671.22				1.26804	0.02607
0.09167	666.48				1.29711	0.03169
0.09306	660.9				1.32447	0.02607
0.09444	663.24				1.35354	0.02045
0.09583	663.18
0.09722	663.96
0.09861	664.8
0.1	660.48
0.10139	662.4
0.10278	661.38
0.10417	662.52
0.10556	657.48
0.10694	657.78
0.10833	661.62
0.10972	660.48
0.11111	662.22
0.1125	658.68
0.11389	662.82
0.11528	664.44
0.11667	666.9
0.11806	665.7
0.11944	666.24
0.12083	667.86
0.12222	665.46
0.12361	666.24
0.125	655.44
0.12639	648.36
0.12778	644.16
0.12917	646.44
0.13056	646.2
0.13194	647.28
0.13333	646.56
0.13472	644.52
0.13611	643.2
0.1375	644.04
0.13889	645.48
0.14028	644.76
0.14167	644.94
0.14306	644.1
0.14444	637.44
0.14583	634.92
0.14722	636.3
0.14861	637.44
0.15	641.4
0.15139	642.36
0.15278	642.06
0.15417	641.46
0.15556	640.68
0.15694	639.78
0.15833	637.62
0.15972	640.56
0.16111	640.26
0.1625	639.06
0.16389	638.1
0.16528	636.54
0.16667	637.98
0.16806	637.5
0.16944	637.92
0.17083	638.76
0.17222	640.5
0.17361	640.98
0.175	639.72
0.17639	638.46
0.17778	640.2
0.17917	640.02
0.18056	642.06
0.18194	642.42
0.18333	639.78
0.18472	639
0.18611	639.96
0.1875	640.68
0.18889	636.9
0.19028	634.14
0.19167	631.56
0.19306	631.56
0.19444	634.02
0.19583	642.18
0.19722	638.76
0.19861	639.72
0.2	640.38
0.20139	642.24
0.20278	638.16
0.20417	638.28
0.20556	635.82
0.20694	635.28
0.20833	633.3
0.20972	629.28
0.21111	636.18
0.2125	635.94
0.21389	633.6
0.21528	631.56
0.21667	632.88
0.21806	634.14
0.21944	636.96
0.22083	635.82
0.22222	639.12
0.22361	641.04
0.225	633.06
0.22639	631.08
0.22778	634.68
0.22917	637.86
0.23056	633.66
0.23194	633.48
0.23333	633.72
0.23472	634.8
0.23611	633.6
0.2375	637.5
0.23889	637.62
0.24028	636.18
0.24167	633
0.24306	633.6
0.24444	634.86
0.24583	633
0.24722	635.46
0.24861	632.88
0.25	626.58
0.25139	628.8
0.25278	633.66
0.25417	632.64
0.25556	631.92
0.25694	635.76
0.25833	635.28
0.25972	631.02
0.26111	632.58
0.2625	632.76
0.26389	633.18
0.26528	633.72
0.26667	638.64
0.26806	637.98
0.26944	635.22
0.27083	636.42
0.27222	636.3
0.27361	639.9
0.275	637.98
0.27639	635.76
0.27778	633.36
0.27917	634.62
0.28056	634.56
0.28194	632.34
0.28333	635.34
0.28472	633.24
0.28611	630.06
0.2875	631.56
0.28889	629.16
0.29028	632.76
0.29167	634.74
0.29306	635.22
0.29444	632.34
0.29583	632.76
0.29722	635.82
0.29861	632.46
0.3	630.12
0.30139	629.82
0.30278	630
0.30417	630.9
0.30556	628.32
0.30694	629.82
0.30833	630.24
0.30972	628.8
0.31111	632.1
0.3125	628.44
0.31389	630.78
0.31528	632.1
0.31667	629.82
0.31806	624.3
0.31944	626.76
0.32083	629.52
0.32222	632.82
0.32361	633.48
0.325	636.6
0.32639	634.74
0.32778	632.7
0.32917	633.66
0.33056	638.76
0.33194	639.42
0.33333	634.08
0.33472	631.26
0.33611	628.5
0.3375	632.94
0.33889	629.64
0.34028	631.2
0.34167	632.52
0.34306	632.28
0.34444	637.14
0.34583	637.86
0.34722	638.88
0.34861	637.8
0.35	637.56
0.35139	637.74
0.35278	640.02
0.35417	635.34
0.35556	633.42
0.35694	631.98
0.35833	628.74
0.35972	629.1
0.36111	629.88
0.3625	628.32
0.36389	632.64
0.36528	631.68
0.36667	629.94
0.36806	632.16
0.36944	629.1
0.37083	629.64
0.37222	633
0.37361	632.22
0.375	630.36
0.37639	633.06
0.37778	635.64
0.37917	632.64
0.38056	632.46
0.38194	631.56
0.38333	631.92
0.38472	630.84
0.38611	632.64
0.3875	631.02
0.38889	634.38
0.39028	635.4
0.39167	635.34
0.39306	635.7
0.39444	635.22
0.39583	641.22
0.39722	641.82
0.39861	642.24
0.4	642.12
0.40139	641.04
0.40278	639.96
0.40417	638.7
0.40556	638.1
0.40694	636.12
0.40833	637.26
0.40972	641.1
0.41111	640.5
0.4125	638.34
0.41389	637.32
0.41528	632.52
0.41667	629.82
0.41806	630.66
0.41944	634.86
0.42083	634.86
0.42222	632.52
0.42361	633.3
0.425	641.28
0.42639	642.72
0.42778	641.4
0.42917	641.58
0.43056	641.7
0.43194	642.96
0.43333	644.28
0.43472	646.02
0.43611	647.52
0.4375	648.06
0.43889	638.28
0.44028	640.38
0.44167	645.96
0.44306	645.6
0.44444	640.8
0.44583	635.58
0.44722	638.4
0.44861	638.76
0.45	640.56
0.45139	645.72
0.45278	646.92
0.45417	646.98
0.45556	634.74
0.45694	631.26
0.45833	641.64
0.45972	647.52
0.46111	648.96
0.4625	642.06
0.46389	642.9
0.46528	638.28
0.46667	639
0.46806	640.5
0.46944	642.18
0.47083	643.92
0.47222	643.5
0.47361	644.58
0.475	647.16
0.47639	646.86
0.47778	647.1
0.47917	648.18
0.48056	651.36
0.48194	651.72
0.48333	654.12
0.48472	652.02
0.48611	652.44
0.4875	648.66
0.48889	649.98
0.49028	650.58
0.49167	651.3
0.49306	652.5
0.49444	649.08
0.49583	647.58
0.49722	641.52
0.49861	644.4
0.5	649.62
0.50139	654.12
0.50278	652.32
0.50417	651.96
0.50556	654.12
0.50694	651.96
0.50833	649.26
0.50972	651.84
0.51111	647.52
0.5125	644.34
0.51389	645.06
0.51528	643.14
0.51667	640.5
0.51806	645.36
0.51944	648.9
0.52083	646.02
0.52222	650.34
0.52361	651.9
0.525	648.66
0.52639	648.36
0.52778	642.48
0.52917	642.9
0.53056	644.46
0.53194	650.82
0.53333	652.14
0.53472	642.78
0.53611	644.52
0.5375	645.66
0.53889	645.42
0.54028	643.44
0.54167	641.88
0.54306	641.46
0.54444	638.82
0.54583	637.62
0.54722	639.9
0.54861	643.44
0.55	644.7
0.55139	644.94
0.55278	648.3
0.55417	645.3
0.55556	642.42
0.55694	644.4
0.55833	642.72
0.55972	646.68
0.56111	647.34
0.5625	648.18
0.56389	647.28
0.56528	647.52
0.56667	648.54
0.56806	648.48
0.56944	645.36
0.57083	642.72
0.57222	643.8
0.57361	645.84
0.575	644.1
0.57639	642.36
0.57778	640.32
0.57917	640.44
0.58056	642.96
0.58194	642.6
0.58333	643.8
0.58472	644.82
0.58611	644.46
0.5875	646.62
0.58889	647.22
0.59028	643.8
0.59167	641.1
0.59306	640.92
0.59444	645.18
0.59583	644.46
0.59722	644.34
0.59861	643.74
0.6	644.1
0.60139	643.98
0.60278	642.36
0.60417	642.3
0.60556	642.6
0.60694	640.38
0.60833	639.78
0.60972	640.98
0.61111	645.06
0.6125	646.44
0.61389	646.5
0.61528	646.8
0.61667	647.04
0.61806	647.34
0.61944	647.46
0.62083	648.12
0.62222	645.72
0.62361	648
0.625	647.88
0.62639	646.92
0.62778	646.62
0.62917	645.12
0.63056	646.38
0.63194	649.08
0.63333	648.48
0.63472	647.76
0.63611	647.52
0.6375	645.12
0.63889	646.5
0.64028	647.28
0.64167	649.14
0.64306	648.24
0.64444	649.5
0.64583	649.56
0.64722	645.72
0.64861	646.5
0.65	648
0.65139	649.08
0.65278	650.94
0.65417	651.3
0.65556	651.84
0.65694	649.5
0.65833	649.62
0.65972	653.52
0.66111	657.3
0.6625	658.14
0.66389	656.7
0.66528	647.82
0.66667	651.78
0.66806	659.58
0.66944	662.94
0.67083	663.18
0.67222	661.32
0.67361	661.32
0.675	662.22
0.67639	661.74
0.67778	658.2
0.67917	657.84
0.68056	660.24
0.68194	658.38
0.68333	660.9
0.68472	659.64
0.68611	655.8
0.6875	658.08
0.68889	654.72
0.69028	652.44
0.69167	648.42
0.69306	646.26
0.69444	651.12
0.69583	655.74
0.69722	655.2
0.69861	657.9
0.7	656.76
0.70139	654.78
0.70278	653.64
0.70417	652.5
0.70556	655.38
0.70694	654.18
0.70833	656.82
0.70972	656.94
0.71111	657.54
0.7125	658.26
0.71389	656.34
0.71528	651
0.71667	647.28
0.71806	650.16
0.71944	652.56
0.72083	652.56
0.72222	654.66
0.72361	653.58
0.725	654.06
0.72639	655.68
0.72778	654
0.72917	649.56
0.73056	650.16
0.73194	649.8
0.73333	649.8
0.73472	651.48
0.73611	646.26
0.7375	648.18
0.73889	651.54
0.74028	653.22
0.74167	657.42
0.74306	653.58
0.74444	654
0.74583	653.28
0.74722	653.76
0.74861	654.12
0.75	651.18
0.75139	649.68
0.75278	648.66
0.75417	651.66
0.75556	654.42
0.75694	654.9
0.75833	655.44
0.75972	655.44
0.76111	655.44
0.7625	655.38
0.76389	657.06
0.76528	657.3
0.76667	656.82
0.76806	654.42
0.76944	655.32
0.77083	658.62
0.77222	657.78
0.77361	663.12
0.775	664.14
0.77639	662.76
0.77778	660.24
0.77917	660.06
0.78056	658.62
0.78194	657.3
0.78333	655.2
0.78472	657
0.78611	659.04
0.7875	656.1
0.78889	655.26
0.79028	650.76
0.79167	652.44
0.79306	649.56
0.79444	650.22
0.79583	648.48
0.79722	649.98
0.79861	656.82
0.8	663.06
0.80139	658.8
0.80278	656.16
0.80417	650.88
0.80556	651.36
0.80694	650.7
0.80833	648.06
0.80972	649.2
0.81111	647.46
0.8125	650.52
0.81389	649.02
0.81528	647.22
0.81667	645.18
0.81806	648.12
0.81944	646.56
0.82083	646.44
0.82222	646.14
0.82361	648.66
0.825	646.08
0.82639	640.74
0.82778	642.42
0.82917	640.2
0.83056	636.84
0.83194	634.74
0.83333	635.94
0.83472	639.72
0.83611	641.16
0.8375	640.02
0.83889	636.3
0.84028	636.3
0.84167	640.02
0.84306	636.36
0.84444	634.68
0.84583	631.56
0.84722	632.94
0.84861	630.36
0.85	631.2
0.85139	632.82
0.85278	632.1
0.85417	628.8
0.85556	629.82
0.85694	632.7
0.85833	633.9
0.85972	634.56
0.86111	636.36
0.8625	634.74
0.86389	638.1
0.86528	635.94
0.86667	636.18
0.86806	632.7
0.86944	634.44
0.87083	630.9
0.87222	627.84
0.87361	631.62
0.875	637.26
0.87639	640.26
0.87778	640.38
0.87917	636.54
0.88056	635.94
0.88194	638.94
0.88333	637.38
0.88472	636.72
0.88611	637.14
0.8875	637.2
0.88889	637.2
0.89028	636.42
0.89167	638.28
0.89306	642.54
0.89444	639.48
0.89583	636.36
0.89722	636.12
0.89861	638.34
0.9	640.02
0.90139	640.14
0.90278	634.68
0.90417	635.58
0.90556	639.12
0.90694	638.4
0.90833	638.76
0.90972	641.04
0.91111	640.26
0.9125	638.94
0.91389	633.96
0.91528	632.58
0.91667	638.22
0.91806	640.32
0.91944	640.14
0.92083	638.22
0.92222	639.18
0.92361	636.18
0.925	635.88
0.92639	638.58
0.92778	642
0.92917	640.14
0.93056	639.06
0.93194	639.84
0.93333	639.9
0.93472	633.84
0.93611	632.82
0.9375	634.32
0.93889	637.8
0.94028	637.2
0.94167	638.28
0.94306	634.86
0.94444	635.04
0.94583	637.14
0.94722	639.84
0.94861	639.36
0.95	642.24
0.95139	639.78
0.95278	637.56
0.95417	635.46
0.95556	632.76
0.95694	633.9
0.95833	631.98
0.95972	635.46
0.96111	639.42
0.9625	639.54
0.96389	635.34
0.96528	633.18
0.96667	635.16
0.96806	637.08
0.96944	637.14
0.97083	633.06
0.97222	633.6
0.97361	634.38
0.975	631.68
0.97639	629.16
0.97778	633.6
0.97917	636.66
0.98056	636.78
0.98194	635.94
0.98333	639.36
0.98472	641.04
0.98611	636.84
0.9875	636.78
0.98889	639.72
0.99028	636.6
0.99167	636.78
0.99306	637.2
0.99444	636.54
0.99583	634.8
0.99722	633.72
0.99861	634.26
1	632.88
1.00139	631.32
1.00278	630.96
1.00417	630.48
1.00556	629.4
1.00694	630.3
1.00833	634.32
1.00972	635.28
1.01111	631.86
1.0125	633.18
1.01389	631.02
1.01528	634.74
1.01667	633
1.01806	633.84
1.01944	637.26
1.02083	639.06
1.02222	633.3
1.02361	631.2
1.025	630.84
1.02639	631.38
1.02778	632.16
1.02917	631.5
1.03056	631.56
1.03194	632.34
1.03333	630.96
1.03472	629.04
1.03611	628.92
1.0375	627.12
1.03889	627.96
1.04028	627.9
1.04167	627.18
1.04306	625.98
1.04444	628.68
1.04583	631.86
1.04722	628.8
1.04861	621.84
1.05	629.16
1.05139	629.94
1.05278	631.14
1.05417	630.18
1.05556	629.7
1.05694	629.16
1.05833	625.08
1.05972	623.34
1.06111	626.16
1.0625	624.24
1.06389	624.84
1.06528	624.66
1.06667	626.7
1.06806	627.18
1.06944	626.7
1.07083	627.72
1.07222	624.84
1.07361	624.9
1.075	623.88
1.07639	622.74
1.07778	623.64
1.07917	624.96
1.08056	626.16
1.08194	628.68
1.08333	629.58
1.08472	632.4
1.08611	633.72
1.0875	634.92
1.08889	635.88
1.09028	635.22
1.09167	635.28
1.09306	640.26
1.09444	639.9
1.09583	638.94
1.09722	641.94
1.09861	639.6
1.1	635.88
1.10139	636.84
1.10278	637.44
1.10417	636.24
1.10556	634.8
1.10694	637.86
1.10833	640.86
1.10972	639.3
1.11111	638.34
1.1125	640.56
1.11389	642.42
1.11528	642.24
1.11667	643.14
1.11806	648.18
1.11944	649.62
1.12083	646.62
1.12222	650.46
1.12361	654.06
1.125	653.7
1.12639	647.64
1.12778	642.48
1.12917	644.7
1.13056	640.14
1.13194	636.06
1.13333	638.94
1.13472	644.4
1.13611	644.7
1.1375	642.9
1.13889	645.06
1.14028	646.92
1.14167	644.1
1.14306	645.54
1.14444	648.6
1.14583	649.38
1.14722	650.88
1.14861	652.02
1.15	649.86
1.15139	646.86
1.15278	647.46
1.15417	644.94
1.15556	643.68
1.15694	644.64
1.15833	644.28
1.15972	642.72
1.16111	644.82
1.1625	650.34
1.16389	647.22
1.16528	649.2
1.16667	650.58
1.16806	651.24
1.16944	649.44
1.17083	647.82
1.17222	649.86
1.17361	650.7
1.175	648.42
1.17639	647.34
1.17778	649.38
1.17917	645.6
1.18056	647.88
1.18194	650.22
1.18333	650.22
1.18472	645.24
1.18611	643.8
1.1875	645.96
1.18889	652.8
1.19028	650.58
1.19167	644.94
1.19306	648
1.19444	644.16
1.19583	643.86
1.19722	648.9
1.19861	648.84
1.2	648.66
1.20139	647.94
1.20278	646.2
1.20417	653.64
1.20556	655.62
1.20694	654.6
1.20833	653.1
1.20972	649.5
1.21111	654.18
1.2125	654.78
1.21389	654.06
1.21528	652.68
1.21667	653.1
1.21806	654
1.21944	654.24
1.22083	656.64
1.22222	652.14
1.22361	647.76
1.225	650.76
1.22639	651.36
1.22778	648.36
1.22917	649.26
1.23056	652.02
1.23194	649.5
1.23333	649.32
1.23472	647.76
1.23611	646.56
1.2375	648.42
1.23889	645.96
1.24028	648.36
1.24167	652.44
1.24306	652.68
1.24444	651.42
1.24583	650.82
1.24722	650.04
1.24861	649.86
1.25	647.88
1.25139	647.04
1.25278	648.06
1.25417	651
1.25556	650.58
1.25694	652.02
1.25833	651
1.25972	652.74
1.26111	656.34
1.2625	654.06
1.26389	651.3
1.26528	652.98
1.26667	656.7
1.26806	654.54
1.26944	651.84
1.27083	652.02
1.27222	652.74
1.27361	651.24
1.275	651.3
1.27639	652.2
1.27778	651.9
1.27917	649.74
1.28056	648.06
1.28194	647.34
1.28333	643.5
1.28472	643.8
1.28611	641.94
1.2875	652.62
1.28889	652.62
1.29028	643.62
1.29167	644.16
1.29306	644.28
1.29444	648.3
1.29583	650.22
1.29722	651.06
1.29861	651.6
1.3	649.44
1.30139	648.6
1.30278	650.1
1.30417	648.78
1.30556	644.7
1.30694	649.02
1.30833	645.48
1.30972	646.5
1.31111	647.88
1.3125	648.6
1.31389	650.64
1.31528	648.42
1.31667	651.18
1.31806	648.9
1.31944	646.14
1.32083	644.64
1.32222	646.86
1.32361	645.6
1.325	645.42
1.32639	644.22
1.32778	644.64
1.32917	646.44
1.33056	650.28
1.33194	646.2
1.33333	641.64
1.33472	645.06
1.33611	645.3
1.3375	646.62
1.33889	646.02
1.34028	643.8
1.34167	643.8
1.34306	642.3
1.34444	643.2
1.34583	645.24
1.34722	644.16
1.34861	647.16
1.35	647.76
1.35139	645.78
1.35278	644.04
1.35417	648.36
1.35556	646.56
1.35694	646.74
1.35833	651.72
1.35972	649.14
1.36111	647.58
1.3625	644.46
1.36389	646.2
1.36528	647.7
1.36667	642.66
1.36806	642.66
1.36944	647.16
1.37083	643.44
1.37222	647.88
1.37361	650.7
1.375	651.78
1.37639	651.6
1.37778	650.82
1.37917	654.78
1.38056	653.46
1.38194	652.8
1.38333	654.9
1.38472	655.14
1.38611	654.72
1.3875	657.18
1.38889	658.62
1.39028	657.72
1.39167	651.54
1.39306	648.6
1.39444	647.7
1.39583	646.98
1.39722	648.84
1.39861	649.98
1.4	651.54
1.40139	653.1
1.40278	647.94
1.40417	652.5
1.40556	649.2
1.40694	650.4
1.40833	654.36
1.40972	658.62
1.41111	654.48
1.4125	648.3
1.41389	654.36
1.41528	655.44
1.41667	648.18
1.41806	647.16
1.41944	649.14
1.42083	647.88
1.42222	655.68
1.42361	658.5
1.425	659.94
1.42639	653.4
1.42778	649.8
1.42917	652.32
1.43056	653.82
1.43194	652.26
1.43333	650.4
1.43472	648.54
1.43611	651.78
1.4375	649.26
1.43889	652.86
1.44028	655.08
1.44167	653.64
1.44306	652.74
1.44444	657.3
1.44583	651.18
1.44722	647.64
1.44861	652.2
1.45	653.94
1.45139	653.64
1.45278	652.98
1.45417	652.2
1.45556	649.98
1.45694	652.38
1.45833	651.54
1.45972	647.64
1.46111	650.1
1.4625	650.82
1.46389	650.76
1.46528	651.12
1.46667	647.64
1.46806	644.1
1.46944	645.54
1.47083	646.26
1.47222	647.7
1.47361	648.66
1.475	644.82
1.47639	644.04
1.47778	648.66
1.47917	649.56
1.48056	651
1.48194	646.74
1.48333	641.46
1.48472	639.9
1.48611	639.78
1.4875	637.26
1.48889	633.42
1.49028	634.14
1.49167	633.66
1.49306	632.7
1.49444	634.32
1.49583	634.68
1.49722	634.98
1.49861	634.98
1.5	636.3
1.50139	636.06
1.50278	635.34
1.50417	629.7
1.50556	630.6
1.50694	632.76
1.50833	631.86
1.50972	631.92
1.51111	631.86
1.5125	630.78
1.51389	630.78
1.51528	632.7
1.51667	633.72
1.51806	632.94
1.51944	631.32
1.52083	630.78
1.52222	633.48
1.52361	634.68
1.525	632.46
1.52639	633.96
1.52778	636.72
1.52917	636.36
1.53056	635.1
1.53194	636.6
1.53333	639.06
1.53472	635.52
1.53611	638.04
1.5375	639.9
1.53889	638.52
1.54028	640.32
1.54167	639.06
1.54306	636.3
1.54444	636.9
1.54583	637.14
1.54722	636.78
1.54861	633.84
1.55	630.9
1.55139	636.18
1.55278	633.18
1.55417	629.28
1.55556	627.66
1.55694	630.36
1.55833	631.14
1.55972	631.02
1.56111	631.68
1.5625	630.96
1.56389	634.14
1.56528	630.12
1.56667	627.6
1.56806	629.22
1.56944	630.66
1.57083	627.66
1.57222	629.7
1.57361	630.36
1.575	629.34
1.57639	631.2
1.57778	635.88
1.57917	637.98
1.58056	633.9
1.58194	629.76
1.58333	631.32
1.58472	629.52
1.58611	630.06
1.5875	629.88
1.58889	630.66
1.59028	633.78
1.59167	635.34
1.59306	635.64
1.59444	628.86
1.59583	629.94
1.59722	629.1
1.59861	631.8
1.6	630.9
1.60139	628.68
1.60278	628.8
1.60417	633.12
1.60556	626.88
1.60694	630.9
1.60833	631.8
1.60972	630.66
1.61111	635.58
1.6125	636.78
1.61389	634.92
1.61528	633.6
1.61667	633.18
1.61806	631.08
1.61944	629.52
1.62083	631.2
1.62222	631.14
1.62361	632.7
1.625	634.14
1.62639	635.76
1.62778	634.86
1.62917	634.26
1.63056	631.38
1.63194	629.04
1.63333	628.02
1.63472	630
1.63611	631.14
1.6375	628.08
1.63889	629.82
1.64028	632.52
1.64167	631.32
1.64306	633.84
1.64444	629.88
1.64583	627.66
1.64722	627.24
1.64861	626.22
1.65	623.04
1.65139	625.08
1.65278	625.92
1.65417	626.7
1.65556	629.16
1.65694	628.74
1.65833	626.76
1.65972	628.68
1.66111	631.56
1.6625	629.4
1.66389	629.94
1.66528	630.42
1.66667	629.4
1.66806	627.18
1.66944	624.96
1.67083	629.28
1.67222	629.16
1.67361	626.7
1.675	627.3
1.67639	630.36
1.67778	629.52
1.67917	627.72
1.68056	628.44
1.68194	628.68
1.68333	629.58
1.68472	630.12
1.68611	631.26
1.6875	635.52
1.68889	636.06
1.69028	630.96
1.69167	633.42
1.69306	635.94
1.69444	634.32
1.69583	632.76
1.69722	630.06
1.69861	632.04
1.7	630.96
1.70139	632.64
1.70278	633.12
1.70417	635.58
1.70556	631.26
1.70694	628.8
1.70833	631.26
1.70972	626.82
1.71111	625.38
1.7125	630.18
1.71389	631.38
1.71528	629.28
1.71667	628.14
1.71806	626.88
1.71944	630.9
1.72083	632.46
1.72222	634.44
1.72361	633.06
1.725	628.74
1.72639	629.82
1.72778	627.72
1.72917	626.82
1.73056	625.5
1.73194	628.14
1.73333	630.36
1.73472	630.96
1.73611	634.2
1.7375	635.4
1.73889	635.1
1.74028	634.56
1.74167	634.02
1.74306	633.6
1.74444	633.66
1.74583	636.48
1.74722	634.98
1.74861	631.38
1.75	630.54
1.75139	631.38
1.75278	630.78
1.75417	626.82
1.75556	633.54
1.75694	639.3
1.75833	637.62
1.75972	635.34
1.76111	638.7
1.7625	636.9
1.76389	632.28
1.76528	629.94
1.76667	627.84
1.76806	625.86
1.76944	625.38
1.77083	627.6
1.77222	630
1.77361	626.94
1.775	625.98
1.77639	626.82
1.77778	633.3
1.77917	631.02
1.78056	635.16
1.78194	635.4
1.78333	636.42
1.78472	638.94
1.78611	635.04
1.7875	632.58
1.78889	632.04
1.79028	632.58
1.79167	633.36
1.79306	635.46
1.79444	634.5
1.79583	634.74
1.79722	636.6
1.79861	636.78
1.8	638.28
1.80139	637.02
1.80278	630.6
1.80417	630.9
1.80556	632.04
1.80694	635.34
1.80833	637.44
1.80972	638.94
1.81111	634.62
1.8125	629.34
1.81389	631.38
1.81528	636.84
1.81667	638.1
1.81806	632.4
1.81944	635.82
1.82083	638.82
1.82222	634.14
1.82361	634.32
1.825	637.26
1.82639	635.7
1.82778	638.64
1.82917	638.34
1.83056	637.62
1.83194	638.94
1.83333	636.84
1.83472	640.38
1.83611	646.02
1.8375	649.38
1.83889	646.68
1.84028	643.14
1.84167	644.16
1.84306	647.52
1.84444	644.16
1.84583	643.02
1.84722	647.16
1.84861	648.6
1.85	644.16
1.85139	647.46
1.85278	647.22
1.85417	643.74
1.85556	646.14
1.85694	650.76
1.85833	647.76
1.85972	648.96
1.86111	644.34
1.8625	648.66
1.86389	649.14
1.86528	650.94
1.86667	655.32
1.86806	650.88
1.86944	650.94
1.87083	648
1.87222	647.1
1.87361	649.98
1.875	646.98
1.87639	643.02
1.87778	643.8
1.87917	645.54
1.88056	644.58
1.88194	644.88
1.88333	647.16
1.88472	646.44
1.88611	646.74
1.8875	648.24
1.88889	652.02
1.89028	650.94
1.89167	648.84
1.89306	649.2
1.89444	647.64
1.89583	647.58
1.89722	645.42
1.89861	641.7
1.9	647.64
1.90139	645.78
1.90278	644.1
1.90417	648.42
1.90556	649.5
1.90694	645.54
1.90833	639.72
1.90972	638.16
1.91111	639.72
1.9125	640.68
1.91389	641.7
1.91528	643.62
1.91667	639.36
1.91806	638.76
1.91944	641.52
1.92083	640.32
1.92222	640.2
1.92361	637.44
1.925	639.3
1.92639	637.14
1.92778	638.88
1.92917	634.5
1.93056	633.36
1.93194	636.66
1.93333	639.36
1.93472	637.92
1.93611	640.26
1.9375	636.96
1.93889	638.16
1.94028	635.94
1.94167	640.74
1.94306	643.26
1.94444	639.9
1.94583	637.92
1.94722	640.38
1.94861	648
1.95	645.84
1.95139	643.44
1.95278	645.18
1.95417	641.28
1.95556	640.56
1.95694	641.46
1.95833	645.06
1.95972	642.66
1.96111	643.98
1.9625	648.72
1.96389	650.1
1.96528	648.54
1.96667	651.54
1.96806	649.98
1.96944	646.08
1.97083	647.76
1.97222	647.7
1.97361	642.12
1.975	645.72
1.97639	646.08
1.97778	646.98
1.97917	641.64
1.98056	640.14
1.98194	642.18
1.98333	646.44
1.98472	645.36
1.98611	644.52
1.9875	643.8
1.98889	641.76
1.99028	639.54
1.99167	639.12
1.99306	640.5
1.99444	642
1.99583	644.1
1.99722	642.48
1.99861	642.18
2	645.24
2.00139	647.76
2.00278	641.82
2.00417	641.4
2.00556	641.4
2.00694	640.56
2.00833	643.38
2.00972	647.7
2.01111	649.98
2.0125	649.8
2.01389	644.52
2.01528	640.86
2.01667	640.98
2.01806	645.6
2.01944	644.76
2.02083	643.26
2.02222	644.94
2.02361	649.26
2.025	650.94
2.02639	648.18
2.02778	647.28
2.02917	642.48
2.03056	643.2
2.03194	643.68
2.03333	638.88
2.03472	637.14
2.03611	645.72
2.0375	645.48
2.03889	643.02
2.04028	645.54
2.04167	643.2
2.04306	638.64
2.04444	639.3
2.04583	636.72
2.04722	637.26
2.04861	639.9
2.05	642.06
2.05139	645.78
2.05278	642.24
2.05417	644.58
2.05556	651.36
2.05694	652.5
2.05833	652.02
2.05972	644.88
2.06111	642.18
2.0625	640.5
2.06389	641.58
2.06528	641.34
2.06667	642.96
2.06806	643.86
2.06944	645.06
2.07083	646.74
2.07222	648.12
2.07361	647.46
2.075	646.68
2.07639	651.48
2.07778	653.52
2.07917	654.96
2.08056	652.26
2.08194	649.08
2.08333	649.56
2.08472	646.02
2.08611	642.42
2.0875	642.48
2.08889	639.18
2.09028	643.56
2.09167	642.9
2.09306	640.44
2.09444	639.48
2.09583	639.3
2.09722	639.84
2.09861	643.26
2.1	646.62
2.10139	652.26
2.10278	654.12
2.10417	649.08
2.10556	648.48
2.10694	648.42
2.10833	648.48
2.10972	646.62
2.11111	648.24
2.1125	648.78
2.11389	648.66
2.11528	648.72
2.11667	650.94
2.11806	650.46
2.11944	650.28
2.12083	651.78
2.12222	652.86
2.12361	651.36
2.125	648.18
2.12639	647.46
2.12778	645
2.12917	642.24
2.13056	641.7
2.13194	644.52
2.13333	641.82
2.13472	642.24
2.13611	639.72
2.1375	640.68
2.13889	639.18
2.14028	641.28
2.14167	643.02
2.14306	643.74
2.14444	644.76
2.14583	642.3
2.14722	637.08
2.14861	639.06
2.15	634.86
2.15139	635.34
2.15278	633
2.15417	635.58
2.15556	638.64
2.15694	640.08
2.15833	636.12
2.15972	630.66
2.16111	629.22
2.1625	629.58
2.16389	627.84
2.16528	627.96
2.16667	627.36
2.16806	625.62
2.16944	624.42
2.17083	622.74
2.17222	624.78
2.17361	628.98
2.175	627.48
2.17639	627.12
2.17778	625.62
2.17917	624
2.18056	624.18
2.18194	623.1
2.18333	623.28
2.18472	623.4
2.18611	625.08
2.1875	625.68
2.18889	625.26
2.19028	628.08
2.19167	630.06
2.19306	627.18
2.19444	627.54
2.19583	627.6
2.19722	626.16
2.19861	625.44
2.2	624.96
2.20139	624.36
2.20278	624.6
2.20417	627.84
2.20556	627
2.20694	622.26
2.20833	621.3
2.20972	624.36
2.21111	623.04
2.2125	625.5
2.21389	623.82
2.21528	622.62
2.21667	624.78
2.21806	624.54
2.21944	623.34
2.22083	622.92
2.22222	622.14
2.22361	620.46
2.225	618.96
2.22639	618.66
2.22778	619.02
2.22917	622.02
2.23056	621.12
2.23194	619.86
2.23333	618.24
2.23472	621.06
2.23611	622.08
2.2375	620.88
2.23889	620.76
2.24028	620.88
2.24167	621.06
2.24306	624.36
2.24444	627.48
2.24583	627.84
2.24722	627.48
2.24861	627.3
2.25	626.7
2.25139	627.96
2.25278	630
2.25417	629.34
2.25556	627.42
2.25694	626.7
2.25833	626.94
2.25972	628.98
2.26111	627.3
2.2625	625.98
2.26389	626.88
2.26528	627.54
2.26667	630.96
2.26806	627.54
2.26944	625.56
2.27083	624.06
2.27222	624
2.27361	626.34
2.275	627.12
2.27639	624.78
2.27778	624.84
2.27917	627.66
2.28056	626.46
2.28194	623.04
2.28333	626.4
2.28472	626.04
2.28611	625.14
2.2875	625.56
2.28889	626.46
2.29028	624.72
2.29167	621.6
2.29306	621.72
2.29444	622.56
2.29583	626.22
2.29722	627.78
2.29861	625.44
2.3	625.56
2.30139	626.4
2.30278	627.6
2.30417	625.62
2.30556	624.96
2.30694	630.48
2.30833	631.02
2.30972	632.16
2.31111	629.94
2.3125	629.58
2.31389	628.32
2.31528	629.94
2.31667	631.5
2.31806	629.76
2.31944	629.76
2.32083	629.76
2.32222	628.92
2.32361	628.02
2.325	626.46
2.32639	625.92
2.32778	626.16
2.32917	624.96
2.33056	626.4
2.33194	622.8
2.33333	622.86
2.33472	624.3
2.33611	624.66
2.3375	628.56
2.33889	624.9
2.34028	623.7
2.34167	622.74
2.34306	624.42
2.34444	625.62
2.34583	625.56
2.34722	625.2
2.34861	627.06
2.35	625.26
2.35139	623.7
2.35278	623.94
2.35417	623.1
2.35556	620.4
2.35694	623.22
2.35833	620.58
2.35972	621
2.36111	621.48
2.3625	622.86
2.36389	623.28
2.36528	623.28
2.36667	620.58
2.36806	621.66
2.36944	621.3
2.37083	619.2
2.37222	617.1
2.37361	619.98
2.375	621.84
2.37639	620.52
2.37778	618.18
2.37917	618.9
2.38056	620.52
2.38194	618.66
2.38333	617.46
2.38472	618.54
2.38611	616.68
2.3875	617.58
2.38889	618.12
2.39028	616.38
2.39167	614.22
2.39306	616.2
2.39444	618.06
2.39583	619.62
2.39722	618
2.39861	619.74
2.4	621.78
2.40139	626.64
2.40278	623.22
2.40417	622.86
2.40556	621.78
2.40694	620.58
2.40833	620.52
2.40972	620.64
2.41111	619.92
2.4125	622.38
2.41389	624.12
2.41528	623.64
2.41667	626.04
2.41806	626.1
2.41944	626.58
2.42083	627.66
2.42222	630.6
2.42361	630.24
2.425	629.28
2.42639	629.82
2.42778	629.46
2.42917	632.28
2.43056	632.94
2.43194	630.36
2.43333	630.42
2.43472	630.6
2.43611	631.44
2.4375	631.98
2.43889	632.76
2.44028	630.42
2.44167	631.08
2.44306	634.44
2.44444	637.08
2.44583	636.6
2.44722	640.08
2.44861	636.36
2.45	630.24
2.45139	631.2
2.45278	630.72
2.45417	630.84
2.45556	628.2
2.45694	628.86
2.45833	634.08
2.45972	637.32
2.46111	638.46
2.4625	640.26
2.46389	642.42
2.46528	639.3
2.46667	636.54
2.46806	636.18
2.46944	635.88
2.47083	637.74
2.47222	639.36
2.47361	637.44
2.475	638.16
2.47639	637.92
2.47778	633.24
2.47917	634.26
2.48056	634.08
2.48194	633.12
2.48333	636
2.48472	635.4
2.48611	637.92
2.4875	641.82
2.48889	641.22
2.49028	641.64
2.49167	641.16
2.49306	638.7
2.49444	633.84
2.49583	634.32
2.49722	640.74
2.49861	642.24
2.5	641.82
2.50139	643.14
2.50278	642.42
2.50417	643.14
2.50556	644.52
2.50694	640.86
2.50833	643.74
2.50972	642.48
2.51111	643.08
2.5125	645.18
2.51389	647.46
2.51528	650.46
2.51667	649.86
2.51806	646.44
2.51944	643.56
2.52083	646.38
2.52222	649.92
2.52361	651.12
2.525	652.32
2.52639	647.58
2.52778	649.98
2.52917	654.18
2.53056	651.3
2.53194	647.46
2.53333	642.18
2.53472	641.82
2.53611	638.1
2.5375	641.88
2.53889	643.8
2.54028	647.4
2.54167	647.34
2.54306	647.1
2.54444	649.2
2.54583	650.34
2.54722	649.38
2.54861	649.98
2.55	648.12
2.55139	647.46
2.55278	646.14
2.55417	647.64
2.55556	649.32
2.55694	648.3
2.55833	649.14
2.55972	645.96
2.56111	646.32
2.5625	646.92
2.56389	645.66
2.56528	643.74
2.56667	642.6
2.56806	639.84
2.56944	637.02
2.57083	639.18
2.57222	639.72
2.57361	639.84
2.575	641.34
2.57639	642.66
2.57778	641.34
2.57917	642.06
2.58056	639.42
2.58194	639.42
2.58333	640.02
2.58472	637.2
2.58611	636.96
2.5875	637.26
2.58889	639.3
2.59028	637.74
2.59167	639.18
2.59306	641.16
2.59444	638.88
2.59583	640.5
2.59722	639.9
2.59861	637.5
2.6	637.86
2.60139	638.52
2.60278	638.28
2.60417	642.12
2.60556	640.32
2.60694	647.7
2.60833	650.4
2.60972	649.68
2.61111	648.42
2.6125	643.38
2.61389	644.34
2.61528	646.68
2.61667	647.64
2.61806	646.5
2.61944	647.22
2.62083	646.92
2.62222	642
2.62361	642.24
2.625	642.48
2.62639	643.68
2.62778	644.88
2.62917	643.92
2.63056	644.16
2.63194	645.96
2.63333	647.22
2.63472	646.38
2.63611	643.62
2.6375	641.4
2.63889	641.1
2.64028	640.5
2.64167	641.22
2.64306	643.62
2.64444	645.54
2.64583	641.76
2.64722	645.66
2.64861	644.82
2.65	642.42
2.65139	643.62
2.65278	642.6
2.65417	644.88
2.65556	646.02
2.65694	645.9
2.65833	642.12
2.65972	640.8
2.66111	642.54
2.6625	644.22
2.66389	646.32
2.66528	647.4
2.66667	648.72
2.66806	646.14
2.66944	648
2.67083	643.86
2.67222	644.94
2.67361	646.44
2.675	645.72
2.67639	644.76
2.67778	647.52
2.67917	649.02
2.68056	648.18
2.68194	649.5
2.68333	652.68
2.68472	651.48
2.68611	650.88
2.6875	648.54
2.68889	648.84
2.69028	648.54
2.69167	644.64
2.69306	644.7
2.69444	648.54
2.69583	648.54
2.69722	650.1
2.69861	649.44
2.7	650.82
2.70139	650.52
2.70278	651
2.70417	647.64
2.70556	647.7
2.70694	642.42
2.70833	642.9
2.70972	642.96
2.71111	641.64
2.7125	644.82
2.71389	645.84
2.71528	643.62
2.71667	642.96
2.71806	643.8
2.71944	643.2
2.72083	643.5
2.72222	642.3
2.72361	641.76
2.725	644.1
2.72639	643.02
2.72778	641.52
2.72917	642.9
2.73056	643.32
2.73194	643.56
2.73333	645.6
2.73472	648.84
2.73611	647.7
2.7375	647.04
2.73889	644.52
2.74028	642.78
2.74167	645.24
2.74306	643.86
2.74444	643.2
2.74583	640.74
2.74722	642.18
2.74861	644.34
2.75	644.28
2.75139	643.2
2.75278	644.76
2.75417	643.62
2.75556	641.7
2.75694	640.32
2.75833	644.28
2.75972	643.2
2.76111	642.12
2.7625	645.3
2.76389	645.42
2.76528	644.28
2.76667	645.84
2.76806	647.76
2.76944	645.42
2.77083	642.6
2.77222	642.18
2.77361	643.44
2.775	644.22
2.77639	643.32
[truncated: 6,982 more rows]
